# Supplementary material for: Combining single-cell RNA sequencing and population-based studies reveals hand osteoarthritis-associated chondrocyte subpopulations and pathways
Source: Bone Res. 2023 Nov 2;11:58. doi: 10.1038/s41413-023-00292-7 (PMC10620170; doi:10.1038/s41413-023-00292-7)
Supplement: Supplementary file 2 — Dataset 1 [file 41413_2023_292_MOESM2_ESM.xlsx]

## Sheet: Supplementary Tables
Supplementary Tables
Supplementary Table S1. Characteristics of the individuals involved in single-cell RNA sequencing analysis.
Supplementary Table S2. Differentially expressed genes of 20 clusters.
Supplementary Table S3. Gene ontology terms of marker genes in each cell subpopulation.
Supplementary Table S4. Subpopulation-specific differences in gene expression between osteoarthritic and non-osteoarthritic cartilage.
Supplementary Table S5. Characteristics of the individuals involved in Mendelian randomization analysis.
Supplementary Table S6. Single nucleotide polymorphisms robustly and independently related to FTH1 expression.
Supplementary Table S7. Characteristics of the individuals involved in cross-sectional analysis.
Supplementary Table S8. Basic information for single-cell RNA sequencing in Cell Ranger.
Supplementary Table S9. Definitions of hand OA cases and controls in Mendelian randomization analysis.

## Sheet: Supplementary Table S1
Supplementary Table S1. Characteristics of the individuals involved in single-cell RNA sequencing analysis
Patient ID	Age (years)	Gender	Weight	Height	OA joint	Modified outerbridge classification	Non-OA joint	Modified outerbridge classification	Diagnosis	Cause of injury	WBC	Lymphocyte	Monocyte (109/L)	Blood glucose	ALT	AST	Total Protein	Serum albumin	BUN	Cre	TT	APTT	INR
			(Kg)	(cm)							(109/L)	(109/L)		(mmol/L)	(U/L)	(U/L)	(g/L)	(g/L)	(mmol/L)	(μmoI/L)	(s)	(s)
P01	67	M	62	170	DIPJ of index finger	stage IV	PIPJ of index finger	stage 0	traumatic left forarm amputation	Mechanical injury	10.23	0.75	0.4	6.9	17	40.4	70.3	44	7	90.6	10.7	23.4	0.94
P02	39	M	58	170	DIPJ of index finger	stage II	IPJ of thumb	stage 0	traumatic left upper limb amputation	Crush injury	14.09	0.62	0.6	8	14.8	45.1	54.8	38	4.2	68.8	10.7	21	0.94
P03	62	M	56	165	IPJ of thumb	stage III	PIPJ of middle finger	stage 0	traumatic right forarm amputation	Pulley injury	18.44	1.16	0.53	7.5	16.3	39.4	58.8	38.1	6.49	65.9	13.5	34.5	1.04
P04	50	M	43	152	DIPJ of middle finger	stage III	DIPJ of index finger	stage 0	traumatic left upper limb amputation	Mechanical injury	18.07	0.65	0.96	6.1	22.4	46.2	62.3	40.4	5.47	72.6	14	30.5	1.08
P05	50	F	43.3	154	DIPJ of index finger	stage III	PIPJ of ring finger	stage 0	traumatic left forarm amputation	Car accident	17.06	0.48	1.13	4.6	16.9	30.3	53.3	32.4	6.31	68.8	13.1	27.7	1.01
ID, identity; M, male; F, female; OA, osteoarthritis; DIPJ, distal interphalangeal joint; PIPJ, proximal interphalangeal joint; IPJ, interphalangeal joint; WBC, white blood cell; ALT, alanine aminotransferase; AST, aspartate aminotransferase; BUN, blood urea nitrogen; Cre, creatinine; TT, thrombin time; APTT, activated partial thromboplastin time; INR, international normalized ratio.

## Sheet: Supplementary Table S2
Supplementary Table S2. Differentially expressed genes of 20 clusters
Putative cell cluster	Gene	The percentage of cells expressing the gene in the cluster	The percentage of cells expressing the gene in other clusters	Log2 fold-change of the average expression between the putative cluster and other clusters	Adjust P value
EC-1	CYTL1	0.988	0.843	0.901435	0
EC-1	RGCC	0.99	0.845	0.737387	0
EC-1	CHAD	0.946	0.703	0.695961	0
EC-1	PRELP	0.986	0.894	0.66659	0
EC-1	FRZB	0.949	0.704	0.64572	0
EC-1	CNMD	0.676	0.358	0.643693	0
EC-1	C1orf56	0.49	0.221	0.639312	0
EC-1	CTNNB1	0.677	0.466	0.631785	0
EC-1	ACTG1	0.988	0.927	0.587614	0
EC-1	MT-ND5	0.709	0.837	-0.590251	0
EC-1	RPS20	0.685	0.761	-0.595532	0
EC-1	HIF1A	0.65	0.766	-0.603314	0
EC-1	MAFB	0.319	0.378	-0.61772	0
EC-1	GADD45A	0.437	0.429	-0.622677	0
EC-1	DAB2	0.505	0.654	-0.6338	0
EC-1	MTRNR2L12	0.562	0.701	-0.648549	0
EC-1	MT-ND1	0.743	0.867	-0.675721	0
EC-1	MT-ND4L	0.667	0.818	-0.690641	0
EC-1	SLC7A2	0.487	0.52	-0.695571	0
EC-1	MT-ND3	0.838	0.926	-0.700945	0
EC-1	MT-CO3	0.77	0.885	-0.705205	0
EC-1	CCDC80	0.684	0.734	-0.742595	0
EC-1	SOD2	0.962	0.945	-0.796354	0
EC-1	MT-ND2	0.787	0.899	-0.811018	0
EC-1	AL078639.1	0.604	0.77	-0.89559	0
EC-1	VCAM1	0.593	0.471	-1.01696	0
EC-1	MALAT1	0.966	0.987	-1.02366	0
EC-1	TNFAIP6	0.177	0.136	-1.06369	0
EC-1	PLCG2	0.735	0.827	-1.14779	0
EC-1	PRG4	0.657	0.511	-1.29941	0
EC-1	NEAT1	0.854	0.933	-1.41117	0
EC-1	IGFBP5	0.077	0.099	-0.680811	1.97e-176
EC-1	CCL20	0.08	0.065	-1.07094	9.81e-138
EC-1	CXCL8	0.022	0.029	-0.715306	7.11e-44
EC-2	FST	0.946	0.561	1.68628	0
EC-2	THBS1	0.88	0.634	1.1922	0
EC-2	RGCC	0.987	0.847	1.18848	0
EC-2	HMGA1	0.86	0.548	1.14688	0
EC-2	KCNMA1	0.905	0.635	1.13171	0
EC-2	BMP2	0.752	0.494	1.09194	0
EC-2	S100A2	0.621	0.403	1.07874	0
EC-2	SMOX	0.832	0.57	1.0535	0
EC-2	MT2A	0.976	0.929	1.05115	0
EC-2	CXCL14	0.402	0.294	1.02254	2.12876e-212
EC-2	TNFRSF12A	0.833	0.523	0.989141	0
EC-2	CITED2	0.585	0.303	0.956905	0
EC-2	FRZB	0.943	0.708	0.903888	0
EC-2	STK17A	0.791	0.489	0.893299	0
EC-2	TNFRSF11B	0.992	0.899	0.855884	0
EC-2	APOD	0.996	0.949	0.790947	0
EC-2	COL10A1	0.621	0.392	0.779186	0
EC-2	PDLIM4	0.941	0.785	0.758581	0
EC-2	ANXA1	0.994	0.954	0.756968	0
EC-2	FHL1	0.687	0.502	0.749988	0
EC-2	ACAN	0.969	0.808	0.701683	0
EC-2	C2orf40	1	0.998	0.697807	0
EC-2	S100A1	0.942	0.722	0.697009	0
EC-2	CYR61	0.676	0.525	0.692432	0
EC-2	MT1E	0.75	0.631	0.686954	0
EC-2	TIMP3	0.916	0.769	0.663347	0
EC-2	PITX1	0.314	0.12	0.662869	0
EC-2	ANXA2	0.982	0.915	0.657157	0
EC-2	TUBA1C	0.878	0.666	0.651813	0
EC-2	MRPS6	0.929	0.839	0.650855	0
EC-2	MT1G	0.559	0.463	0.632617	1.13931e-178
EC-2	FGFBP2	0.992	0.895	0.612893	0
EC-2	PDE4B	0.665	0.458	0.611089	0
EC-2	CRYAB	0.756	0.649	0.594145	1.96804e-269
EC-2	NME1	0.827	0.593	0.587632	0
EC-2	MGP	1	1	-0.586428	1.48584e-295
EC-2	TMSB4X	0.61	0.673	-0.588005	0
EC-2	GAS1	0.098	0.285	-0.599928	0
EC-2	SLC7A2	0.44	0.525	-0.600199	2.92393e-294
EC-2	GABRA4	0.057	0.294	-0.601988	0
EC-2	ARL6IP5	0.59	0.705	-0.603103	0
EC-2	IFITM1	0.268	0.47	-0.604684	0
EC-2	AEBP1	0.608	0.711	-0.606929	0
EC-2	BTG1	0.885	0.914	-0.612063	0
EC-2	AKR1B1	0.342	0.445	-0.62423	0
EC-2	CITED4	0.313	0.447	-0.635839	5.47783129932849e-310
EC-2	ZFP36L2	0.247	0.43	-0.637927	0
EC-2	COL1A1	0.009	0.07	-0.654459	5.29685e-215
EC-2	C1R	0.277	0.475	-0.655139	0
EC-2	CSTB	0.721	0.796	-0.655179	0
EC-2	NMB	0.333	0.349	-0.656412	0
EC-2	TNXB	0.145	0.396	-0.661779	0
EC-2	FTH1	0.999	0.999	-0.687751	0
EC-2	CXCL8	0.018	0.029	-0.710722	2.10927e-33
EC-2	MSMP	0.465	0.406	-0.722934	6.48685e-32
EC-2	MAFB	0.233	0.387	-0.725522	0
EC-2	PTMS	0.927	0.95	-0.757998	0
EC-2	SPARC	0.749	0.721	-0.758695	0
EC-2	CCPG1	0.777	0.849	-0.761006	0
EC-2	PCOLCE	0.634	0.761	-0.774883	0
EC-2	CDO1	0.551	0.708	-0.777331	0
EC-2	SOD2	0.945	0.948	-0.781124	0
EC-2	TNC	0.05	0.273	-0.783942	0
EC-2	CCDC80	0.651	0.737	-0.794319	0
EC-2	ASPN	0.063	0.265	-0.80696	0
EC-2	STEAP1	0.171	0.466	-0.809405	0
EC-2	CCL2	0.098	0.161	-0.832467	4.85709e-124
EC-2	IGFBP5	0.02	0.105	-0.836143	1.3137e-281
EC-2	HTRA1	0.658	0.715	-0.844955	0
EC-2	ABI3BP	0.118	0.34	-0.845205	0
EC-2	NFKBIA	0.44	0.585	-0.876461	0
EC-2	RETREG1	0.416	0.663	-0.887476	0
EC-2	AKR1C1	0.263	0.4	-0.889041	0
EC-2	GADD45B	0.373	0.484	-0.973811	0
EC-2	NNMT	0.77	0.853	-1.01092	0
EC-2	COL1A2	0.061	0.238	-1.04942	0
EC-2	EFEMP1	0.376	0.603	-1.0861	0
EC-2	IFITM3	0.831	0.903	-1.09188	0
EC-2	LUM	0.999	0.997	-1.09555	0
EC-2	GADD45A	0.227	0.454	-1.11039	0
EC-2	OGN	0.31	0.565	-1.13326	0
EC-2	S100A4	0.425	0.622	-1.17162	0
EC-2	DEFB1	0.065	0.255	-1.27299	0
EC-2	CLU	1	0.999	-1.28026	0
EC-2	CCL20	0.038	0.07	-1.38808	4.92464e-115
EC-2	CHI3L2	0.595	0.759	-1.50064	0
EC-2	CHI3L1	0.906	0.926	-1.57762	0
EC-2	TNFAIP6	0.051	0.152	-1.59737	0
EC-2	COL3A1	0.204	0.5	-1.63243	0
EC-2	CRTAC1	0.321	0.69	-1.85262	0
EC-2	VCAM1	0.234	0.515	-1.8864	0
EC-2	PRG4	0.23	0.563	-3.41647	0
preHTC-1	COL10A1	0.636	0.401	1.20881	0
preHTC-1	COL2A1	0.98	0.796	1.18942	0
preHTC-1	ACAN	0.988	0.814	1.04314	0
preHTC-1	CYR61	0.786	0.524	0.996969	0
preHTC-1	RGCC	0.987	0.853	0.990175	0
preHTC-1	CNMD	0.708	0.373	0.935783	0
preHTC-1	CRISPLD1	0.489	0.194	0.920073	0
preHTC-1	TIMP3	0.941	0.774	0.886024	0
preHTC-1	IBSP	0.72	0.472	0.859587	0
preHTC-1	SNORC	1	0.913	0.820593	0
preHTC-1	FST	0.929	0.579	0.793845	0
preHTC-1	SCRG1	0.988	0.86	0.793236	0
preHTC-1	MEF2C	0.696	0.403	0.747474	0
preHTC-1	TNFRSF11B	0.993	0.903	0.744586	0
preHTC-1	S100A1	0.966	0.731	0.740388	0
preHTC-1	CTGF	0.522	0.444	0.731557	3.46e-107
preHTC-1	FRZB	0.963	0.717	0.729233	0
preHTC-1	CYTL1	0.983	0.851	0.726606	0
preHTC-1	CXCL14	0.405	0.299	0.711812	3.14e-92
preHTC-1	THBS1	0.901	0.644	0.709019	0
preHTC-1	FHL1	0.767	0.505	0.704107	0
preHTC-1	PAPPA	0.792	0.505	0.673034	0
preHTC-1	FGF2	0.802	0.559	0.67222	0
preHTC-1	C2orf40	1	0.998	0.655001	0
preHTC-1	CFH	0.993	0.911	0.652244	0
preHTC-1	SPARC	0.907	0.712	0.631366	0
preHTC-1	BMP2	0.722	0.507	0.614014	9.45e-300
preHTC-1	COL11A1	0.874	0.604	0.611248	0
preHTC-1	ID4	0.824	0.639	0.603393	0
preHTC-1	COL5A2	0.65	0.346	0.599942	0
preHTC-1	BZW1	0.995	0.97	0.59877	0
preHTC-1	FXYD1	0.887	0.646	0.597485	0
preHTC-1	HMOX1	0.835	0.828	-0.586637	4.17e-159
preHTC-1	MT1G	0.471	0.473	-0.626053	6.73e-90
preHTC-1	STEAP1	0.289	0.444	-0.627536	0
preHTC-1	IFITM3	0.925	0.893	-0.637452	0
preHTC-1	NMB	0.376	0.345	-0.638658	0
preHTC-1	COL1A1	0.011	0.067	-0.643111	2.44e-134
preHTC-1	JUNB	0.694	0.735	-0.669689	0
preHTC-1	MT1E	0.62	0.645	-0.704295	9.49e-207
preHTC-1	TNC	0.084	0.26	-0.72398	0
preHTC-1	AKR1B1	0.329	0.441	-0.738769	0
preHTC-1	ABI3BP	0.157	0.327	-0.739522	0
preHTC-1	CCL2	0.114	0.158	-0.758899	2.01e-55
preHTC-1	COL3A1	0.48	0.468	-0.764164	1.87e-238
preHTC-1	CXCL8	0.016	0.029	-0.769929	3.13e-51
preHTC-1	S100A4	0.539	0.605	-0.779057	2.82e-164
preHTC-1	G0S2	0.588	0.633	-0.824083	2.53e-120
preHTC-1	IGFBP5	0.023	0.101	-0.827932	2.75e-169
preHTC-1	NNMT	0.848	0.844	-0.832041	0
preHTC-1	MAFB	0.214	0.381	-0.844624	0
preHTC-1	SOD2	0.964	0.946	-0.845253	0
preHTC-1	IER3	0.761	0.792	-0.859466	2.76e-273
preHTC-1	AKR1C2	0.394	0.533	-0.860886	1.33e-261
preHTC-1	NFKBIA	0.527	0.572	-0.910066	0
preHTC-1	MT1X	0.843	0.862	-0.931627	0
preHTC-1	COL1A2	0.081	0.229	-0.953504	6.08e-275
preHTC-1	CLU	1	0.999	-0.953583	0
preHTC-1	GADD45B	0.421	0.475	-0.963992	1.52e-268
preHTC-1	FTH1	1	0.999	-1.00374	0
preHTC-1	AKR1C1	0.25	0.394	-1.03047	3.06e-281
preHTC-1	GADD45A	0.271	0.441	-1.05674	0
preHTC-1	MT2A	0.927	0.935	-1.0615	2.50404698920263e-311
preHTC-1	DEFB1	0.124	0.243	-1.0715	5.86e-228
preHTC-1	CHI3L1	0.939	0.923	-1.36556	0
preHTC-1	VCAM1	0.349	0.495	-1.3824	4.22e-299
preHTC-1	CCL20	0.042	0.068	-1.42857	2.85e-109
preHTC-1	CHI3L2	0.692	0.746	-1.4393	0
preHTC-1	TNFAIP6	0.048	0.147	-1.62929	1.94e-262
preHTC-1	CRTAC1	0.461	0.664	-1.6385	0
preHTC-1	MSMP	0.376	0.415	-2.03925	9.63e-154
preHTC-1	PRG4	0.363	0.539	-2.38338	0
preHTC-2	COL2A1	0.938	0.801	1.0151	0
preHTC-2	HAPLN1	0.993	0.91	0.787103	0
preHTC-2	PLA2G2A	0.961	0.856	0.758632	0
preHTC-2	EDIL3	0.907	0.73	0.706372	0
preHTC-2	COL11A2	0.816	0.538	0.683856	0
preHTC-2	RBP4	0.982	0.898	0.656935	0
preHTC-2	SPARC	0.87	0.716	0.655522	1.71e-255
preHTC-2	CYP26B1	0.521	0.304	0.653779	8.95e-296
preHTC-2	CRISPLD1	0.342	0.206	0.632306	1.83e-198
preHTC-2	COL11A1	0.802	0.612	0.628917	0
preHTC-2	EMP3	0.979	0.898	0.608236	0
preHTC-2	CFH	0.988	0.912	0.608027	0
preHTC-2	STK26	0.667	0.463	0.596479	0
preHTC-2	PRRX1	0.852	0.672	0.585967	0
preHTC-2	S100A4	0.556	0.603	-0.588852	3.04e-73
preHTC-2	NNMT	0.83	0.845	-0.596231	1.06e-174
preHTC-2	SOD2	0.941	0.948	-0.596373	3.71e-125
preHTC-2	FRZB	0.816	0.728	-0.602945	0
preHTC-2	COL1A1	0.016	0.066	-0.604595	2.62e-78
preHTC-2	SERPINA1	0.998	0.99	-0.604668	2.33e-276
preHTC-2	MMP3	0.868	0.853	-0.630038	1.92e-55
preHTC-2	HMOX1	0.816	0.83	-0.644408	7.82e-135
preHTC-2	C2orf40	1	0.998	-0.649918	1.82e-259
preHTC-2	SMOX	0.525	0.601	-0.688561	7.54e-266
preHTC-2	G0S2	0.639	0.63	-0.730309	2.84e-67
preHTC-2	NMB	0.268	0.351	-0.754703	4.61e-276
preHTC-2	CXCL8	0.013	0.029	-0.761775	3.87e-36
preHTC-2	AKR1C1	0.27	0.391	-0.774362	4.47e-125
preHTC-2	FTH1	0.999	0.999	-0.792058	0
preHTC-2	FST	0.598	0.602	-0.811288	2.14e-117
preHTC-2	DEFB1	0.142	0.24	-0.834343	3.3e-111
preHTC-2	HTRA1	0.61	0.714	-0.844018	0
preHTC-2	GADD45B	0.382	0.477	-0.882832	9.78e-158
preHTC-2	GADD45A	0.298	0.437	-0.903764	2.62381498018045e-313
preHTC-2	CRTAC1	0.667	0.65	-0.94434	0
preHTC-2	CHI3L1	0.942	0.923	-0.949378	5.3e-165
preHTC-2	PRG4	0.47	0.531	-1.03392	5.57e-78
preHTC-2	VCAM1	0.342	0.493	-1.10499	2.7e-163
preHTC-2	MT2A	0.906	0.936	-1.17238	3.58e-302
preHTC-2	COL10A1	0.284	0.423	-1.42641	7.38e-181
preHTC-2	CCL20	0.027	0.069	-1.45169	3.29e-91
preHTC-2	TNFAIP6	0.071	0.145	-1.5365	5.26e-177
preHTC-2	MSMP	0.362	0.415	-1.85447	7.84e-81
preHTC-2	S100A2	0.366	0.429	-1.92856	4.46e-271
preHTC-2	IBSP	0.257	0.5	-2.27471	0
preHTC-2	CXCL14	0.174	0.312	-2.32727	1.14e-260
preHTC-2	SPP1	0.311	0.484	-2.69089	0
RegC-1	PRG4	0.916	0.505	1.70872	0
RegC-1	IGFBP2	0.487	0.091	1.2637	0
RegC-1	OGN	0.863	0.519	1.05508	0
RegC-1	ID1	0.951	0.715	0.926099	0
RegC-1	ID3	0.965	0.743	0.862344	0
RegC-1	EFEMP1	0.875	0.561	0.830224	0
RegC-1	SAMD11	0.507	0.126	0.80098	0
RegC-1	NDNF	0.559	0.219	0.746832	0
RegC-1	CLEC3A	0.478	0.292	0.735871	4.58843e-259
RegC-1	GAS1	0.574	0.247	0.724325	0
RegC-1	EPYC	0.062	0.034	0.71345	4.42582e-85
RegC-1	PRL	0.208	0.047	0.69265	0
RegC-1	PCSK1N	0.55	0.415	0.683994	1.28963e-291
RegC-1	TSC22D1	0.988	0.928	0.674924	0
RegC-1	GABRA4	0.628	0.248	0.663263	0
RegC-1	GPR88	0.576	0.272	0.662189	0
RegC-1	MATN3	0.555	0.303	0.65083	0
RegC-1	MT1H	0.239	0.126	0.635494	6.58799e-180
RegC-1	SPTSSB	0.345	0.119	0.628738	0
RegC-1	TGFBR2	0.806	0.592	0.610153	0
RegC-1	PLA2G2A	0.928	0.858	0.597876	4.20707e-149
RegC-1	PRRX2	0.8	0.47	0.596353	0
RegC-1	CTSC	0.673	0.507	0.5907	1.8401e-220
RegC-1	ENPP1	0.82	0.555	0.587886	0
RegC-1	CITED2	0.212	0.339	-0.586726	1.07982e-284
RegC-1	MMP3	0.868	0.853	-0.587969	2.45741e-62
RegC-1	PDLIM4	0.857	0.798	-0.594715	0
RegC-1	CTGF	0.461	0.448	-0.604195	2.08088e-87
RegC-1	COL1A1	0.018	0.066	-0.619845	5.60174e-104
RegC-1	CYP1B1	0.538	0.57	-0.626918	1.26619e-157
RegC-1	CCL2	0.138	0.156	-0.644228	1.31591e-38
RegC-1	G0S2	0.645	0.629	-0.646776	1.5424e-59
RegC-1	GADD45B	0.485	0.471	-0.650019	8.99003e-144
RegC-1	IGFBP5	0.057	0.099	-0.652824	2.32387e-60
RegC-1	C11orf96	0.756	0.743	-0.660718	1.24891e-146
RegC-1	MGST1	0.249	0.388	-0.668035	1.15765e-158
RegC-1	PDE4B	0.326	0.489	-0.685658	2.99045e-282
RegC-1	CNMD	0.271	0.402	-0.688615	6.62185e-175
RegC-1	FGF2	0.535	0.577	-0.701987	0
RegC-1	CRLF1	0.117	0.36	-0.70604	0
RegC-1	TUBA1C	0.595	0.694	-0.71243	0
RegC-1	ANXA1	0.972	0.958	-0.732665	0
RegC-1	CXCL8	0.013	0.029	-0.757671	1.27228e-40
RegC-1	CAV1	0.717	0.76	-0.762679	0
RegC-1	STK17A	0.368	0.53	-0.77048	0
RegC-1	CYR61	0.511	0.542	-0.801549	4.13084e-217
RegC-1	TNFRSF12A	0.427	0.563	-0.849457	0
RegC-1	COL1A2	0.069	0.229	-0.865021	4.57306e-240
RegC-1	NMB	0.235	0.354	-0.888963	0
RegC-1	CD44	0.334	0.636	-0.892222	0
RegC-1	MT2A	0.94	0.934	-0.981535	5.54619e-201
RegC-1	APOD	0.991	0.952	-0.997242	0
RegC-1	THBS1	0.583	0.665	-1.01438	0
RegC-1	C2orf40	1	0.998	-1.01545	0
RegC-1	CRYAB	0.617	0.663	-1.01838	0
RegC-1	FN1	0.914	0.97	-1.08198	0
RegC-1	TIMP3	0.725	0.788	-1.09808	0
RegC-1	PAPPA	0.412	0.53	-1.10626	0
RegC-1	FGFBP2	0.962	0.902	-1.12287	0
RegC-1	BMP2	0.372	0.529	-1.16649	0
RegC-1	SMOX	0.377	0.611	-1.20755	0
RegC-1	FRZB	0.66	0.737	-1.36191	0
RegC-1	HMGA1	0.417	0.59	-1.36963	0
RegC-1	CCL20	0.033	0.069	-1.40779	6.23603e-80
RegC-1	RGCC	0.834	0.863	-1.53354	0
RegC-1	TNFAIP6	0.045	0.147	-1.59829	4.23274e-220
RegC-1	KCNMA1	0.527	0.671	-1.64079	0
RegC-1	MSMP	0.381	0.414	-2.34258	2.19256e-179
RegC-1	S100A2	0.309	0.433	-2.36682	0
RegC-1	SPP1	0.373	0.482	-2.64128	0
RegC-1	FST	0.396	0.613	-2.93173	0
RegC-1	CXCL14	0.156	0.314	-2.93351	0
RegC-1	COL10A1	0.201	0.429	-2.984	0
RegC-1	IBSP	0.212	0.504	-3.24905	0
RegC-2	PRG4	0.892	0.5	2.27276	0
RegC-2	CHI3L1	0.995	0.919	1.69362	0
RegC-2	CCDC80	0.875	0.717	1.19547	0
RegC-2	VCAM1	0.803	0.461	1.1714	0
RegC-2	GADD45A	0.737	0.406	1.12107	0
RegC-2	CLU	1	0.999	1.0839	0
RegC-2	GAS1	0.555	0.243	1.07684	0
RegC-2	ZFP36L2	0.686	0.389	1.07231	0
RegC-2	IGFBP5	0.256	0.084	1.04638	0
RegC-2	GPR88	0.647	0.262	1.03169	0
RegC-2	ADAMTS5	0.577	0.326	1.02912	0
RegC-2	EFEMP1	0.8	0.562	1.00446	0
RegC-2	GABRA4	0.6	0.243	0.946575	0
RegC-2	CRTAC1	0.937	0.629	0.946012	0
RegC-2	TIMP1	0.993	0.985	0.933984	0
RegC-2	COLEC12	0.578	0.247	0.908077	0
RegC-2	DEPP1	0.693	0.561	0.907273	0
RegC-2	NNMT	0.972	0.834	0.879975	0
RegC-2	CHI3L2	0.885	0.731	0.856411	0
RegC-2	NDNF	0.492	0.218	0.848061	0
RegC-2	SCARA3	0.826	0.579	0.841912	0
RegC-2	ID3	0.944	0.74	0.832939	0
RegC-2	TCF4	0.678	0.382	0.831589	0
RegC-2	THBD	0.475	0.245	0.82583	0
RegC-2	IFITM3	0.985	0.889	0.817415	0
RegC-2	SEMA3A	0.452	0.166	0.812241	0
RegC-2	NEAT1	0.98	0.919	0.805334	0
RegC-2	MAFB	0.604	0.353	0.78932	0
RegC-2	DAB2	0.83	0.622	0.78127	0
RegC-2	MT-CO3	0.953	0.866	0.774619	0
RegC-2	ENPP1	0.772	0.554	0.773259	0
RegC-2	MT-CO1	0.976	0.919	0.772746	0
RegC-2	STEAP4	0.253	0.083	0.761383	0
RegC-2	STEAP1	0.718	0.413	0.74556	0
RegC-2	SVIL	0.611	0.379	0.726383	0
RegC-2	NUPR1	0.996	0.972	0.719372	0
RegC-2	ALDH1A2	0.44	0.204	0.718292	0
RegC-2	LUM	1	0.997	0.7178	0
RegC-2	AHNAK	0.796	0.579	0.715767	0
RegC-2	C9orf3	0.91	0.778	0.714876	0
RegC-2	GPM6B	0.376	0.116	0.69889	0
RegC-2	BTG1	0.962	0.907	0.692546	0
RegC-2	DEFB1	0.36	0.226	0.690512	7.97e-159
RegC-2	ADGRG2	0.48	0.189	0.685516	0
RegC-2	AEBP1	0.854	0.688	0.684151	0
RegC-2	ID1	0.873	0.717	0.678417	0
RegC-2	F5	0.384	0.096	0.67561	0
RegC-2	GLUL	0.799	0.721	0.674442	0
RegC-2	TNXB	0.626	0.35	0.673957	0
RegC-2	MT-CYB	0.957	0.886	0.673277	0
RegC-2	RETREG1	0.85	0.621	0.662205	0
RegC-2	MALAT1	0.995	0.983	0.650113	0
RegC-2	SULF2	0.63	0.39	0.641785	0
RegC-2	C1R	0.695	0.436	0.63113	0
RegC-2	ARL6IP5	0.859	0.681	0.627723	0
RegC-2	SAMD11	0.356	0.131	0.626471	0
RegC-2	HLA-E	0.885	0.794	0.625086	0
RegC-2	UCP2	0.395	0.22	0.622173	0
RegC-2	ITGB8	0.441	0.294	0.620091	0
RegC-2	CISD1	0.736	0.556	0.618644	0
RegC-2	GLRX	0.765	0.634	0.616073	0
RegC-2	MTRNR2L12	0.784	0.677	0.615336	0
RegC-2	ABI3BP	0.515	0.301	0.604293	0
RegC-2	MT-ND3	0.968	0.911	0.594957	0
RegC-2	FAP	0.459	0.203	0.589846	0
RegC-2	SAT1	0.976	0.981	-0.587371	0
RegC-2	S100A10	0.962	0.974	-0.591829	0
RegC-2	LRRC59	0.304	0.583	-0.592593	0
RegC-2	COL6A3	0.214	0.459	-0.599513	0
RegC-2	HSPA8	0.794	0.883	-0.601844	0
RegC-2	TMEM258	0.888	0.926	-0.602346	0
RegC-2	RAMP1	0.118	0.334	-0.605736	0
RegC-2	RAN	0.893	0.929	-0.606948	0
RegC-2	PPIB	0.932	0.945	-0.606951	0
RegC-2	ADRB2	0.079	0.355	-0.607817	0
RegC-2	PDE4B	0.272	0.496	-0.613125	0
RegC-2	TUBA1B	0.796	0.885	-0.622182	0
RegC-2	EIF5A	0.655	0.816	-0.628278	0
RegC-2	CYCS	0.637	0.813	-0.633262	0
RegC-2	APOD	0.961	0.954	-0.633783	9.24e-173
RegC-2	STK26	0.237	0.491	-0.638944	0
RegC-2	YIF1A	0.528	0.75	-0.654898	0
RegC-2	CHCHD2	0.971	0.965	-0.660105	0
RegC-2	TALDO1	0.596	0.765	-0.660249	0
RegC-2	TAGLN	0.017	0.224	-0.674637	0
RegC-2	GBE1	0.491	0.734	-0.683004	0
RegC-2	SSR2	0.7	0.837	-0.683943	0
RegC-2	PRELP	0.841	0.91	-0.698698	0
RegC-2	CITED2	0.13	0.348	-0.702763	0
RegC-2	MANF	0.439	0.675	-0.706203	0
RegC-2	NME1	0.376	0.636	-0.71287	0
RegC-2	ACTB	0.904	0.949	-0.724419	0
RegC-2	MYL6	0.955	0.962	-0.733237	0
RegC-2	CD44	0.32	0.642	-0.736449	0
RegC-2	CRLF1	0.061	0.368	-0.749722	0
RegC-2	SRM	0.551	0.749	-0.75212	0
RegC-2	G0S2	0.549	0.637	-0.75921	3.96e-103
RegC-2	OMD	0.078	0.367	-0.764284	0
RegC-2	ANXA5	0.867	0.919	-0.767654	0
RegC-2	MRPS6	0.739	0.857	-0.778497	0
RegC-2	FHL1	0.354	0.534	-0.780063	0
RegC-2	CLEC3A	0.069	0.32	-0.780863	0
RegC-2	TM4SF1	0.466	0.666	-0.784009	0
RegC-2	BZW1	0.966	0.972	-0.784417	0
RegC-2	CXCL8	0.008	0.03	-0.787778	4.08e-66
RegC-2	MT1G	0.325	0.484	-0.791917	2.03e-189
RegC-2	LGALS1	0.324	0.565	-0.793571	0
RegC-2	S100A16	0.392	0.613	-0.79705	0
RegC-2	ARF4	0.721	0.861	-0.797056	0
RegC-2	MYDGF	0.742	0.871	-0.798122	0
RegC-2	CYTL1	0.77	0.866	-0.798547	4.42e-307
RegC-2	MT1E	0.516	0.653	-0.805721	1.82e-276
RegC-2	HSPA5	0.675	0.809	-0.828672	0
RegC-2	PHLDA2	0.306	0.607	-0.830277	0
RegC-2	STK17A	0.266	0.541	-0.834239	0
RegC-2	ACTG1	0.866	0.939	-0.834381	0
RegC-2	S100A4	0.512	0.608	-0.838949	4.97e-235
RegC-2	RHOC	0.698	0.842	-0.839909	0
RegC-2	SEC61B	0.892	0.935	-0.841295	0
RegC-2	S100B	0.511	0.718	-0.849008	0
RegC-2	CAV1	0.633	0.768	-0.865649	0
RegC-2	TUBA1C	0.438	0.708	-0.867687	0
RegC-2	NMB	0.181	0.36	-0.872777	0
RegC-2	ITM2C	0.435	0.698	-0.888634	0
RegC-2	KDELR2	0.638	0.826	-0.890274	0
RegC-2	ANXA2	0.86	0.927	-0.902839	0
RegC-2	CYP1B1	0.372	0.583	-0.90321	0
RegC-2	FGF2	0.386	0.589	-0.908683	0
RegC-2	CCL2	0.072	0.161	-0.979865	3.92e-144
RegC-2	RBP4	0.839	0.907	-0.982652	0
RegC-2	GLIPR1	0.234	0.576	-0.993779	0
RegC-2	PDLIM4	0.667	0.812	-0.997392	0
RegC-2	C11orf96	0.654	0.75	-1.01037	0
RegC-2	SEC61G	0.891	0.944	-1.0183	0
RegC-2	THBS1	0.471	0.675	-1.05413	0
RegC-2	IGFBP7	0.42	0.7	-1.1099	0
RegC-2	PRSS23	0.179	0.544	-1.12724	0
RegC-2	S100A6	0.995	0.996	-1.12781	0
RegC-2	MMP3	0.751	0.861	-1.19161	0
RegC-2	CRYAB	0.545	0.669	-1.21472	0
RegC-2	SPARC	0.507	0.741	-1.24821	0
RegC-2	SCRG1	0.752	0.877	-1.24847	0
RegC-2	SMOX	0.268	0.623	-1.29912	0
RegC-2	MT2A	0.884	0.938	-1.29968	0
RegC-2	SERPINE2	0.539	0.77	-1.3009	0
RegC-2	BMP2	0.263	0.541	-1.32481	0
RegC-2	ANXA1	0.901	0.963	-1.34736	0
RegC-2	PDPN	0.509	0.79	-1.36079	0
RegC-2	CNMD	0.054	0.421	-1.39619	0
RegC-2	CYR61	0.307	0.559	-1.4337	0
RegC-2	CCL20	0.023	0.07	-1.44246	1.63e-112
RegC-2	TNFRSF12A	0.172	0.585	-1.46167	0
RegC-2	FRZB	0.562	0.746	-1.49468	0
RegC-2	SNORC	0.867	0.923	-1.51291	0
RegC-2	TNFAIP6	0.065	0.147	-1.51821	2.29e-232
RegC-2	MSMP	0.315	0.42	-1.67942	1.61e-123
RegC-2	TIMP3	0.487	0.808	-1.72384	0
RegC-2	ACAN	0.631	0.84	-1.75146	0
RegC-2	CHAD	0.357	0.76	-1.75776	0
RegC-2	COL2A1	0.66	0.819	-1.79514	0
RegC-2	PAPPA	0.154	0.552	-1.82436	0
RegC-2	HMGA1	0.194	0.61	-1.9365	0
RegC-2	S100A1	0.427	0.77	-2.09902	0
RegC-2	C2orf40	1	0.998	-2.19461	0
RegC-2	RGCC	0.695	0.875	-2.2363	0
RegC-2	KCNMA1	0.316	0.69	-2.23895	0
RegC-2	TNFRSF11B	0.776	0.919	-2.44593	0
RegC-2	FGFBP2	0.735	0.918	-2.80921	0
RegC-2	S100A2	0.141	0.448	-3.08482	0
RegC-2	COL10A1	0.146	0.437	-3.32302	0
RegC-2	CXCL14	0.123	0.32	-3.38766	0
RegC-2	SPP1	0.287	0.49	-3.555	0
RegC-2	IBSP	0.153	0.514	-3.65245	0
RegC-2	FST	0.149	0.637	-3.96943	0
RegC-3	CHI3L1	0.975	0.918	1.01998	0
RegC-3	CHI3L2	0.814	0.733	0.926537	0
RegC-3	MGP	1	1	0.839218	0
RegC-3	EFEMP1	0.694	0.565	0.732841	0
RegC-3	TSC22D1	0.925	0.932	0.672945	0
RegC-3	LUM	0.998	0.997	0.644047	0
RegC-3	CLU	1	0.999	0.603323	0
RegC-3	PLA2G2A	0.926	0.854	0.601383	0
RegC-3	PDE4B	0.263	0.506	-0.585746	0
RegC-3	PRSS23	0.274	0.548	-0.60277	0
RegC-3	PDLIM4	0.642	0.821	-0.611159	0
RegC-3	SMOX	0.4	0.621	-0.617603	0
RegC-3	CAV1	0.575	0.78	-0.631542	0
RegC-3	ACAN	0.738	0.836	-0.644908	0
RegC-3	PDPN	0.602	0.79	-0.661688	0
RegC-3	THBS1	0.517	0.678	-0.664331	0
RegC-3	ANXA1	0.9	0.966	-0.668902	0
RegC-3	SNORC	0.919	0.919	-0.674017	0
RegC-3	CNMD	0.196	0.418	-0.678099	0
RegC-3	STK17A	0.25	0.554	-0.702472	0
RegC-3	C2orf40	0.999	0.998	-0.762236	0
RegC-3	TNFRSF12A	0.331	0.582	-0.765302	0
RegC-3	TIMP3	0.645	0.802	-0.76726	0
RegC-3	CXCL8	0.009	0.03	-0.771366	1.14e-62
RegC-3	MT2A	0.886	0.94	-0.789165	4.79e-256
RegC-3	FGF2	0.326	0.604	-0.856547	0
RegC-3	FRZB	0.607	0.748	-0.880107	0
RegC-3	S100A1	0.613	0.761	-0.891785	0
RegC-3	CRYAB	0.459	0.684	-0.923022	0
RegC-3	BMP2	0.268	0.551	-0.932637	0
RegC-3	RGCC	0.76	0.874	-0.976388	0
RegC-3	SPP1	0.295	0.497	-1.02354	0
RegC-3	FGFBP2	0.869	0.91	-1.05226	0
RegC-3	TNFRSF11B	0.868	0.913	-1.05775	0
RegC-3	HMGA1	0.321	0.612	-1.15948	0
RegC-3	TNFAIP6	0.058	0.151	-1.23812	2.44e-216
RegC-3	PAPPA	0.233	0.558	-1.31603	0
RegC-3	CCL20	0.027	0.071	-1.32904	2e-116
RegC-3	KCNMA1	0.396	0.696	-1.41328	0
RegC-3	IBSP	0.234	0.519	-2.16929	0
RegC-3	S100A2	0.186	0.455	-2.20087	0
RegC-3	FST	0.341	0.633	-2.22685	0
RegC-3	COL10A1	0.181	0.445	-2.24315	0
RegC-3	CXCL14	0.143	0.325	-2.48614	0
preFC	HTRA1	0.942	0.701	1.64383	0
preFC	COL3A1	0.82	0.457	1.51917	0
preFC	FN1	0.998	0.966	1.47939	0
preFC	OGN	0.884	0.526	1.29024	0
preFC	SPP1	0.566	0.472	1.21827	1.51e-74
preFC	ABI3BP	0.72	0.303	1.20183	0
preFC	MGP	1	1	1.11612	0
preFC	COMP	0.999	0.989	1.0816	0
preFC	SPARC	0.88	0.719	0.973916	0
preFC	DEFB1	0.453	0.228	0.89118	7.73e-188
preFC	CILP	0.899	0.616	0.854483	0
preFC	CD55	0.991	0.901	0.838346	0
preFC	S100A4	0.861	0.592	0.809116	1.02186969183623e-310
preFC	ARHGDIB	0.772	0.431	0.806616	0
preFC	AMTN	0.299	0.106	0.790659	6.44e-209
preFC	COL2A1	0.927	0.803	0.78725	4.48e-163
preFC	ASPN	0.532	0.234	0.781317	1.39107983186584e-314
preFC	PCSK1N	0.653	0.415	0.735675	6.92e-228
preFC	IGFBP7	0.925	0.671	0.711692	0
preFC	NOVA1	0.864	0.561	0.698183	0
preFC	H2AFJ	0.966	0.845	0.69652	0
preFC	CARHSP1	0.838	0.485	0.675024	0
preFC	NRP2	0.69	0.343	0.657485	0
preFC	CRTAC1	0.941	0.641	0.64494	0
preFC	SERPINE2	0.944	0.747	0.64491	2.12e-269
preFC	CILP2	0.577	0.259	0.62701	0
preFC	NT5E	0.829	0.513	0.596656	0
preFC	EIF5A	0.837	0.803	-0.588776	0
preFC	TNFRSF12A	0.624	0.553	-0.596764	3.69e-303
preFC	HNRNPDL	0.85	0.822	-0.615179	0
preFC	VCAM1	0.523	0.484	-0.617922	8.65e-60
preFC	FABP5	0.2	0.314	-0.620856	4.47e-219
preFC	CHAD	0.734	0.731	-0.632726	5.13e-217
preFC	ACTG1	0.964	0.933	-0.634966	1.81e-255
preFC	CHRDL2	0.079	0.238	-0.642487	6.89e-174
preFC	MAFB	0.296	0.373	-0.675307	8.19e-140
preFC	S100A16	0.586	0.597	-0.677921	0
preFC	CRYAB	0.745	0.657	-0.681621	4.36e-222
preFC	HLA-B	0.831	0.845	-0.693228	8.02e-298
preFC	TUBA1C	0.676	0.689	-0.712928	0
preFC	PAPPA	0.509	0.523	-0.715511	2.91e-151
preFC	PMP22	0.909	0.89	-0.721739	0
preFC	PRG4	0.493	0.529	-0.724763	2.22e-49
preFC	TIMP3	0.832	0.783	-0.744389	1.12e-182
preFC	ACTB	0.962	0.945	-0.750056	0
preFC	CXCL8	0.017	0.028	-0.762106	1.15e-44
preFC	MT1E	0.646	0.643	-0.769693	2.33e-160
preFC	ANXA2	0.948	0.921	-0.781419	0
preFC	RBP4	0.913	0.902	-0.80656	4.81e-276
preFC	GLUL	0.697	0.727	-0.814397	0
preFC	SNORC	0.959	0.918	-0.819628	8.42e-300
preFC	NFKBIA	0.541	0.571	-0.822208	9.69e-148
preFC	BMP2	0.483	0.522	-0.831371	5.01e-203
preFC	CCL20	0.082	0.066	-0.833059	1.36e-20
preFC	TNFAIP6	0.208	0.139	-0.849056	1.01e-113
preFC	TUBA1B	0.855	0.88	-0.870807	0
preFC	THBS1	0.66	0.66	-0.904489	5.94e-252
preFC	MT1G	0.501	0.472	-0.937805	2.12e-155
preFC	CCL2	0.108	0.156	-0.959699	8.9e-54
preFC	MT1X	0.868	0.86	-0.9811	1.11e-249
preFC	KCNMA1	0.674	0.663	-1.01866	1.56e-265
preFC	MSMP	0.49	0.409	-1.03215	3.21e-32
preFC	RGCC	0.893	0.861	-1.04162	1.26e-263
preFC	G0S2	0.641	0.63	-1.09349	1.49e-119
preFC	CFH	0.912	0.916	-1.10094	0
preFC	MT2A	0.951	0.934	-1.11681	1.96e-152
preFC	PDLIM4	0.755	0.803	-1.16651	0
preFC	HMGA1	0.544	0.582	-1.25073	0
preFC	CXCL14	0.328	0.305	-1.25106	7.53e-78
preFC	APOD	0.945	0.955	-1.2883	0
preFC	S100A2	0.444	0.425	-1.45448	2.7e-95
preFC	FRZB	0.541	0.739	-1.6602	0
preFC	COL10A1	0.299	0.42	-1.86486	7.81e-179
preFC	MMP3	0.833	0.854	-2.07796	0
preFC	IBSP	0.288	0.495	-2.60433	0
preFC	FST	0.417	0.608	-2.76813	0
FC-1	CRTAC1	0.953	0.636	1.87353	0
FC-1	DEFB1	0.524	0.221	1.66775	0
FC-1	TNC	0.633	0.229	1.42987	0
FC-1	S100A4	0.78	0.592	1.40842	0
FC-1	AKR1C1	0.69	0.369	1.38835	0
FC-1	COL1A2	0.571	0.202	1.32623	0
FC-1	ASPN	0.524	0.229	1.2156	0
FC-1	AKR1C2	0.807	0.51	1.19276	0
FC-1	MAFB	0.647	0.357	1.17521	0
FC-1	CYP1B1	0.724	0.56	1.11247	0
FC-1	ADIRF	0.879	0.852	1.08003	0
FC-1	PDGFRA	0.529	0.161	1.04391	0
FC-1	MGST1	0.496	0.374	1.03718	0
FC-1	TMSB4X	0.812	0.659	1.00914	0
FC-1	IGFBP5	0.238	0.089	0.996035	3.57e-232
FC-1	GADD45A	0.625	0.42	0.991014	0
FC-1	NNMT	0.949	0.839	0.98106	0
FC-1	HMOX1	0.823	0.829	0.975835	0
FC-1	GLRX	0.758	0.638	0.926603	0
FC-1	COL3A1	0.668	0.459	0.913172	0
FC-1	ASPH	0.615	0.433	0.90948	0
FC-1	ABI3BP	0.542	0.305	0.903584	0
FC-1	AMTN	0.183	0.108	0.898301	2.59e-206
FC-1	AKR1B1	0.614	0.425	0.897498	0
FC-1	CHI3L1	0.929	0.924	0.889628	4.85e-286
FC-1	LUM	1	0.997	0.881604	0
FC-1	DAB2	0.783	0.63	0.867782	0
FC-1	HTRA1	0.733	0.708	0.864764	0
FC-1	IL1R1	0.53	0.264	0.860731	0
FC-1	IGFBP7	0.802	0.673	0.849984	0
FC-1	CFD	0.218	0.079	0.843981	5.4e-266
FC-1	CST3	0.974	0.957	0.84181	0
FC-1	C1R	0.69	0.442	0.838711	0
FC-1	RETREG1	0.804	0.628	0.825432	0
FC-1	FTH1	1	0.999	0.824886	0
FC-1	FGF7	0.151	0.072	0.819669	0
FC-1	CLU	1	0.999	0.818809	0
FC-1	DIO2	0.386	0.206	0.817806	7.14850243195262e-317
FC-1	NBL1	0.5	0.235	0.809791	0
FC-1	CTSL	0.895	0.844	0.802404	0
FC-1	MT-ND2	0.936	0.883	0.797981	0
FC-1	COL1A1	0.226	0.055	0.797552	0
FC-1	VPS35L	0.541	0.34	0.794296	0
FC-1	FN1	0.986	0.966	0.792103	2.63e-284
FC-1	IFITM2	0.851	0.762	0.786372	0
FC-1	IFITM3	0.948	0.893	0.781143	0
FC-1	ZFP36L1	0.462	0.28	0.749695	0
FC-1	IGFBP4	0.33	0.169	0.747414	0
FC-1	ARL6IP5	0.797	0.688	0.745791	0
FC-1	MGST3	0.795	0.706	0.743211	0
FC-1	STEAP1	0.658	0.423	0.740785	0
FC-1	RPS27L	0.857	0.812	0.733431	0
FC-1	DKK3	0.392	0.205	0.727306	0
FC-1	DPT	0.448	0.29	0.703265	7.25e-286
FC-1	LNX1	0.296	0.076	0.693972	0
FC-1	FTL	1	0.999	0.69004	0
FC-1	TYMP	0.543	0.327	0.689784	0
FC-1	COL15A1	0.461	0.214	0.679909	0
FC-1	ZEB2	0.387	0.099	0.679902	0
FC-1	NUPR1	0.991	0.972	0.677803	0
FC-1	ID3	0.856	0.75	0.673476	9.35e-225
FC-1	FNIP2	0.461	0.278	0.669486	0
FC-1	IFI16	0.552	0.343	0.662767	0
FC-1	ITM2B	0.998	0.991	0.661349	0
FC-1	THY1	0.212	0.053	0.651654	0
FC-1	CCDC80	0.779	0.726	0.650164	2.07e-300
FC-1	LRP1	0.739	0.64	0.649819	0
FC-1	CD99	0.873	0.864	0.64969	0
FC-1	CARHSP1	0.594	0.491	0.646056	0
FC-1	CISD1	0.673	0.563	0.640569	0
FC-1	AEBP1	0.781	0.696	0.636815	0
FC-1	EPAS1	0.581	0.447	0.632278	0
FC-1	CTSD	0.617	0.56	0.628315	0
FC-1	LMO4	0.633	0.586	0.623659	0
FC-1	YPEL3	0.749	0.66	0.623153	0
FC-1	KCNE4	0.25	0.067	0.621054	0
FC-1	BRI3	0.862	0.829	0.618492	0
FC-1	JUNB	0.826	0.727	0.608611	0
FC-1	HIST3H2A	0.181	0.042	0.604074	0
FC-1	PFKP	0.548	0.473	0.601275	0
FC-1	GADD45B	0.628	0.464	0.599248	0
FC-1	LDHA	0.92	0.874	0.598503	0
FC-1	NDRG1	0.401	0.194	0.589609	0
FC-1	BTG1	0.938	0.909	0.585456	5.63e-297
FC-1	ACTG1	0.854	0.938	-0.588094	2.16e-298
FC-1	PRSS23	0.265	0.531	-0.594124	3.19942337310239e-317
FC-1	NAPG	0.329	0.639	-0.594792	0
FC-1	ANXA1	0.925	0.96	-0.595239	1.03e-243
FC-1	MANF	0.431	0.67	-0.598462	0
FC-1	ADRB2	0.061	0.349	-0.599888	0
FC-1	MSRB1	0.223	0.562	-0.600701	0
FC-1	SWI5	0.414	0.687	-0.606626	0
FC-1	STK26	0.208	0.487	-0.610093	0
FC-1	HIST1H1C	0.364	0.597	-0.614557	6.23e-274
FC-1	COLGALT2	0.253	0.559	-0.615229	0
FC-1	SPARC	0.458	0.738	-0.622203	0
FC-1	CDK2AP2	0.279	0.582	-0.62245	0
FC-1	MYDGF	0.715	0.869	-0.625378	0
FC-1	TRPV4	0.111	0.478	-0.626404	0
FC-1	FHL1	0.342	0.531	-0.62743	1.98e-250
FC-1	SEC61B	0.878	0.935	-0.627965	0
FC-1	MT1E	0.459	0.653	-0.641581	3.81e-190
FC-1	S100A16	0.378	0.608	-0.643198	0
FC-1	ARF4	0.69	0.859	-0.648531	0
FC-1	PDIA3	0.588	0.821	-0.651076	0
FC-1	MAGED2	0.451	0.75	-0.652359	0
FC-1	PCSK1N	0.173	0.436	-0.652889	0
FC-1	TAGLN	0.015	0.219	-0.65324	0
FC-1	LCN2	0.045	0.199	-0.657192	1.24e-241
FC-1	INHBA	0.321	0.503	-0.657892	1.54e-171
FC-1	FXYD1	0.377	0.676	-0.669846	0
FC-1	ANXA2	0.834	0.926	-0.67224	0
FC-1	PPIB	0.893	0.947	-0.677064	0
FC-1	ACTB	0.871	0.949	-0.682032	0
FC-1	KRT18	0.129	0.423	-0.690274	0
FC-1	CITED2	0.107	0.344	-0.691786	0
FC-1	CITED4	0.254	0.442	-0.696527	5.54e-232
FC-1	ERRFI1	0.438	0.685	-0.703546	0
FC-1	C11orf96	0.605	0.75	-0.705378	2.73e-154
FC-1	RAMP1	0.054	0.332	-0.715196	0
FC-1	MYL6	0.92	0.964	-0.715201	0
FC-1	SSR3	0.796	0.918	-0.721952	0
FC-1	NUCB2	0.565	0.825	-0.724649	0
FC-1	ODC1	0.296	0.653	-0.724925	0
FC-1	CRYAB	0.59	0.664	-0.725946	2.92e-169
FC-1	MATN3	0.024	0.332	-0.730622	0
FC-1	CTSC	0.256	0.529	-0.73191	0
FC-1	CHRDL2	0.019	0.244	-0.73317	0
FC-1	HSP90B1	0.83	0.928	-0.738217	0
FC-1	CXCL8	0.009	0.029	-0.752473	6.22e-30
FC-1	PRDX4	0.67	0.871	-0.75283	0
FC-1	G0S2	0.456	0.639	-0.758028	8.77e-161
FC-1	ITM2A	0.113	0.492	-0.758563	0
FC-1	PPDPF	0.666	0.865	-0.770081	0
FC-1	RHOC	0.615	0.843	-0.787393	0
FC-1	GBE1	0.444	0.731	-0.794978	0
FC-1	COL9A2	0.143	0.548	-0.796831	0
FC-1	SEC61G	0.878	0.944	-0.801719	0
FC-1	PCOLCE2	0.797	0.927	-0.816347	0
FC-1	CFH	0.736	0.925	-0.821074	0
FC-1	TNFRSF12A	0.317	0.567	-0.821552	0
FC-1	SAT1	0.94	0.983	-0.824526	0
FC-1	KDELR2	0.591	0.824	-0.835689	0
FC-1	NEBL	0.15	0.571	-0.843491	0
FC-1	COL11A2	0.127	0.574	-0.874131	0
FC-1	S100A6	0.994	0.996	-0.882028	0
FC-1	SMOX	0.354	0.61	-0.90248	0
FC-1	TSC22D1	0.812	0.937	-0.915648	0
FC-1	ITM2C	0.349	0.696	-0.92961	0
FC-1	PRELP	0.757	0.912	-0.937176	0
FC-1	SPINT2	0.355	0.771	-0.951065	0
FC-1	HSPA5	0.58	0.81	-0.958562	0
FC-1	CLEC3A	0.024	0.316	-0.958913	0
FC-1	COL11A1	0.219	0.642	-0.962224	0
FC-1	RBP4	0.706	0.913	-0.965649	0
FC-1	BZW1	0.929	0.974	-1.06135	0
FC-1	GLIPR1	0.171	0.571	-1.06501	0
FC-1	CD55	0.751	0.912	-1.06743	0
FC-1	MT2A	0.867	0.938	-1.06837	1.75e-227
FC-1	FGF2	0.273	0.59	-1.07059	0
FC-1	MGP	0.999	1	-1.08021	0
FC-1	SERPINA1	0.963	0.991	-1.08289	0
FC-1	MT1G	0.248	0.485	-1.08553	1.47e-283
FC-1	APOD	0.773	0.964	-1.15951	0
FC-1	CCL20	0.038	0.068	-1.16394	1.18e-31
FC-1	PDPN	0.489	0.784	-1.17787	0
FC-1	PDLIM4	0.518	0.816	-1.24393	0
FC-1	HAPLN1	0.696	0.925	-1.26941	0
FC-1	CYR61	0.283	0.554	-1.32702	0
FC-1	CNMD	0.043	0.412	-1.35695	0
FC-1	S100B	0.213	0.728	-1.43442	0
FC-1	THBS1	0.289	0.679	-1.48764	0
FC-1	BMP2	0.161	0.539	-1.51111	0
FC-1	SCRG1	0.61	0.881	-1.54779	0
FC-1	MIA	0.623	0.918	-1.5519	0
FC-1	COL9A3	0.351	0.862	-1.5632	0
FC-1	MMP3	0.679	0.862	-1.65496	0
FC-1	PLA2G2A	0.609	0.875	-1.69548	0
FC-1	MSMP	0.193	0.423	-1.74786	4.91e-291
FC-1	HMGA1	0.201	0.6	-1.76072	0
FC-1	PAPPA	0.107	0.544	-1.83249	0
FC-1	CHAD	0.22	0.758	-1.92327	0
FC-1	KCNMA1	0.308	0.682	-1.94754	0
FC-1	FRZB	0.268	0.756	-2.17964	0
FC-1	FGFBP2	0.663	0.918	-2.24945	0
FC-1	ACAN	0.376	0.848	-2.29477	0
FC-1	COL2A1	0.381	0.829	-2.46394	0
FC-1	RGCC	0.565	0.877	-2.56701	0
FC-1	S100A1	0.237	0.771	-2.58351	0
FC-1	S100A2	0.196	0.438	-2.69223	0
FC-1	C2orf40	0.993	0.998	-2.81424	0
FC-1	IBSP	0.177	0.504	-2.89858	0
FC-1	SPP1	0.278	0.486	-2.94167	0
FC-1	TNFRSF11B	0.645	0.922	-2.99924	0
FC-1	CYTL1	0.445	0.881	-3.00414	0
FC-1	CXCL14	0.119	0.315	-3.16789	0
FC-1	COL10A1	0.128	0.431	-3.18184	0
FC-1	SNORC	0.511	0.94	-3.36097	0
FC-1	FST	0.13	0.626	-3.7954	0
FC-2	TNFAIP6	0.703	0.125	4.20775	0
FC-2	NMB	0.813	0.334	3.58977	0
FC-2	COL1A1	0.612	0.047	3.11303	0
FC-2	AKR1C1	0.924	0.369	2.68078	0
FC-2	COL3A1	0.846	0.458	2.61935	0
FC-2	COL1A2	0.8	0.203	2.59355	0
FC-2	MMP2	0.645	0.083	2.49277	0
FC-2	CFD	0.351	0.078	2.45025	0
FC-2	S100A4	0.938	0.591	2.37968	0
FC-2	MMP1	0.187	0.026	2.28639	0
FC-2	TMSB4X	0.942	0.658	2.18849	0
FC-2	CYP1B1	0.938	0.557	2.16832	0
FC-2	LGALS1	0.848	0.539	2.08265	0
FC-2	CCL20	0.151	0.064	2.0326	1.64e-112
FC-2	PTGES	0.497	0.066	1.99282	0
FC-2	BASP1	0.579	0.041	1.87561	0
FC-2	TMSB10	0.861	0.576	1.84038	0
FC-2	MAFB	0.756	0.36	1.83258	0
FC-2	WISP2	0.368	0.042	1.80007	0
FC-2	ZFP36L1	0.771	0.274	1.79375	0
FC-2	AKR1B1	0.813	0.423	1.7871	0
FC-2	FTH1	1	0.999	1.77774	0
FC-2	CRTAC1	0.929	0.643	1.77634	0
FC-2	CXCL1	0.029	0.007	1.73354	1.35e-44
FC-2	MGST1	0.633	0.373	1.69481	0
FC-2	CTSL	0.969	0.843	1.65126	0
FC-2	AKR1C2	0.899	0.514	1.61979	0
FC-2	IGFBP7	0.934	0.672	1.61538	0
FC-2	TYMP	0.795	0.324	1.60552	0
FC-2	TNC	0.705	0.236	1.55208	0
FC-2	NBL1	0.76	0.233	1.52804	0
FC-2	CD99	0.943	0.862	1.51825	0
FC-2	ABCA1	0.633	0.087	1.49382	0
FC-2	CST3	0.98	0.957	1.4783	0
FC-2	GADD45A	0.74	0.421	1.42658	0
FC-2	PDGFRA	0.703	0.163	1.42552	0
FC-2	MARCKS	0.531	0.064	1.42536	0
FC-2	APOE	0.085	0.006	1.41897	9.96e-267
FC-2	CD47	0.782	0.385	1.40462	0
FC-2	CALD1	0.791	0.404	1.39499	0
FC-2	IL1R1	0.733	0.264	1.37933	0
FC-2	THY1	0.45	0.05	1.37749	0
FC-2	SOD2	0.986	0.946	1.35406	0
FC-2	RPS27L	0.945	0.81	1.31647	0
FC-2	IFI16	0.787	0.34	1.30299	0
FC-2	DKK3	0.623	0.202	1.30043	0
FC-2	IFI27	0.387	0.13	1.29685	0
FC-2	FNIP2	0.701	0.274	1.29479	0
FC-2	C1R	0.84	0.443	1.27724	0
FC-2	IGFBP4	0.474	0.168	1.27009	0
FC-2	MMP14	0.676	0.241	1.25441	0
FC-2	CSTB	0.922	0.784	1.24647	0
FC-2	HMOX1	0.87	0.828	1.23595	0
FC-2	MMP13	0.087	0.028	1.22971	1.91e-100
FC-2	SERPINF1	0.342	0.018	1.22514	0
FC-2	TWIST1	0.556	0.131	1.17857	0
FC-2	COL6A3	0.627	0.436	1.17551	0
FC-2	TMEM50A	0.932	0.767	1.16477	0
FC-2	ABI3BP	0.7	0.305	1.16329	0
FC-2	ASPH	0.717	0.434	1.1622	0
FC-2	ARL6IP5	0.89	0.688	1.15161	0
FC-2	CTSD	0.809	0.555	1.15103	0
FC-2	MT-ND2	0.976	0.883	1.14579	0
FC-2	RND3	0.577	0.215	1.14454	0
FC-2	TPM4	0.672	0.341	1.13768	0
FC-2	COL4A1	0.475	0.019	1.13635	0
FC-2	MGST3	0.869	0.706	1.13218	0
FC-2	CTSK	0.593	0.357	1.12202	0
FC-2	TIMP2	0.891	0.705	1.09475	0
FC-2	PDGFRB	0.565	0.154	1.08909	0
FC-2	GYPC	0.778	0.571	1.07821	0
FC-2	SNX9	0.737	0.38	1.07797	0
FC-2	IGFBP5	0.28	0.091	1.07037	6.83e-192
FC-2	PTX3	0.186	0.044	1.06687	1.29e-218
FC-2	PRG4	0.612	0.525	1.06553	3.58e-54
FC-2	SEMA3C	0.441	0.08	1.06317	0
FC-2	NNMT	0.958	0.841	1.06156	0
FC-2	TGFBI	0.392	0.062	1.05802	0
FC-2	BRI3	0.946	0.827	1.05776	0
FC-2	COL4A2	0.484	0.024	1.05157	0
FC-2	DPT	0.587	0.289	1.04377	0
FC-2	VPS35L	0.642	0.341	1.0369	0
FC-2	B2M	0.998	0.993	1.03183	0
FC-2	GPNMB	0.461	0.023	1.02748	0
FC-2	CD82	0.513	0.103	1.0162	0
FC-2	COL6A1	0.831	0.726	1.01598	0
FC-2	TNFAIP2	0.459	0.147	0.991931	0
FC-2	PTGR1	0.575	0.373	0.986983	0
FC-2	C1S	0.831	0.614	0.985074	0
FC-2	VIM	0.975	0.957	0.983973	0
FC-2	ASPN	0.5	0.236	0.982969	1.05e-279
FC-2	TWISTNB	0.474	0.327	0.976189	0
FC-2	COL6A2	0.941	0.898	0.976092	0
FC-2	DIO2	0.502	0.206	0.971898	0
FC-2	SQSTM1	0.985	0.937	0.970943	0
FC-2	OPTN	0.758	0.48	0.967778	0
FC-2	NDRG1	0.619	0.192	0.96542	0
FC-2	DPP4	0.422	0.034	0.963921	0
FC-2	CD44	0.855	0.612	0.963351	0
FC-2	ARID5B	0.647	0.297	0.96292	0
FC-2	PLTP	0.435	0.125	0.934061	0
FC-2	MAP1A	0.47	0.038	0.930705	0
FC-2	GEM	0.577	0.231	0.925789	0
FC-2	ZEB2	0.573	0.099	0.925442	0
FC-2	DAB2	0.812	0.632	0.922053	0
FC-2	LNX1	0.466	0.076	0.907651	0
FC-2	NTAN1	0.636	0.29	0.905039	0
FC-2	CADM1	0.39	0.055	0.897206	0
FC-2	ARL4C	0.324	0.025	0.895564	0
FC-2	LMO4	0.785	0.582	0.886698	0
FC-2	RETREG1	0.857	0.631	0.886288	0
FC-2	FTL	1	0.999	0.884322	0
FC-2	IL32	0.248	0.019	0.876218	0
FC-2	HTRA1	0.802	0.706	0.873894	8.99e-280
FC-2	MEDAG	0.515	0.337	0.870975	2.51e-272
FC-2	PTGER2	0.37	0.064	0.869135	0
FC-2	SPARCL1	0.192	0.046	0.863523	7.82e-268
FC-2	NFKBIA	0.794	0.563	0.85185	2.34e-303
FC-2	RAB31	0.524	0.117	0.851186	0
FC-2	SLC39A8	0.366	0.162	0.849556	0
FC-2	GSN	0.721	0.734	0.84832	0
FC-2	CD70	0.32	0.013	0.847794	0
FC-2	PLEKHA5	0.359	0.153	0.847428	0
FC-2	LAPTM4A	0.983	0.943	0.846916	0
FC-2	GJA1	0.535	0.256	0.845107	0
FC-2	MT-ND1	0.949	0.85	0.844173	0
FC-2	NAMPT	0.627	0.407	0.839272	0
FC-2	AKR1C3	0.436	0.226	0.834865	1.77e-284
FC-2	IL6	0.048	0.003	0.829618	5.33e-118
FC-2	CSGALNACT1	0.708	0.477	0.826613	0
FC-2	SDCBP	0.862	0.71	0.8253	0
FC-2	HES4	0.298	0.028	0.819175	0
FC-2	TMEM119	0.272	0.006	0.814627	0
FC-2	SLC6A6	0.491	0.069	0.812219	0
FC-2	SERPINE2	0.807	0.752	0.808981	7.04e-144
FC-2	CSN1S1	0.013	0.001	0.803165	6.83e-47
FC-2	REV3L	0.516	0.232	0.794355	0
FC-2	GLRX	0.773	0.64	0.792838	1.13e-183
FC-2	PFKP	0.673	0.471	0.792747	0
FC-2	MAN1A1	0.629	0.335	0.790051	0
FC-2	CBR3	0.484	0.198	0.784939	0
FC-2	CEBPB	0.91	0.797	0.780775	0
FC-2	C15orf48	0.174	0.059	0.779636	3.03e-103
FC-2	NQO1	0.504	0.247	0.779524	0
FC-2	PNRC1	0.893	0.751	0.77938	0
FC-2	LRP1	0.831	0.64	0.779283	0
FC-2	CAST	0.813	0.628	0.77794	0
FC-2	DST	0.813	0.677	0.774982	0
FC-2	COL14A1	0.421	0.134	0.767213	0
FC-2	FRMD6	0.408	0.09	0.76691	0
FC-2	BID	0.453	0.154	0.763892	0
FC-2	OLFML2B	0.344	0.03	0.752711	0
FC-2	TXNRD1	0.616	0.378	0.745047	0
FC-2	PSME1	0.781	0.54	0.743214	0
FC-2	ITGB5	0.669	0.486	0.730735	0
FC-2	RNF24	0.609	0.316	0.728516	0
FC-2	C17orf58	0.343	0.094	0.728043	0
FC-2	FYN	0.457	0.122	0.721858	0
FC-2	BDKRB1	0.292	0.06	0.719619	0
FC-2	OSBPL8	0.614	0.388	0.719308	0
FC-2	DEFB1	0.356	0.232	0.718083	1.51e-59
FC-2	METRNL	0.654	0.474	0.714938	0
FC-2	PLPP3	0.427	0.133	0.707565	0
FC-2	MAP4K4	0.489	0.223	0.7062	0
FC-2	CD109	0.534	0.3	0.706137	0
FC-2	PHLDA3	0.5	0.219	0.700031	0
FC-2	ZFHX3	0.489	0.172	0.699648	0
FC-2	TKT	0.851	0.707	0.699595	0
FC-2	UBL3	0.599	0.389	0.695669	0
FC-2	PLEKHO1	0.594	0.284	0.695656	0
FC-2	MT-ND3	0.981	0.914	0.695107	2.2527220290266e-313
FC-2	CYGB	0.314	0.146	0.695058	0
FC-2	WTAP	0.81	0.679	0.694605	0
FC-2	CXCL8	0.079	0.027	0.69452	7.44e-43
FC-2	KCNE4	0.299	0.069	0.693457	0
FC-2	GLIS3	0.435	0.151	0.692734	0
FC-2	VEGFB	0.582	0.274	0.6913	0
FC-2	SLC39A14	0.905	0.813	0.690548	0
FC-2	CD9	0.922	0.896	0.689943	1.96e-305
FC-2	TXN	0.999	0.982	0.688526	9.67189701701455e-316
FC-2	LBH	0.387	0.092	0.686732	0
FC-2	RAP1B	0.766	0.564	0.685558	0
FC-2	IER3	0.864	0.788	0.684718	4.52e-98
FC-2	LY6D	0.056	0.007	0.682939	1.09e-94
FC-2	COL5A2	0.549	0.359	0.681665	2.08e-302
FC-2	KLF9	0.581	0.329	0.672761	0
FC-2	PLEKHM2	0.53	0.212	0.669461	0
FC-2	PRRC2C	0.819	0.666	0.668685	0
FC-2	PDGFRL	0.488	0.275	0.667096	0
FC-2	CALM1	0.895	0.776	0.666608	0
FC-2	LYRM4	0.526	0.314	0.663102	0
FC-2	NFE2L2	0.791	0.6	0.661723	0
FC-2	BAX	0.7	0.512	0.661366	0
FC-2	TMOD3	0.715	0.49	0.660562	0
FC-2	RAB32	0.633	0.378	0.660459	0
FC-2	GNG12	0.717	0.51	0.660456	0
FC-2	TAGLN2	0.872	0.758	0.654534	0
FC-2	AHNAK	0.741	0.59	0.650397	2.23e-272
FC-2	CCDC80	0.861	0.724	0.648509	1.78e-233
FC-2	DBI	0.932	0.861	0.645182	0
FC-2	GNG11	0.443	0.177	0.64028	0
FC-2	AEBP1	0.797	0.697	0.637134	3.85e-248
FC-2	EPAS1	0.634	0.448	0.636721	4.39e-307
FC-2	MSC	0.283	0.01	0.63498	0
FC-2	RBPJ	0.632	0.385	0.634431	0
FC-2	CBR1	0.641	0.401	0.633369	0
FC-2	MRGPRF	0.448	0.164	0.633181	0
FC-2	NOTCH2	0.538	0.25	0.632481	0
FC-2	NPC2	0.812	0.662	0.62872	0
FC-2	SP100	0.588	0.319	0.626006	0
FC-2	UGDH	0.69	0.611	0.623778	0
FC-2	PABPC1	0.855	0.726	0.622975	0
FC-2	ADH5	0.637	0.415	0.620244	0
FC-2	MACF1	0.549	0.333	0.619812	0
FC-2	HSD3B7	0.354	0.051	0.618024	0
FC-2	CYB5A	0.416	0.133	0.617357	0
FC-2	TPI1	0.908	0.838	0.617126	0
FC-2	BACH1	0.415	0.114	0.616886	0
FC-2	FAM110B	0.434	0.127	0.616565	0
FC-2	ATP6V0E1	0.964	0.912	0.615859	0
FC-2	NCOA7	0.604	0.358	0.615222	0
FC-2	SH3PXD2B	0.338	0.036	0.614636	0
FC-2	PLIN2	0.579	0.404	0.612104	4.42e-306
FC-2	UBC	0.986	0.957	0.608622	0
FC-2	LDHA	0.945	0.874	0.60363	1.03e-252
FC-2	CP	0.337	0.258	0.600741	1.2e-270
FC-2	ATP2B1	0.519	0.421	0.597958	1.71e-263
FC-2	CLEC2B	0.226	0.011	0.597252	0
FC-2	VGLL4	0.705	0.548	0.597118	2.77e-273
FC-2	AZIN1	0.462	0.313	0.596341	0
FC-2	TCF4	0.604	0.397	0.594288	1.75e-222
FC-2	ANKRD12	0.717	0.544	0.593318	1.84e-281
FC-2	CAPG	0.689	0.594	0.592813	5.35468346962743e-319
FC-2	MXRA8	0.505	0.356	0.592809	1.25e-187
FC-2	DRAM1	0.417	0.155	0.592702	0
FC-2	ECM1	0.448	0.145	0.592402	0
FC-2	SASH1	0.434	0.179	0.590595	0
FC-2	SMIM3	0.431	0.18	0.590584	0
FC-2	NEAT1	0.97	0.922	0.590304	4.5e-167
FC-2	SPHK1	0.331	0.058	0.589255	0
FC-2	RAB13	0.821	0.713	0.586724	0
FC-2	MT-CYB	0.974	0.888	0.586242	1.2e-218
FC-2	S100A11	0.988	0.968	0.586165	0
FC-2	CFLAR	0.498	0.242	0.585741	0
FC-2	HMGN1	0.577	0.788	-0.585308	3.58e-249
FC-2	EEF1B2	0.94	0.967	-0.586631	0
FC-2	SEC11C	0.277	0.575	-0.586866	6.79e-264
FC-2	LAG3	0.246	0.538	-0.587862	1.36e-244
FC-2	EIF4EBP1	0.563	0.735	-0.593915	6.41e-168
FC-2	TAGLN	0.023	0.215	-0.595691	6.89e-208
FC-2	CPE	0.333	0.675	-0.597694	1.44218118262153e-312
FC-2	STK26	0.235	0.48	-0.60828	2.11e-215
FC-2	GPC6	0.193	0.53	-0.608949	0
FC-2	HSP90B1	0.906	0.924	-0.61029	8.74e-294
FC-2	CTSC	0.291	0.523	-0.620691	4.38e-147
FC-2	ADRB2	0.069	0.343	-0.625314	1.85e-296
FC-2	SLC9A3R2	0.214	0.474	-0.627664	1.58e-224
FC-2	SERPINA5	0.079	0.399	-0.632183	0
FC-2	BEX4	0.206	0.58	-0.653089	0
FC-2	OMD	0.106	0.353	-0.65456	1.01e-218
FC-2	HSPA5	0.684	0.803	-0.656647	3.15e-166
FC-2	MT1E	0.504	0.648	-0.657958	6.62e-76
FC-2	TIMP1	0.987	0.986	-0.658996	3.44e-89
FC-2	MALL	0.113	0.433	-0.662385	0
FC-2	SCIN	0.039	0.397	-0.667809	0
FC-2	PYCR1	0.193	0.531	-0.672577	0
FC-2	CLU	0.99	1	-0.678984	0
FC-2	MT1X	0.71	0.865	-0.682821	1.03e-150
FC-2	LCN2	0.04	0.196	-0.688138	8.21e-161
FC-2	CALM2	0.854	0.929	-0.692332	0
FC-2	TENT5A	0.291	0.518	-0.694399	7.06e-217
FC-2	MSRB1	0.214	0.555	-0.704136	0
FC-2	MATN3	0.034	0.326	-0.704337	0
FC-2	CHRDL2	0.025	0.239	-0.708699	2.18e-244
FC-2	GPR88	0.065	0.296	-0.709851	1.62e-223
FC-2	CITED2	0.113	0.339	-0.713879	1.03e-217
FC-2	FXYD1	0.394	0.669	-0.71459	8.93e-259
FC-2	AL078639.1	0.571	0.756	-0.720032	5.53e-228
FC-2	TIMP4	0.126	0.445	-0.725795	0
FC-2	WISP3	0.144	0.529	-0.733184	0
FC-2	MEF2C	0.14	0.429	-0.739519	1.1e-284
FC-2	SWI5	0.419	0.681	-0.740554	0
FC-2	CDO1	0.444	0.699	-0.745417	3.04e-218
FC-2	ODC1	0.327	0.645	-0.750174	0
FC-2	TRPV4	0.055	0.472	-0.756073	0
FC-2	SSR4	0.921	0.954	-0.760405	0
FC-2	NAPG	0.305	0.633	-0.760898	0
FC-2	ACTB	0.904	0.947	-0.764102	0
FC-2	ATP1B1	0.123	0.493	-0.770001	0
FC-2	RAMP1	0.038	0.327	-0.771145	0
FC-2	KRT18	0.1	0.417	-0.776632	0
FC-2	TIMP3	0.595	0.79	-0.777003	6.56e-177
FC-2	PRDX4	0.735	0.865	-0.787812	0
FC-2	ACTG1	0.833	0.937	-0.794711	9.81e-308
FC-2	ITM2A	0.097	0.484	-0.795881	0
FC-2	ID4	0.432	0.657	-0.800717	4.33e-208
FC-2	SOX9	0.135	0.49	-0.804502	0
FC-2	ARHGDIB	0.097	0.452	-0.816874	0
FC-2	RHOC	0.683	0.836	-0.830281	0
FC-2	COLGALT2	0.193	0.555	-0.845511	0
FC-2	GBE1	0.493	0.723	-0.853816	1.01e-294
FC-2	HMGN2	0.577	0.823	-0.855463	0
FC-2	KDELR2	0.649	0.817	-0.869207	0
FC-2	HIST1H1C	0.334	0.593	-0.871313	6.21e-257
FC-2	TCEAL2	0.099	0.578	-0.877482	0
FC-2	FHL1	0.306	0.528	-0.881222	1.23e-278
FC-2	ATOH8	0.181	0.542	-0.8847	0
FC-2	MAGED2	0.426	0.745	-0.907845	0
FC-2	NUCB2	0.561	0.82	-0.911362	0
FC-2	SMOX	0.381	0.604	-0.912557	5.25e-221
FC-2	S100A13	0.863	0.945	-0.914418	0
FC-2	PPDPF	0.705	0.859	-0.918713	0
FC-2	ERRFI1	0.397	0.681	-0.932463	6.1e-292
FC-2	DEPP1	0.301	0.579	-0.933372	1.39e-222
FC-2	CILP	0.37	0.633	-0.950272	1.81e-234
FC-2	CITED4	0.201	0.439	-0.953519	9.96e-241
FC-2	CLEC3A	0.029	0.31	-0.973801	0
FC-2	ITM2C	0.367	0.688	-0.98443	0
FC-2	TPD52L1	0.39	0.754	-0.991813	0
FC-2	COL11A2	0.085	0.565	-1.00755	0
FC-2	COL9A2	0.076	0.541	-1.00794	0
FC-2	NEBL	0.074	0.564	-1.01374	0
FC-2	INHBA	0.246	0.502	-1.03926	6.5e-207
FC-2	GLIPR1	0.212	0.561	-1.04508	0
FC-2	PDLIM4	0.654	0.805	-1.04635	0
FC-2	TNFRSF12A	0.275	0.563	-1.062	9.3e-289
FC-2	SSR3	0.788	0.916	-1.08481	0
FC-2	FGF2	0.285	0.583	-1.0879	0
FC-2	FBXO2	0.214	0.692	-1.10242	0
FC-2	FMOD	0.627	0.892	-1.10266	0
FC-2	CHI3L1	0.812	0.928	-1.16974	8.88e-244
FC-2	PCSK1N	0.078	0.433	-1.22791	0
FC-2	PLAC9	0.817	0.947	-1.25859	0
FC-2	COL11A1	0.11	0.636	-1.25911	0
FC-2	COMP	0.936	0.991	-1.35074	0
FC-2	BMP2	0.23	0.529	-1.35221	0
FC-2	CNMD	0.059	0.404	-1.36769	0
FC-2	CFH	0.744	0.921	-1.37053	0
FC-2	SPINT2	0.173	0.768	-1.42435	0
FC-2	DCN	0.996	0.999	-1.49543	0
FC-2	BZW1	0.924	0.973	-1.49547	0
FC-2	PCOLCE2	0.667	0.928	-1.50503	0
FC-2	CD55	0.74	0.909	-1.53607	0
FC-2	HMGA1	0.309	0.588	-1.54187	0
FC-2	TSC22D1	0.713	0.938	-1.57375	0
FC-2	SOD3	0.908	0.993	-1.62068	0
FC-2	MT1G	0.187	0.481	-1.6438	1.15e-297
FC-2	S100B	0.083	0.721	-1.76506	0
FC-2	PAPPA	0.114	0.535	-1.76802	0
FC-2	PLA2G2A	0.6	0.869	-1.78272	0
FC-2	CD14	0.474	0.863	-1.79443	0
FC-2	CTGF	0.191	0.457	-1.82375	6.45e-307
FC-2	KCNMA1	0.426	0.67	-1.83736	0
FC-2	PRELP	0.6	0.914	-1.8948	0
FC-2	CYR61	0.144	0.552	-2.00091	0
FC-2	HAPLN1	0.466	0.927	-2.03201	0
FC-2	CHAD	0.201	0.747	-2.05841	0
FC-2	THBS1	0.127	0.676	-2.09642	0
FC-2	COL9A3	0.15	0.857	-2.19987	0
FC-2	RBP4	0.506	0.914	-2.23262	0
FC-2	MIA	0.453	0.917	-2.32456	0
FC-2	SERPINA1	0.883	0.993	-2.49369	0
FC-2	MGP	0.999	1	-2.55279	0
FC-2	FRZB	0.173	0.749	-2.58227	0
FC-2	ACAN	0.297	0.841	-2.58246	0
FC-2	SCRG1	0.356	0.883	-2.6544	0
FC-2	APOD	0.596	0.965	-2.69991	0
FC-2	S100A2	0.239	0.431	-2.7817	0
FC-2	MSMP	0.194	0.419	-2.82286	1.37e-199
FC-2	COL2A1	0.339	0.821	-2.84115	0
FC-2	IBSP	0.231	0.495	-2.86023	0
FC-2	RGCC	0.526	0.872	-2.8653	0
FC-2	S100A1	0.173	0.762	-2.87416	0
FC-2	COL10A1	0.155	0.424	-2.98896	0
FC-2	CXCL14	0.149	0.31	-3.14854	4.41e-274
FC-2	SPP1	0.33	0.48	-3.23184	0
FC-2	FGFBP2	0.579	0.915	-3.38801	0
FC-2	TNFRSF11B	0.563	0.919	-3.50154	0
FC-2	CYTL1	0.446	0.872	-3.50843	0
FC-2	FST	0.155	0.614	-3.59664	0
FC-2	SNORC	0.512	0.931	-3.6166	0
FC-2	C2orf40	0.971	0.999	-4.07803	0
ProC	FST	0.958	0.579	1.82151	0
ProC	PAPPA	0.911	0.499	1.60193	0
ProC	INHBA	0.747	0.479	1.59867	0
ProC	HMGA1	0.92	0.559	1.29496	0
ProC	CAV1	0.968	0.745	1.24265	0
ProC	TNFRSF11B	0.997	0.903	1.08702	0
ProC	COL6A1	0.95	0.715	1.04563	0
ProC	KCNMA1	0.926	0.647	0.982223	0
ProC	TNFRSF12A	0.873	0.535	0.950032	0
ProC	P3H2	0.724	0.256	0.932365	0
ProC	PRSS23	0.824	0.499	0.886572	0
ProC	C11orf96	0.905	0.733	0.856602	0
ProC	TM4SF1	0.907	0.635	0.836892	0
ProC	CYR61	0.736	0.528	0.83336	0
ProC	S100A16	0.836	0.582	0.828158	0
ProC	COLGALT2	0.87	0.524	0.81404	0
ProC	BMP6	0.705	0.246	0.796192	0
ProC	S100A2	0.669	0.411	0.789062	0
ProC	BMP2	0.77	0.505	0.788903	0
ProC	IBSP	0.713	0.474	0.781358	0
ProC	UPP1	0.656	0.369	0.772793	0
ProC	FGFBP2	0.997	0.899	0.753205	0
ProC	NT5E	0.81	0.505	0.749079	0
ProC	HSPA5	0.951	0.79	0.734619	0
ProC	ANK3	0.634	0.291	0.717644	0
ProC	SMOX	0.863	0.581	0.71076	0
ProC	CYTL1	0.978	0.852	0.7034	0
ProC	THBS1	0.892	0.646	0.697965	0
ProC	CD55	0.99	0.898	0.696412	0
ProC	PMP22	0.985	0.885	0.687639	0
ProC	C2orf40	1	0.998	0.684394	0
ProC	LRRFIP1	0.879	0.555	0.677862	0
ProC	SWI5	0.914	0.658	0.664691	0
ProC	STK17A	0.809	0.503	0.657785	0
ProC	PDLIM4	0.969	0.791	0.654196	0
ProC	EMILIN1	0.804	0.554	0.65387	0
ProC	RAN	0.992	0.923	0.646464	0
ProC	PAPSS2	0.735	0.397	0.626384	0
ProC	FRZB	0.962	0.718	0.609536	0
ProC	S100B	0.933	0.689	0.601546	0
ProC	EIF4EBP1	0.94	0.717	0.598988	0
ProC	CRIP1	0.428	0.267	0.596764	6.89e-288
ProC	SCRG1	0.989	0.86	0.594526	0
ProC	CNMD	0.616	0.38	0.594029	2.5e-303
ProC	TYMP	0.198	0.346	-0.588476	7.27e-293
ProC	PRRX2	0.361	0.497	-0.589143	0
ProC	MAFB	0.302	0.375	-0.59398	1.3e-184
ProC	RGS16	0.227	0.313	-0.596171	2.78e-259
ProC	IFITM1	0.292	0.458	-0.600471	0
ProC	ZFP36L1	0.151	0.297	-0.602303	0
ProC	COL1A1	0.013	0.067	-0.629254	5.25e-110
ProC	CCDC80	0.758	0.726	-0.640661	0
ProC	ASPN	0.123	0.251	-0.652215	7.24e-225
ProC	RETREG1	0.534	0.644	-0.655629	0
ProC	IER3	0.761	0.792	-0.659611	5.31e-169
ProC	CSTB	0.768	0.79	-0.660418	0
ProC	C1R	0.295	0.464	-0.679119	0
ProC	ZFP36L2	0.286	0.419	-0.699365	5.44e-280
ProC	CXCL8	0.019	0.029	-0.705571	1e-22
ProC	JUNB	0.652	0.737	-0.712875	0
ProC	NFKBIA	0.509	0.573	-0.71414	3.84e-165
ProC	TIMP1	0.997	0.985	-0.721754	0
ProC	HTRA1	0.759	0.706	-0.724498	0
ProC	TNC	0.08	0.26	-0.72558	0
ProC	SERPINE2	0.778	0.752	-0.728026	2.97e-213
ProC	STEAP1	0.23	0.448	-0.746915	0
ProC	GPR88	0.074	0.303	-0.749133	0
ProC	ABI3BP	0.159	0.326	-0.750006	0
ProC	ID3	0.655	0.761	-0.772911	4.69e-274
ProC	CD14	0.83	0.853	-0.793671	0
ProC	S100A4	0.541	0.605	-0.799639	1.13e-166
ProC	IGFBP5	0.022	0.101	-0.809269	5.47e-148
ProC	SOD2	0.951	0.947	-0.8132	5.2e-297
ProC	COL1A2	0.11	0.227	-0.839214	8.63e-186
ProC	BTG1	0.916	0.91	-0.857106	0
ProC	IFITM2	0.622	0.775	-0.959558	0
ProC	FTL	1	0.999	-0.965272	0
ProC	GADD45B	0.406	0.476	-1.02124	4.23e-298
ProC	COL3A1	0.358	0.476	-1.04092	1.76e-272
ProC	GADD45A	0.258	0.441	-1.09259	0
ProC	CLU	1	0.999	-1.106	0
ProC	GLRX	0.478	0.654	-1.1773	0
ProC	AKR1C2	0.341	0.536	-1.19653	0
ProC	AKR1C1	0.212	0.396	-1.21385	0
ProC	FTH1	1	0.999	-1.23007	0
ProC	EFEMP1	0.376	0.592	-1.23785	0
ProC	CCL20	0.049	0.068	-1.32882	2.11e-74
ProC	DEFB1	0.068	0.246	-1.34148	0
ProC	LUM	0.999	0.997	-1.34887	0
ProC	IFITM3	0.806	0.901	-1.41895	0
ProC	TNFAIP6	0.055	0.147	-1.62247	4.89e-259
ProC	CRTAC1	0.452	0.664	-1.68741	0
ProC	NNMT	0.651	0.856	-1.80532	0
ProC	CHI3L2	0.616	0.75	-2.03655	0
ProC	VCAM1	0.228	0.502	-2.17811	0
ProC	MSMP	0.438	0.41	-2.22396	1.29e-187
ProC	CHI3L1	0.867	0.928	-2.64168	0
ProC	PRG4	0.312	0.541	-2.65471	0
HTC	SPP1	0.832	0.443	2.78524	0
HTC	CXCL14	0.622	0.277	2.75963	0
HTC	COL10A1	0.896	0.372	2.71573	0
HTC	S100A2	0.687	0.402	2.60158	0
HTC	IBSP	0.934	0.447	2.56476	0
HTC	FGFBP2	0.999	0.897	1.73403	0
HTC	PAPPA	0.853	0.493	1.34228	0
HTC	C2orf40	1	0.998	1.30852	0
HTC	KCNMA1	0.92	0.64	1.29527	0
HTC	CRYAB	0.858	0.642	1.27474	0
HTC	SCGB3A2	0.053	0.009	1.23321	2.52e-222
HTC	S100A1	0.97	0.725	1.21539	0
HTC	TIMP3	0.949	0.77	1.16448	0
HTC	PDPN	0.948	0.753	1.16048	0
HTC	ACAN	0.974	0.812	1.15363	0
HTC	SNORC	0.996	0.912	1.09452	0
HTC	CHAD	0.959	0.711	1.09035	0
HTC	RAMP1	0.623	0.291	1.08654	0
HTC	FRZB	0.902	0.717	1.03837	0
HTC	CNMD	0.726	0.364	1.01814	0
HTC	DDIT4L	0.599	0.286	0.995277	0
HTC	SMOX	0.866	0.573	0.957544	0
HTC	TSPAN13	0.649	0.217	0.938616	0
HTC	RBP4	0.944	0.899	0.891998	0
HTC	HMGA1	0.806	0.56	0.881165	0
HTC	PDLIM4	0.917	0.791	0.878716	0
HTC	FGF2	0.79	0.555	0.866476	0
HTC	FST	0.897	0.574	0.831564	0
HTC	MEF2C	0.661	0.399	0.815987	0
HTC	ITM2C	0.879	0.661	0.791586	0
HTC	RGCC	0.986	0.85	0.788546	0
HTC	STK17A	0.741	0.501	0.770117	0
HTC	SCRG1	0.972	0.858	0.7429	0
HTC	ADRB2	0.646	0.306	0.735394	0
HTC	THBS1	0.784	0.649	0.708375	0
HTC	GLIPR1	0.803	0.528	0.703836	0
HTC	AOC2	0.626	0.355	0.691504	0
HTC	TAGLN	0.399	0.192	0.679464	0
HTC	PDE4B	0.71	0.459	0.670902	0
HTC	KDELR2	0.931	0.802	0.665462	0
HTC	OXT	0.221	0.147	0.658282	2.69e-158
HTC	CHRDL2	0.4	0.217	0.656911	0
HTC	SDF2L1	0.804	0.565	0.652086	0
HTC	SLPI	0.389	0.141	0.641206	0
HTC	CD164	0.844	0.73	0.640956	0
HTC	BCAT1	0.874	0.673	0.637349	0
HTC	MT1G	0.594	0.462	0.63708	1.06e-210
HTC	COLGALT2	0.798	0.521	0.634765	0
HTC	CDK2AP2	0.783	0.548	0.630468	0
HTC	ANXA1	0.989	0.956	0.626598	0
HTC	A2M	0.418	0.224	0.625724	0
HTC	S100A16	0.747	0.583	0.623143	0
HTC	HSPA5	0.9	0.79	0.622671	0
HTC	CCDC88A	0.567	0.334	0.613762	0
HTC	BZW1	0.991	0.97	0.612176	0
HTC	MT2A	0.966	0.931	0.602678	9.75e-156
HTC	MANF	0.828	0.643	0.602075	0
HTC	FAM3C	0.884	0.732	0.600082	0
HTC	TALDO1	0.886	0.74	0.592916	0
HTC	TNFRSF11B	0.986	0.901	0.590364	0
HTC	S100B	0.892	0.686	0.587107	0
HTC	DAB2	0.508	0.649	-0.587029	0
HTC	IFITM1	0.253	0.466	-0.590468	0
HTC	TYMP	0.176	0.352	-0.591926	0
HTC	CCPG1	0.801	0.845	-0.599105	0
HTC	DUSP1	0.558	0.693	-0.602465	0
HTC	ADIRF	0.799	0.859	-0.605011	0
HTC	GEM	0.093	0.254	-0.613556	0
HTC	TSC22D1	0.922	0.932	-0.617819	6.04e-291
HTC	COL1A1	0.012	0.068	-0.619309	1.16e-144
HTC	AKR1C2	0.437	0.533	-0.623022	1.37e-180
HTC	COL1A2	0.115	0.229	-0.631879	2.75e-164
HTC	TMSB4X	0.594	0.673	-0.638117	0
HTC	GABRA4	0.031	0.29	-0.640514	0
HTC	GBP2	0.279	0.55	-0.642393	0
HTC	AHNAK	0.409	0.611	-0.64531	0
HTC	IFITM2	0.657	0.776	-0.655833	0
HTC	C1S	0.406	0.64	-0.656055	0
HTC	PTMS	0.927	0.95	-0.666521	0
HTC	GADD45B	0.436	0.475	-0.666542	8.26e-113
HTC	COMP	0.994	0.989	-0.667738	0
HTC	TIMP1	0.987	0.985	-0.674418	0
HTC	HMOX1	0.787	0.833	-0.678426	5.77e-222
HTC	ITM2B	0.988	0.991	-0.681429	0
HTC	FOS	0.249	0.364	-0.68395	7.42e-193
HTC	AKR1B1	0.305	0.446	-0.693122	0
HTC	DPT	0.09	0.317	-0.696718	0
HTC	ARL6IP5	0.537	0.708	-0.700568	0
HTC	GAS1	0.044	0.286	-0.733419	0
HTC	CXCL8	0.014	0.029	-0.737156	8.54e-33
HTC	PRRX2	0.249	0.51	-0.744797	0
HTC	TNXB	0.08	0.396	-0.772714	0
HTC	C9orf3	0.668	0.798	-0.77451	0
HTC	ADAMTS5	0.138	0.363	-0.776807	0
HTC	HTRA1	0.697	0.71	-0.778373	0
HTC	ZFP36L2	0.194	0.431	-0.789324	0
HTC	CSTB	0.674	0.799	-0.792703	0
HTC	C1R	0.175	0.48	-0.796165	0
HTC	ABI3BP	0.14	0.333	-0.80805	0
HTC	TNC	0.028	0.269	-0.817398	0
HTC	SLC7A2	0.371	0.529	-0.824094	0
HTC	FTH1	0.999	0.999	-0.830507	0
HTC	GPR88	0.036	0.312	-0.835165	0
HTC	NUPR1	0.956	0.975	-0.840723	0
HTC	CD14	0.75	0.861	-0.84074	0
HTC	B2M	0.988	0.994	-0.848436	0
HTC	IGFBP5	0.016	0.104	-0.848691	1.09e-247
HTC	BTG1	0.862	0.915	-0.858165	0
HTC	ASPN	0.029	0.263	-0.870612	0
HTC	AEBP1	0.5	0.718	-0.882857	0
HTC	CDO1	0.528	0.706	-0.893313	0
HTC	STEAP1	0.104	0.465	-0.927152	0
HTC	JUNB	0.553	0.749	-0.970258	0
HTC	MAFB	0.13	0.393	-0.970945	0
HTC	RETREG1	0.349	0.663	-0.993603	0
HTC	AKR1C1	0.238	0.399	-1.02838	0
HTC	NFKBIA	0.379	0.587	-1.08142	0
HTC	CCL2	0.072	0.162	-1.08464	9.97e-200
HTC	SOD2	0.916	0.95	-1.09518	0
HTC	PCOLCE	0.455	0.774	-1.13295	0
HTC	GLRX	0.419	0.664	-1.19948	0
HTC	S100A4	0.46	0.614	-1.20883	0
HTC	GADD45A	0.154	0.455	-1.26581	0
HTC	LUM	0.997	0.997	-1.33944	0
HTC	IFITM3	0.773	0.907	-1.34861	0
HTC	CCL20	0.032	0.07	-1.35334	1.14e-93
HTC	DEFB1	0.043	0.253	-1.37406	0
HTC	G0S2	0.452	0.647	-1.43849	0
HTC	COL3A1	0.195	0.494	-1.4816	0
HTC	OGN	0.163	0.572	-1.48925	0
HTC	CFH	0.801	0.927	-1.49906	0
HTC	IER3	0.576	0.81	-1.52248	0
HTC	MSMP	0.369	0.416	-1.54489	1.91e-87
HTC	TNFAIP6	0.039	0.15	-1.60363	4.61e-305
HTC	ID1	0.437	0.755	-1.60748	0
HTC	ID3	0.434	0.784	-1.64625	0
HTC	EFEMP1	0.152	0.618	-1.65465	0
HTC	NNMT	0.596	0.867	-1.73836	0
HTC	PLA2G2A	0.624	0.883	-1.94845	0
HTC	CRTAC1	0.25	0.688	-1.98415	0
HTC	CLU	0.999	0.999	-2.09009	0
HTC	VCAM1	0.168	0.514	-2.3832	0
HTC	CHI3L2	0.416	0.772	-2.59664	0
HTC	CHI3L1	0.742	0.941	-2.83572	0
HTC	PRG4	0.19	0.559	-3.77625	0
InflamC-1	CXCL8	0.249	0.02	3.2866	0
InflamC-1	CCL20	0.354	0.056	2.86244	0
InflamC-1	MMP3	0.993	0.848	2.4201	0
InflamC-1	LCN2	0.631	0.176	2.21849	0
InflamC-1	SERPINE2	0.967	0.746	2.12083	0
InflamC-1	G0S2	0.922	0.62	2.09626	0
InflamC-1	SLC7A2	0.923	0.502	2.03027	0
InflamC-1	NOS2	0.653	0.076	1.99327	0
InflamC-1	CCL2	0.374	0.147	1.9169	0
InflamC-1	MT2A	0.996	0.932	1.58086	0
InflamC-1	SOD2	0.998	0.945	1.57314	0
InflamC-1	ICAM1	0.819	0.303	1.55346	0
InflamC-1	FGF2	0.83	0.565	1.40435	0
InflamC-1	PTX3	0.336	0.038	1.36246	0
InflamC-1	C15orf48	0.281	0.055	1.30628	0
InflamC-1	RGS16	0.473	0.302	1.17492	0
InflamC-1	FTH1	1	0.999	1.16647	0
InflamC-1	SAT1	0.999	0.98	1.11518	0
InflamC-1	CSF1	0.617	0.341	1.0887	0
InflamC-1	SDC4	0.736	0.391	1.0538	0
InflamC-1	CBR3	0.533	0.195	1.03068	0
InflamC-1	LAMB3	0.571	0.201	1.02379	0
InflamC-1	TNFAIP2	0.525	0.143	0.992735	0
InflamC-1	LIF	0.235	0.026	0.990955	0
InflamC-1	NFKBIA	0.747	0.563	0.984667	0
InflamC-1	HSD11B1	0.568	0.239	0.945776	0
InflamC-1	VCAM1	0.721	0.477	0.912642	1.06512e-254
InflamC-1	IER3	0.856	0.788	0.905041	4.60105e-161
InflamC-1	CXCL1	0.055	0.006	0.898509	8.65365e-108
InflamC-1	NRP2	0.625	0.345	0.865589	0
InflamC-1	PDE4B	0.746	0.471	0.81563	0
InflamC-1	CHI3L2	0.906	0.736	0.791327	6.07936e-236
InflamC-1	CITED4	0.61	0.426	0.781628	3.4436e-201
InflamC-1	TNFRSF11B	0.99	0.905	0.780441	0
InflamC-1	CEBPD	0.968	0.886	0.739084	0
InflamC-1	GCLM	0.706	0.528	0.733367	0
InflamC-1	PDPN	0.945	0.763	0.70704	0
InflamC-1	BMP2	0.753	0.512	0.688465	1.80766e-224
InflamC-1	METTL7A	0.573	0.265	0.688162	0
InflamC-1	ELF3	0.395	0.111	0.675869	0
InflamC-1	WTAP	0.869	0.676	0.658833	0
InflamC-1	ACSL4	0.51	0.289	0.649574	0
InflamC-1	MT1E	0.81	0.638	0.626246	1.99246e-166
InflamC-1	ISG20	0.675	0.474	0.623921	2.13928e-251
InflamC-1	CAV1	0.898	0.753	0.615268	1.76966e-204
InflamC-1	RGCC	0.968	0.858	0.611359	2.66345e-215
InflamC-1	S100A9	0.161	0.089	0.609195	1.04506e-53
InflamC-1	ACSL3	0.783	0.62	0.601944	2.45073e-307
InflamC-1	SERPINA1	0.999	0.99	0.592498	2.64388106077434e-310
InflamC-1	AKR1B1	0.619	0.428	0.588376	1.5693e-169
InflamC-1	GCH1	0.498	0.149	0.587074	0
InflamC-1	FOS	0.286	0.357	-0.590625	3.9068e-56
InflamC-1	ADIRF	0.811	0.855	-0.604913	2.74473e-152
InflamC-1	CRTAC1	0.629	0.652	-0.619742	1.10259e-96
InflamC-1	CCDC80	0.683	0.73	-0.623633	7.92718e-142
InflamC-1	PDK4	0.329	0.494	-0.636945	5.48407e-121
InflamC-1	GADD45B	0.436	0.473	-0.706958	4.11036e-58
InflamC-1	NEAT1	0.891	0.925	-0.713265	1.16669e-167
InflamC-1	TSC22D1	0.927	0.931	-0.744652	1.17056e-177
InflamC-1	CHI3L1	0.96	0.923	-0.756484	6.19391e-83
InflamC-1	ID1	0.577	0.734	-0.950691	7.71798e-205
InflamC-1	PRG4	0.444	0.531	-1.18316	1.35419e-91
InflamC-1	ID3	0.562	0.762	-1.24912	0
InflamC-1	MSMP	0.412	0.412	-2.02463	6.85266e-71
InflamC-2	CCL20	0.21	0.059	3.01972	0
InflamC-2	VCAM1	0.905	0.464	2.858	0
InflamC-2	G0S2	0.876	0.618	2.38936	0
InflamC-2	CCL2	0.386	0.143	2.31279	0
InflamC-2	TNFAIP6	0.392	0.128	2.22404	0
InflamC-2	NOS2	0.527	0.074	2.09974	0
InflamC-2	CHI3L2	0.942	0.732	2.09199	0
InflamC-2	MMP3	0.965	0.848	1.9699	0
InflamC-2	SLC7A2	0.864	0.498	1.87354	0
InflamC-2	SOD2	0.992	0.945	1.85991	0
InflamC-2	C15orf48	0.315	0.049	1.85427	0
InflamC-2	NFKBIA	0.85	0.555	1.7397	0
InflamC-2	ICAM1	0.76	0.298	1.67635	0
InflamC-2	RGS16	0.493	0.299	1.54933	0
InflamC-2	CITED4	0.64	0.422	1.47389	0
InflamC-2	SERPINE2	0.835	0.75	1.46258	0
InflamC-2	FTH1	1	0.999	1.43172	0
InflamC-2	CCL4	0.055	0.007	1.37204	2.6e-160
InflamC-2	GADD45A	0.678	0.417	1.35693	0
InflamC-2	TNFAIP2	0.564	0.135	1.33506	0
InflamC-2	PRG4	0.751	0.516	1.29244	0
InflamC-2	IER3	0.878	0.786	1.26654	0
InflamC-2	CHI3L1	0.981	0.921	1.17455	0
InflamC-2	NNMT	0.965	0.838	1.11145	0
InflamC-2	MMP1	0.111	0.026	1.10793	2.18e-194
InflamC-2	BIRC3	0.402	0.074	1.10754	0
InflamC-2	AKR1B1	0.609	0.425	1.03412	0
InflamC-2	CBR3	0.485	0.192	1.02446	0
InflamC-2	IRF1	0.485	0.186	1.01223	0
InflamC-2	DEFB1	0.404	0.227	1.01033	1.75e-232
InflamC-2	CRTAC1	0.904	0.638	0.982421	0
InflamC-2	PNRC1	0.876	0.749	0.967745	0
InflamC-2	MT2A	0.987	0.931	0.93133	0
InflamC-2	PTX3	0.17	0.042	0.913349	1.43e-294
InflamC-2	IGFBP5	0.21	0.09	0.912147	3.11e-168
InflamC-2	TYMP	0.542	0.327	0.901541	0
InflamC-2	TNFAIP8	0.422	0.098	0.868445	0
InflamC-2	GEM	0.449	0.23	0.848293	0
InflamC-2	GLRX	0.775	0.637	0.848038	0
InflamC-2	WTAP	0.829	0.675	0.844211	0
InflamC-2	CEBPD	0.955	0.885	0.830039	0
InflamC-2	IFITM3	0.962	0.892	0.824052	0
InflamC-2	SLC39A14	0.901	0.811	0.797255	0
InflamC-2	LUM	0.999	0.997	0.791773	0
InflamC-2	CLU	1	0.999	0.78618	0
InflamC-2	STEAP1	0.674	0.422	0.786133	0
InflamC-2	ZFP36L1	0.47	0.279	0.778558	0
InflamC-2	EFEMP1	0.774	0.569	0.766215	0
InflamC-2	IFNGR2	0.715	0.577	0.722212	0
InflamC-2	LAMB3	0.39	0.204	0.714361	0
InflamC-2	BTG2	0.459	0.276	0.714021	0
InflamC-2	SDCBP	0.81	0.709	0.706847	0
InflamC-2	GLUL	0.715	0.727	0.704054	0
InflamC-2	RELB	0.471	0.173	0.695191	0
InflamC-2	C1R	0.693	0.442	0.691168	0
InflamC-2	RCAN1	0.337	0.18	0.686753	0
InflamC-2	ORM1	0.025	0.009	0.682071	2.45e-39
InflamC-2	NINJ1	0.779	0.63	0.675094	0
InflamC-2	ACSL3	0.722	0.621	0.667894	0
InflamC-2	PSMB9	0.428	0.15	0.664918	0
InflamC-2	CSTB	0.875	0.784	0.658414	0
InflamC-2	MYO10	0.527	0.353	0.649609	0
InflamC-2	ZFP36	0.454	0.474	0.638675	4.59990067445742e-314
InflamC-2	GPR88	0.481	0.279	0.634996	4.21e-272
InflamC-2	CHST2	0.364	0.129	0.633695	0
InflamC-2	MAML2	0.485	0.281	0.625283	0
InflamC-2	AKR1C2	0.645	0.518	0.615958	3.58e-155
InflamC-2	OPTN	0.646	0.479	0.605077	0
InflamC-2	SLC25A37	0.795	0.717	0.6025	0
InflamC-2	C9orf16	0.602	0.553	0.59475	0
InflamC-2	MT1X	0.894	0.859	0.590306	1.77e-178
InflamC-2	C1S	0.744	0.614	0.588109	0
InflamC-2	NRP2	0.429	0.35	0.585761	1.01e-295
InflamC-2	CDK2AP2	0.315	0.581	-0.588805	0
InflamC-2	PRDX4	0.726	0.869	-0.593459	0
InflamC-2	NT5E	0.295	0.535	-0.601133	1.28626458028961e-313
InflamC-2	MSMP	0.302	0.418	-0.602998	2.43e-65
InflamC-2	SWI5	0.443	0.686	-0.608653	0
InflamC-2	SEC61B	0.879	0.935	-0.609049	0
InflamC-2	CHCHD2	0.942	0.967	-0.609054	0
InflamC-2	DYNLL1	0.837	0.918	-0.609821	0
InflamC-2	OMD	0.112	0.358	-0.614571	0
InflamC-2	CLEC3A	0.108	0.312	-0.627013	3.59e-256
InflamC-2	MYDGF	0.735	0.868	-0.632977	0
InflamC-2	ID3	0.66	0.76	-0.637552	2.98e-139
InflamC-2	MIA	0.825	0.907	-0.639598	0
InflamC-2	CITED2	0.113	0.344	-0.654755	0
InflamC-2	APOD	0.923	0.956	-0.658641	1.47e-152
InflamC-2	SRM	0.538	0.745	-0.660103	0
InflamC-2	TUBA1C	0.463	0.7	-0.665702	0
InflamC-2	SMOX	0.431	0.606	-0.666826	5.28e-210
InflamC-2	RBP4	0.831	0.906	-0.670082	3.19e-226
InflamC-2	FXYD1	0.421	0.674	-0.67247	0
InflamC-2	SLC5A3	0.294	0.552	-0.676571	0
InflamC-2	COLGALT2	0.259	0.559	-0.676994	0
InflamC-2	S100A13	0.871	0.947	-0.677	0
InflamC-2	NME1	0.353	0.631	-0.679545	0
InflamC-2	MYL6	0.922	0.964	-0.683109	0
InflamC-2	S100A10	0.945	0.975	-0.684037	0
InflamC-2	TUBA1B	0.742	0.886	-0.695794	0
InflamC-2	S100A16	0.366	0.609	-0.701002	0
InflamC-2	RHOC	0.674	0.84	-0.70278	0
InflamC-2	PDK4	0.245	0.501	-0.706105	0
InflamC-2	HSPA5	0.646	0.807	-0.709518	1.89e-298
InflamC-2	SEC61G	0.892	0.943	-0.714582	0
InflamC-2	CTGF	0.369	0.453	-0.716464	2.82e-74
InflamC-2	GBE1	0.453	0.73	-0.72367	0
InflamC-2	ACTB	0.868	0.95	-0.726605	0
InflamC-2	ACTG1	0.82	0.94	-0.757849	0
InflamC-2	SPARC	0.48	0.737	-0.770269	0
InflamC-2	FHL1	0.299	0.533	-0.771981	0
InflamC-2	BMP2	0.378	0.528	-0.785925	1.82e-200
InflamC-2	KDELR2	0.628	0.822	-0.799462	0
InflamC-2	BZW1	0.957	0.973	-0.803094	0
InflamC-2	STK17A	0.255	0.535	-0.808107	0
InflamC-2	ITM2C	0.413	0.693	-0.830127	0
InflamC-2	MRPS6	0.657	0.858	-0.843596	0
InflamC-2	GLIPR1	0.256	0.567	-0.871204	0
InflamC-2	PRSS23	0.228	0.533	-0.89129	0
InflamC-2	PDLIM4	0.627	0.81	-0.894958	0
InflamC-2	S100B	0.427	0.718	-0.898665	0
InflamC-2	ANXA2	0.813	0.928	-0.918951	0
InflamC-2	S100A6	0.99	0.996	-0.935616	0
InflamC-2	SCRG1	0.745	0.874	-0.969598	0
InflamC-2	CYTL1	0.715	0.867	-0.98968	0
InflamC-2	CNMD	0.136	0.408	-0.9903	0
InflamC-2	TIMP3	0.605	0.794	-1.0248	0
InflamC-2	COL2A1	0.635	0.816	-1.10839	0
InflamC-2	ANXA1	0.894	0.962	-1.11681	0
InflamC-2	CHAD	0.449	0.746	-1.1612	0
InflamC-2	RGCC	0.766	0.867	-1.19106	0
InflamC-2	TNFRSF12A	0.198	0.574	-1.20988	0
InflamC-2	THBS1	0.398	0.674	-1.23429	0
InflamC-2	HMGA1	0.322	0.594	-1.31061	0
InflamC-2	CRYAB	0.423	0.672	-1.34691	0
InflamC-2	SNORC	0.815	0.924	-1.38394	0
InflamC-2	C2orf40	0.998	0.998	-1.47709	0
InflamC-2	ACAN	0.601	0.837	-1.47852	0
InflamC-2	FRZB	0.482	0.745	-1.52155	0
InflamC-2	TNFRSF11B	0.809	0.914	-1.52431	0
InflamC-2	S100A1	0.486	0.759	-1.53409	0
InflamC-2	PAPPA	0.198	0.54	-1.55899	0
InflamC-2	CYR61	0.216	0.557	-1.5604	0
InflamC-2	KCNMA1	0.381	0.678	-1.74664	0
InflamC-2	SPP1	0.345	0.482	-1.75552	6.01e-216
InflamC-2	FGFBP2	0.783	0.912	-1.83107	0
InflamC-2	S100A2	0.179	0.439	-2.63247	0
InflamC-2	COL10A1	0.156	0.43	-2.7053	0
InflamC-2	IBSP	0.222	0.502	-2.70624	0
InflamC-2	CXCL14	0.133	0.314	-3.14619	0
InflamC-2	FST	0.213	0.622	-3.25345	0
MTC	MSMP	0.8	0.398	4.61456	0
MTC	IGFBP5	0.227	0.092	1.52328	4.97e-188
MTC	GDF15	0.217	0.058	1.22844	9.96e-250
MTC	GDF6	0.375	0.052	1.07552	0
MTC	TNXB	0.717	0.357	1.05609	0
MTC	COL14A1	0.507	0.129	1.01485	0
MTC	MGST1	0.508	0.376	0.924673	1.76e-280
MTC	NBL1	0.53	0.238	0.900879	0
MTC	MT-CYB	0.904	0.89	0.857707	0
MTC	ID1	0.851	0.724	0.824714	4.55e-233
MTC	MT-CO3	0.894	0.871	0.795171	0
MTC	S100A4	0.74	0.596	0.771673	1.71e-161
MTC	IER3	0.871	0.787	0.759527	8.2e-186
MTC	ID3	0.904	0.75	0.740448	3.35e-263
MTC	MT-CO1	0.928	0.923	0.737503	0
MTC	MT-ND3	0.919	0.915	0.735271	0
MTC	AKR1C3	0.416	0.225	0.711665	1.93e-274
MTC	PCOLCE	0.864	0.743	0.700716	2.07e-300
MTC	CHI3L1	0.978	0.922	0.67234	6.92e-279
MTC	HSD11B1	0.399	0.244	0.671804	1.48e-192
MTC	MT-ATP6	0.909	0.905	0.666676	2.59e-306
MTC	MT-CO2	0.943	0.938	0.661549	0
MTC	GPM6B	0.343	0.128	0.659482	0
MTC	MT-ND1	0.873	0.852	0.645551	0
MTC	CTHRC1	0.409	0.244	0.642706	7.63e-278
MTC	AKR1C2	0.668	0.519	0.639548	1.35e-138
MTC	APOD	0.987	0.953	0.636261	1.89e-153
MTC	MT-ND2	0.898	0.885	0.621153	0
MTC	CTSC	0.585	0.514	0.618861	4.3e-139
MTC	ADIRF	0.922	0.851	0.611212	1.49e-266
MTC	CLU	1	0.999	0.605069	0
MTC	COL15A1	0.43	0.219	0.585628	6.94e-255
MTC	EDIL3	0.822	0.736	0.585532	5.56e-292
MTC	ERRFI1	0.499	0.679	-0.587936	5.41e-148
MTC	PDK4	0.315	0.494	-0.590685	5.64e-127
MTC	PHLDA1	0.296	0.514	-0.592407	5.24e-165
MTC	CHI3L2	0.708	0.743	-0.592783	2.25e-33
MTC	COL11A1	0.385	0.63	-0.604591	1.81e-225
MTC	SMOC2	0.071	0.345	-0.607427	0
MTC	NOVA1	0.386	0.577	-0.610931	8.62e-181
MTC	SMOX	0.456	0.603	-0.613795	7.96e-125
MTC	STK17A	0.319	0.528	-0.618428	1.68e-203
MTC	CD44	0.379	0.628	-0.621616	1.57e-242
MTC	SPARC	0.638	0.727	-0.630386	7.63e-97
MTC	TAGLN	0.027	0.216	-0.633475	2.45e-250
MTC	HMGA1	0.427	0.586	-0.639002	5.83e-101
MTC	OMD	0.105	0.355	-0.643525	9.15e-267
MTC	PDLIM4	0.683	0.805	-0.65127	1.24e-192
MTC	COMP	0.99	0.989	-0.653294	3.61e-190
MTC	HTRA1	0.526	0.716	-0.66748	1.34e-171
MTC	CHRDL2	0.037	0.24	-0.674273	2.05e-255
MTC	VCAM1	0.395	0.489	-0.674337	3.09e-43
MTC	DEFB1	0.155	0.238	-0.67657	4.24e-47
MTC	COL9A3	0.697	0.842	-0.676983	2.72e-252
MTC	PCOLCE2	0.866	0.923	-0.698317	0
MTC	MT1E	0.469	0.65	-0.698989	2.52e-124
MTC	EFEMP1	0.368	0.586	-0.719149	1.62e-178
MTC	NMB	0.223	0.352	-0.727133	9.59e-144
MTC	CXCL8	0.009	0.029	-0.760512	6.88e-25
MTC	OGN	0.363	0.544	-0.764131	2.44e-159
MTC	PDE4B	0.238	0.489	-0.788296	4.83e-254
MTC	PRSS23	0.253	0.527	-0.81966	4.36e-288
MTC	GADD45B	0.327	0.477	-0.842875	5.28e-110
MTC	FHL1	0.246	0.531	-0.847168	4.59929827256709e-312
MTC	SERPINA1	0.988	0.99	-0.849108	0
MTC	ANXA1	0.931	0.96	-0.84975	1.33867086740686e-319
MTC	CRYAB	0.564	0.663	-0.854311	6.81e-144
MTC	CLEC3A	0.043	0.311	-0.863358	0
MTC	MT1G	0.306	0.479	-0.866089	1.23e-108
MTC	PRELP	0.801	0.908	-0.866163	0
MTC	FGF2	0.38	0.581	-0.879818	7.09658415730009e-311
MTC	PAPPA	0.352	0.529	-0.883445	1.44e-157
MTC	PRG4	0.488	0.529	-0.893029	1.93e-41
MTC	CTGF	0.355	0.453	-0.91771	1.56e-79
MTC	SLC7A2	0.254	0.525	-1.00636	0
MTC	BMP2	0.271	0.53	-1.0822	8.18e-279
MTC	CHAD	0.49	0.74	-1.09016	0
MTC	CD55	0.788	0.908	-1.1089	0
MTC	THBS1	0.412	0.669	-1.15241	2.70315532514992e-313
MTC	ACAN	0.661	0.831	-1.22794	0
MTC	SCRG1	0.748	0.872	-1.2653	0
MTC	PDPN	0.5	0.779	-1.2811	0
MTC	TIMP3	0.58	0.792	-1.30161	0
MTC	CYR61	0.304	0.549	-1.33193	8.45e-288
MTC	CNMD	0.047	0.407	-1.33785	0
MTC	SERPINE2	0.516	0.762	-1.35153	0
MTC	MT2A	0.845	0.937	-1.38409	8.55e-303
MTC	TNFAIP6	0.069	0.144	-1.40174	2.58e-78
MTC	CCL20	0.018	0.068	-1.42069	1.29e-54
MTC	FN1	0.916	0.969	-1.44011	0
MTC	COL2A1	0.657	0.813	-1.45088	0
MTC	TNFRSF11B	0.837	0.911	-1.48416	0
MTC	C2orf40	0.999	0.998	-1.55579	0
MTC	FRZB	0.528	0.74	-1.57291	0
MTC	MMP3	0.697	0.859	-1.58784	1.18973851259146e-312
MTC	KCNMA1	0.424	0.672	-1.60747	0
MTC	CILP	0.187	0.641	-1.62019	0
MTC	SNORC	0.853	0.921	-1.62852	0
MTC	C11orf96	0.458	0.753	-1.7334	0
MTC	RGCC	0.663	0.869	-1.89486	0
MTC	S100A1	0.393	0.758	-1.9112	0
MTC	S100A2	0.269	0.432	-2.13169	5e-203
MTC	FGFBP2	0.767	0.91	-2.23261	0
MTC	SPP1	0.251	0.484	-2.35449	0
MTC	FST	0.239	0.614	-3.03429	0
MTC	COL10A1	0.139	0.426	-3.11867	0
MTC	IBSP	0.152	0.5	-3.33444	0
MTC	CXCL14	0.119	0.312	-3.35079	0
HomC-1	GADD45B	0.641	0.467	3.52661	0
HomC-1	NR1D1	0.713	0.385	2.74954	0
HomC-1	HES1	0.579	0.387	2.72896	0
HomC-1	ZFP36	0.647	0.468	2.71724	0
HomC-1	DDIT3	0.719	0.371	2.6103	0
HomC-1	JUN	0.649	0.279	2.5703	0
HomC-1	NFKBIA	0.769	0.564	2.48272	0
HomC-1	PPP1R15A	0.666	0.278	2.18802	0
HomC-1	FOS	0.512	0.351	2.07786	0
HomC-1	SNHG12	0.565	0.202	1.91367	0
HomC-1	HSPB1	0.488	0.375	1.90774	0
HomC-1	ATF3	0.483	0.097	1.84632	0
HomC-1	HSPA1A	0.656	0.578	1.84627	0
HomC-1	SERTAD1	0.65	0.396	1.82189	0
HomC-1	GEM	0.571	0.232	1.81061	0
HomC-1	RSRC2	0.752	0.537	1.74814	0
HomC-1	SQSTM1	0.968	0.938	1.73708	0
HomC-1	IRF1	0.44	0.194	1.67357	0
HomC-1	DNAJB1	0.517	0.304	1.63183	0
HomC-1	ZFAS1	0.943	0.906	1.56915	0
HomC-1	CCNL1	0.681	0.387	1.51292	0
HomC-1	RSRP1	0.655	0.412	1.50817	0
HomC-1	HIST1H4C	0.698	0.716	1.47532	0
HomC-1	IER2	0.567	0.47	1.4399	0
HomC-1	BRD2	0.617	0.382	1.43789	0
HomC-1	SRSF3	0.816	0.814	1.43189	0
HomC-1	TUBB4B	0.83	0.726	1.40988	0
HomC-1	HSPA6	0.052	0.007	1.4038	7.52e-177
HomC-1	CLK1	0.619	0.425	1.36866	0
HomC-1	IFRD1	0.643	0.365	1.3675	0
HomC-1	C11orf96	0.853	0.74	1.36612	3.9e-280
HomC-1	PNRC1	0.858	0.752	1.35851	0
HomC-1	UBC	0.968	0.958	1.35573	0
HomC-1	SNHG8	0.833	0.733	1.35367	0
HomC-1	BHLHE40	0.607	0.482	1.34034	0
HomC-1	JUNB	0.732	0.732	1.32989	0
HomC-1	KLF10	0.439	0.304	1.30521	0
HomC-1	MT1G	0.33	0.477	1.2924	2.79e-116
HomC-1	RBM39	0.836	0.733	1.26771	0
HomC-1	SRSF7	0.809	0.762	1.2671	0
HomC-1	HSPA1B	0.436	0.283	1.26686	0
HomC-1	EIF5	0.85	0.811	1.24756	0
HomC-1	DNAJA1	0.893	0.827	1.24651	0
HomC-1	PHLDA2	0.717	0.582	1.24553	0
HomC-1	JUND	0.909	0.849	1.23417	0
HomC-1	FABP5	0.38	0.308	1.22592	0
HomC-1	ADM	0.34	0.132	1.22461	0
HomC-1	RASD1	0.406	0.316	1.19806	0
HomC-1	SRSF2	0.732	0.635	1.19668	0
HomC-1	BTG1	0.958	0.909	1.18185	0
HomC-1	HMOX1	0.855	0.828	1.16352	1.12e-256
HomC-1	KLF4	0.517	0.295	1.15424	0
HomC-1	TAF1D	0.699	0.524	1.14671	0
HomC-1	SNHG15	0.628	0.419	1.13255	0
HomC-1	ACKR3	0.443	0.28	1.1313	1.61e-299
HomC-1	HNRNPH3	0.867	0.799	1.11884	0
HomC-1	LGALS1	0.603	0.546	1.1077	0
HomC-1	PPP1R10	0.431	0.276	1.07795	0
HomC-1	MT1X	0.758	0.863	1.06536	1.23e-183
HomC-1	TRA2B	0.575	0.422	1.06404	0
HomC-1	RGS3	0.423	0.328	1.05758	0
HomC-1	MAFF	0.43	0.185	1.0544	0
HomC-1	CKS2	0.49	0.199	1.0456	0
HomC-1	IER5	0.41	0.179	1.04301	0
HomC-1	DUSP1	0.693	0.682	1.0401	0
HomC-1	PER1	0.29	0.047	1.03806	0
HomC-1	PIM3	0.752	0.687	1.03616	0
HomC-1	EPC1	0.547	0.347	1.03306	0
HomC-1	HNRNPC	0.794	0.709	1.03186	0
HomC-1	UBE2S	0.688	0.561	1.02338	0
HomC-1	TRA2A	0.492	0.251	1.0176	0
HomC-1	EIF4A2	0.814	0.733	1.01637	0
HomC-1	RRAD	0.14	0.009	1.01017	0
HomC-1	H2AFZ	0.927	0.905	1.00257	0
HomC-1	ARID5B	0.495	0.302	0.98962	0
HomC-1	DBP	0.3	0.18	0.985756	0
HomC-1	BHLHE41	0.262	0.173	0.96245	0
HomC-1	MAP1LC3B	0.883	0.824	0.957507	0
HomC-1	HSPH1	0.594	0.446	0.95644	0
HomC-1	CRYAB	0.53	0.663	0.944994	1.28e-180
HomC-1	EIF1	0.996	0.994	0.944848	0
HomC-1	FOSL1	0.343	0.155	0.939992	0
HomC-1	KLF2	0.296	0.159	0.936066	0
HomC-1	BTG3	0.754	0.625	0.930173	0
HomC-1	SBDS	0.814	0.756	0.927595	0
HomC-1	SOX9	0.6	0.477	0.923861	0
HomC-1	SFPQ	0.75	0.644	0.918082	0
HomC-1	WSB1	0.574	0.373	0.917355	0
HomC-1	RBM8A	0.869	0.821	0.913953	0
HomC-1	EGR1	0.209	0.161	0.903407	2.09e-233
HomC-1	TSPYL2	0.497	0.325	0.90256	0
HomC-1	NR4A2	0.29	0.052	0.898504	0
HomC-1	TOP1	0.708	0.583	0.898441	0
HomC-1	RELB	0.352	0.184	0.897715	0
HomC-1	CALM1	0.791	0.779	0.893671	0
HomC-1	CSRNP1	0.31	0.09	0.881318	0
HomC-1	CDKN1A	0.443	0.214	0.877294	0
HomC-1	H3F3B	0.979	0.98	0.874799	0
HomC-1	SNHG7	0.569	0.362	0.871128	0
HomC-1	KDM6B	0.31	0.081	0.856172	0
HomC-1	HSP90AB1	0.96	0.954	0.855493	0
HomC-1	DDX24	0.786	0.72	0.85179	0
HomC-1	CHD2	0.458	0.233	0.848847	0
HomC-1	OSER1	0.558	0.342	0.846646	0
HomC-1	TNFRSF12A	0.626	0.553	0.843783	9.76e-173
HomC-1	SRSF10	0.671	0.574	0.839174	0
HomC-1	WTAP	0.777	0.68	0.838168	0
HomC-1	MKNK2	0.489	0.336	0.836902	0
HomC-1	NR4A1	0.191	0.016	0.835243	0
HomC-1	MYC	0.305	0.167	0.834867	0
HomC-1	HBP1	0.589	0.435	0.834038	0
HomC-1	DNAJB4	0.384	0.232	0.832347	0
HomC-1	MT1E	0.459	0.648	0.830474	1.33e-171
HomC-1	CYLD	0.426	0.218	0.82784	0
HomC-1	UBE2B	0.876	0.876	0.82537	0
HomC-1	INHBA	0.497	0.494	0.811296	2.53e-120
HomC-1	PNRC2	0.706	0.598	0.807049	0
HomC-1	PRPF38B	0.576	0.372	0.805143	0
HomC-1	JMJD1C	0.558	0.419	0.804777	0
HomC-1	PMAIP1	0.213	0.087	0.803973	4.19e-275
HomC-1	EPB41L4A-AS1	0.717	0.617	0.802413	0
HomC-1	PMP22	0.87	0.892	0.797892	0
HomC-1	HSPA8	0.858	0.877	0.796853	0
HomC-1	SON	0.836	0.793	0.796549	0
HomC-1	DNAJB6	0.741	0.654	0.789399	0
HomC-1	HSP90AA1	0.946	0.939	0.78842	0
HomC-1	BAMBI	0.398	0.21	0.783215	5.15e-255
HomC-1	DUSP2	0.147	0.009	0.779984	0
HomC-1	ATF4	0.812	0.768	0.771702	0
HomC-1	RHOB	0.321	0.21	0.766934	7.37e-306
HomC-1	FOSB	0.181	0.04	0.765999	0
HomC-1	PDK4	0.532	0.487	0.764809	3.66e-145
HomC-1	ARID4B	0.604	0.466	0.764554	0
HomC-1	BMP2	0.7	0.516	0.762868	7.77e-151
HomC-1	NASP	0.625	0.49	0.762255	0
HomC-1	TGIF1	0.626	0.464	0.761732	0
HomC-1	TXNIP	0.407	0.357	0.755123	0
HomC-1	RGS16	0.382	0.306	0.75308	2.78e-133
HomC-1	DDX3Y	0.505	0.376	0.752718	0
HomC-1	ANKRD12	0.63	0.547	0.748478	0
HomC-1	GTF2B	0.598	0.481	0.74845	0
HomC-1	DDX5	0.933	0.922	0.746003	0
HomC-1	CIRBP	0.771	0.737	0.744518	0
HomC-1	PXDC1	0.498	0.338	0.744457	0
HomC-1	YME1L1	0.499	0.396	0.743575	0
HomC-1	H2AFX	0.391	0.219	0.74014	0
HomC-1	EIF1B	0.774	0.716	0.738885	0
HomC-1	EIF4A3	0.561	0.441	0.733158	0
HomC-1	SRSF11	0.725	0.655	0.73161	0
HomC-1	RND3	0.359	0.222	0.731473	4.09e-238
HomC-1	HNRNPH1	0.688	0.603	0.731266	6.9e-234
HomC-1	VIM	0.949	0.958	0.728917	1.14e-279
HomC-1	UPP1	0.478	0.383	0.724083	1.57e-277
HomC-1	SOD1	0.938	0.941	0.721854	0
HomC-1	UBB	0.923	0.932	0.717273	0
HomC-1	RHEB	0.855	0.823	0.715682	0
HomC-1	TIPARP	0.437	0.31	0.705186	0
HomC-1	CREBRF	0.474	0.323	0.703064	0
HomC-1	LMNA	0.697	0.723	0.693442	0
HomC-1	CLK4	0.341	0.162	0.691888	0
HomC-1	PPP2R2A	0.498	0.294	0.689323	0
HomC-1	CNBP	0.855	0.831	0.687645	0
HomC-1	PNP	0.522	0.433	0.685374	0
HomC-1	BAZ1A	0.402	0.267	0.683775	0
HomC-1	FAM133B	0.526	0.373	0.683629	0
HomC-1	CHD1	0.447	0.259	0.679963	0
HomC-1	SOCS1	0.198	0.02	0.677753	0
HomC-1	MAFB	0.429	0.369	0.676003	6.93e-69
HomC-1	COPS3	0.522	0.39	0.67381	0
HomC-1	HSPD1	0.798	0.808	0.6735	0
HomC-1	MT1M	0.301	0.468	0.672731	6.55e-220
HomC-1	MRFAP1	0.8	0.759	0.672293	0
HomC-1	SLC25A33	0.493	0.304	0.67103	0
HomC-1	HEXIM1	0.281	0.129	0.670101	0
HomC-1	PLK2	0.166	0.034	0.669936	2.32e-280
HomC-1	YPEL5	0.616	0.492	0.662384	0
HomC-1	PPIG	0.552	0.472	0.661284	0
HomC-1	UAP1	0.645	0.559	0.65652	0
HomC-1	IER3	0.794	0.79	0.650795	1.03e-66
HomC-1	HSPA9	0.668	0.586	0.648641	0
HomC-1	DDX21	0.698	0.627	0.648172	0
HomC-1	RIOK3	0.53	0.386	0.647429	0
HomC-1	DDX3X	0.685	0.593	0.646825	0
HomC-1	SLC3A2	0.871	0.863	0.646549	5.81e-242
HomC-1	ICAM1	0.393	0.319	0.644647	1.07e-122
HomC-1	SDCBP	0.746	0.713	0.638621	0
HomC-1	PIM1	0.253	0.119	0.637145	0
HomC-1	NCL	0.845	0.821	0.636799	1.1e-289
HomC-1	SPAG9	0.691	0.618	0.628966	3.96e-307
HomC-1	NFKB2	0.243	0.115	0.625294	0
HomC-1	TUBB2A	0.319	0.241	0.624756	0
HomC-1	BDKRB1	0.159	0.065	0.6242	1.63e-208
HomC-1	GPBP1	0.515	0.421	0.622545	0
HomC-1	CENPC	0.368	0.238	0.621443	0
HomC-1	HES4	0.09	0.034	0.621144	1.09e-114
HomC-1	HMGB2	0.625	0.564	0.621031	2.34e-279
HomC-1	RNF114	0.535	0.426	0.618703	0
HomC-1	ZNF326	0.479	0.365	0.614499	0
HomC-1	YY1	0.563	0.438	0.613353	0
HomC-1	NFE2L2	0.669	0.604	0.612989	0
HomC-1	BCAS2	0.522	0.462	0.612967	0
HomC-1	RORA	0.434	0.275	0.612539	0
HomC-1	CKB	0.258	0.147	0.611554	4.01601260222057e-319
HomC-1	SOX4	0.693	0.689	0.610879	2.09e-89
HomC-1	PNN	0.567	0.462	0.610694	0
HomC-1	SDC4	0.494	0.401	0.60915	4.6e-210
HomC-1	RBM25	0.606	0.508	0.609031	0
HomC-1	AK6	0.62	0.554	0.607889	0
HomC-1	FAM43A	0.261	0.136	0.607402	5.23e-291
HomC-1	HNRNPF	0.709	0.627	0.605889	0
HomC-1	PHF1	0.443	0.288	0.604345	0
HomC-1	GBE1	0.717	0.716	0.602786	8.18e-195
HomC-1	CIART	0.207	0.054	0.601924	0
HomC-1	FNBP4	0.512	0.349	0.600218	0
HomC-1	SOCS3	0.418	0.405	0.599438	6.05e-228
HomC-1	RAB9A	0.487	0.381	0.599011	0
HomC-1	NXT1	0.566	0.481	0.59607	0
HomC-1	G0S2	0.536	0.633	0.59576	8.53e-51
HomC-1	HBEGF	0.213	0.052	0.595649	0
HomC-1	JMJD6	0.385	0.226	0.593825	0
HomC-1	PELI1	0.335	0.145	0.590942	0
HomC-1	USP12	0.439	0.267	0.590403	0
HomC-1	CCDC59	0.562	0.451	0.589059	0
HomC-1	GABARAPL1	0.519	0.374	0.588854	7.41e-293
HomC-1	PPP4R2	0.49	0.365	0.587903	0
HomC-1	VAPA	0.823	0.798	0.58759	0
HomC-1	ARNTL	0.281	0.085	0.585874	0
HomC-1	LUC7L	0.479	0.328	0.585822	0
HomC-1	TALDO1	0.477	0.76	-0.597175	6.18e-228
HomC-1	PPIC	0.363	0.682	-0.622724	2.38e-267
HomC-1	FRZB	0.562	0.737	-0.623814	7.89e-104
HomC-1	IFITM2	0.483	0.774	-0.625786	6.76e-243
HomC-1	SNORC	0.86	0.92	-0.628372	1.59e-128
HomC-1	MGP	1	1	-0.63274	5.17e-289
HomC-1	EFEMP1	0.367	0.584	-0.643309	2.88e-119
HomC-1	ID3	0.565	0.76	-0.644862	4.51e-122
HomC-1	RBP4	0.835	0.904	-0.646841	6.67e-88
HomC-1	CCDC80	0.525	0.734	-0.652746	2.98e-139
[truncated: 2,539 more rows]

## Sheet: Supplementary Table S3
Supplementary Table S3. Gene ontology terms of marker genes in each cell subpopulation
Cell type	Term id	Term name	Term class	Annotated	Significant	Symbol List	Expected	P value	FDR
InflamC	GO:0034097	response to cytokine stimulus	biological_process	888	40	IFITM1,IFITM3,IFITM2,RUNX1,MT2A,MT1X,JAK1,IFNGR2,GCH1,ICAM1,CYBA,CCL2,VCAM1,CHI3L1,CCL20,LCN2,ZFP36L1,IRF1,CD44,GBP2,B2M,HLA-B,SOD2,PSME2,COL3A1,NFKB2,RELB,PARP14,CAV1,NFKBIA,PSMB8,PSMB9,PSME1,BIRC3,BIRC2,ACSL4,CSF1,NOS2,CYLD,ISG20	7.15143	1.80116e-19	7.20823e-16
InflamC	GO:0045087	innate immune response	biological_process	909	39	BIRC3,BIRC2,IRF1,NFKBIA,CYLD,TNIP1,NOS2,DEFB1,IFNGR2,IFITM1,GCH1,IFITM3,IFITM2,C1S,MT2A,ICAM1,CD44,VCAM1,JAK1,GBP2,B2M,HLA-B,CYBA,PARP14,C1R,CSF1,CLU,LCN2,NFKB2,RELB,OPTN,PSMB8,PSMB9,PSME1,PSME2,CAV1,CCL2,CCL20,ISG20	7.32055	3.01186e-18	6.02673e-15
InflamC	GO:0010033	response to organic substance	biological_process	2665	65	CCL2,CAV1,FGF2,IFITM1,IFITM3,IFITM2,AKR1C1,RUNX1,AKR1C2,ZFP36L1,MT2A,MT1X,JAK1,ICAM1,NAMPT,PTPN12,SSTR2,CD44,GCLM,CYBA,NFKBIA,LUM,PDCD5,NRP2,IFNGR2,STEAP2,BTG2,NOS2,CCL20,LCN2,PDE4B,TNIP1,AKR1B1,VCAM1,MAOB,GCH1,NFKB2,CLU,SDCBP,CHI3L1,PIM3,DEFB1,CITED4,IRF1,GBP2,B2M,HLA-B,SOD2,PSME2,COL3A1,RELB,PARP14,ACSL3,PSMB8,PSMB9,PSME1,BIRC3,BIRC2,ACSL4,NNMT,CSF1,OPTN,CYLD,DDIT4,ISG20	21.4623	6.17945e-18	8.24339e-15
InflamC	GO:0006952	defense response	biological_process	1644	50	BIRC3,BIRC2,DEFB1,IRF1,CYBA,NFKBIA,TNFAIP6,METRNL,VCAM1,CYLD,SERPINA1,TNIP1,NOS2,IFNGR2,IFITM1,GCH1,IFITM3,IFITM2,C1S,B2M,C1R,CLU,OPTN,APOL3,CSF1,CCL2,CHI3L1,MAP2K3,ELF3,CCL20,NFKB2,RELB,NFKBIZ,CHST2,MT2A,ICAM1,CD44,JAK1,GBP2,HLA-B,PARP14,SLC7A2,LCN2,PSMB8,PSMB9,PSME1,PSME2,CAV1,ISG20,DDIT4	13.2398	3.25946e-17	3.26109e-14
InflamC	GO:0071345	cellular response to cytokine stimulus	biological_process	792	35	RUNX1,MT2A,MT1X,JAK1,IFNGR2,ICAM1,CYBA,CCL2,VCAM1,CHI3L1,CCL20,LCN2,ZFP36L1,IRF1,CD44,GBP2,B2M,HLA-B,SOD2,PSME2,PARP14,CAV1,NFKBIA,PSMB8,PSMB9,PSME1,BIRC3,BIRC2,CSF1,NOS2,CYLD,IFITM1,IFITM3,IFITM2,ISG20	6.3783	9.1303e-17	7.30789e-14
InflamC	GO:0034341	response to interferon-gamma	biological_process	160	18	IFNGR2,IFITM1,GCH1,IFITM3,IFITM2,MT2A,ICAM1,IRF1,CD44,VCAM1,JAK1,GBP2,B2M,HLA-B,PARP14,CCL2,NOS2,CCL20	1.28855	7.50207e-16	5.00388e-13
InflamC	GO:0006955	immune response	biological_process	2061	53	ICAM1,BIRC3,BIRC2,IRF1,NFKBIA,CYLD,TAPBP,C1R,FTH1,GBP2,GEM,DEFB1,CCL20,IFITM3,IFITM2,PRG4,RELB,TNIP1,NOS2,IFNGR2,COL3A1,PSMB8,PSMB9,PSME1,PDE4B,PSME2,IFITM1,GCH1,C1S,B2M,VCAM1,HLA-B,CLU,MT2A,CD44,JAK1,CYBA,RUNX1,PARP14,CSF1,LCN2,NFKB2,OPTN,CCL2,CAV1,SDCBP,SERPINA1,CSTB,CHI3L1,TNFAIP6,METTL7A,MYO10,ISG20	16.5981	3.34123e-15	1.91023e-12
InflamC	GO:0002376	immune system process	biological_process	2882	63	ICAM1,CSF1,BIRC3,BIRC2,RUNX1,TAPBP,B2M,IRF1,SDC4,SLC7A2,NFKBIA,CYLD,C1R,FTH1,GBP2,GEM,DEFB1,CCL20,IFITM3,IFITM2,PRG4,RELB,CCL2,TNIP1,NOS2,VCAM1,IFNGR2,COL3A1,CYBA,PSMB8,PSMB9,PSME1,HLA-B,PSME2,PDE4B,IFITM1,GCH1,C1S,TMOD3,SQSTM1,CLU,MT2A,CD44,JAK1,ZNF385A,GYPC,CAV1,MAP3K8,ZFP36L1,PARP14,LCN2,NFKB2,OPTN,CEBPD,SDCBP,SERPINA1,CSTB,CHI3L1,TNFAIP6,METTL7A,ISG20,DDIT4,MYO10	23.2099	5.79446e-15	2.89868e-12
InflamC	GO:0071310	cellular response to organic substance	biological_process	2063	52	CCL2,FGF2,CAV1,RUNX1,AKR1C2,ZFP36L1,MT2A,MT1X,JAK1,NAMPT,PTPN12,SSTR2,CD44,GCLM,CYBA,NFKBIA,PDCD5,NRP2,ICAM1,IFNGR2,NOS2,CCL20,LCN2,PDE4B,TNIP1,SDCBP,VCAM1,CHI3L1,PIM3,AKR1B1,IRF1,GBP2,B2M,HLA-B,SOD2,PSME2,COL3A1,PARP14,PSMB8,PSMB9,PSME1,BIRC3,BIRC2,AKR1C1,CSF1,OPTN,CYLD,DDIT4,IFITM1,IFITM3,IFITM2,ISG20	16.6142	1.54525e-14	6.87123e-12
InflamC	GO:0070887	cellular response to chemical stimulus	biological_process	2537	58	ICAM1,ZFP36L1,CCL2,FGF2,CAV1,RUNX1,AKR1C2,MT2A,MT1X,GCH1,JAK1,NAMPT,PTPN12,SSTR2,CD44,GCLM,TPM1,B2M,VCAM1,CCL20,CYBA,NFKBIA,MT1E,MT1M,NOS2,PDE4B,PDCD5,NRP2,IFNGR2,LCN2,TNIP1,SDCBP,MMP3,PSMB8,PSMB9,PSME1,PSME2,CHI3L1,PIM3,AKR1B1,IRF1,GBP2,HLA-B,SOD2,COL3A1,PARP14,CSF1,BIRC3,BIRC2,AKR1C1,CBR3,OPTN,CYLD,DDIT4,IFITM1,IFITM3,IFITM2,ISG20	20.4315	1.78093e-14	7.12727e-12
InflamC	GO:0019221	cytokine-mediated signaling pathway	biological_process	630	29	RUNX1,JAK1,IFNGR2,MT2A,ICAM1,IRF1,CD44,VCAM1,GBP2,B2M,HLA-B,CCL2,SOD2,PSME2,CCL20,PARP14,CAV1,NFKBIA,PSMB8,PSMB9,PSME1,BIRC3,BIRC2,CSF1,CYLD,IFITM1,IFITM3,IFITM2,ISG20	5.07365	2.08285e-14	7.57777e-12
InflamC	GO:0006950	response to stress	biological_process	3828	72	ICAM1,ZFP36L1,BIRC3,BIRC2,DEFB1,GCLM,IRF1,CYBA,SERPINE2,DDIT4,CD44,NFKBIA,GCH1,SQSTM1,TNFAIP6,METRNL,VCAM1,AKR1B1,MAP3K8,MAP2K3,TPM1,CYLD,ASS1,SSTR2,SERPINA1,TNIP1,NOS2,GADD45A,IER3,IFNGR2,IFITM1,IFITM3,IFITM2,C1S,ID2,CLU,MMP3,PSMB8,PSMB9,PSME1,PSME2,FGF2,B2M,COL3A1,C1R,OPTN,APOL3,CSF1,CCL2,CHI3L1,ELF3,CCL20,NFKB2,RELB,NFKBIZ,CHST2,MT2A,JAK1,GBP2,HLA-B,BTG2,PARP14,SLC7A2,LCN2,SDCBP,CAV1,ZNF385A,P…	30.8284	5.39542e-14	1.79937e-11
InflamC	GO:0042221	response to chemical stimulus	biological_process	3973	72	ICAM1,ZFP36L1,FGF2,CCL2,CAV1,IFITM1,IFITM3,IFITM2,AKR1C1,ACSL4,ACSL3,VCAM1,SSTR2,GCLM,RUNX1,AKR1C2,MT2A,MT1X,GCH1,JAK1,MAOB,SELENOM,NAMPT,PTPN12,CD44,TPM1,B2M,CCL20,CYBA,NFKBIA,MT1E,MT1M,NOS2,PDE4B,LUM,PDCD5,NRP2,LCN2,IFNGR2,STEAP2,BTG2,TNIP1,AKR1B1,NFKB2,CLU,SDCBP,MMP3,PSMB8,PSMB9,PSME1,PSME2,CHI3L1,PIM3,DEFB1,CITED4,IRF1,GBP2,HLA-B,SOD2,COL3A1,RELB,PARP14,CSF1,BIRC3,BIRC2,TYMP,NNMT,CBR3,OPTN,CY…	31.9962	3.76571e-13	1.15926e-10
InflamC	GO:0009611	response to wounding	biological_process	1254	38	SERPINE2,TNFAIP6,METRNL,VCAM1,DEFB1,SERPINA1,IRF1,NFKBIA,TNIP1,FGF2,COL3A1,C1R,C1S,CLU,APOL3,CSF1,CYBA,CCL2,CHI3L1,MAP2K3,ELF3,CCL20,NFKB2,RELB,NFKBIZ,CHST2,NOS2,ICAM1,SLC7A2,BIRC3,BIRC2,CAV1,CD44,ZFP36L1,PTPN12,NINJ1,TPM1,SDC4	10.099	6.30631e-13	1.8027e-10
InflamC	GO:0071346	cellular response to interferon-gamma	biological_process	140	14	IFNGR2,MT2A,ICAM1,IRF1,CD44,VCAM1,JAK1,GBP2,B2M,HLA-B,PARP14,CCL2,NOS2,CCL20	1.12748	7.1762e-12	1.91461e-09
InflamC	GO:0050896	response to stimulus	biological_process	8688	110	IFITM1,FGF2,ICAM1,ZFP36L1,BIRC3,BIRC2,CCL2,ZNF385A,GPR88,DEFB1,CAV1,SOD2,CLU,COL3A1,CHI3L1,BTG2,GCLM,IRF1,CYBA,G0S2,SERPINE2,IFITM3,IFITM2,AKR1C1,CYLD,DDIT4,ACSL4,ACSL3,VCAM1,SSTR2,MAML2,MAP2K3,RUNX1,AKR1C2,CD44,NFKBIA,MT2A,MT1X,GCH1,JAK1,SQSTM1,PSMB8,PSMB9,PSME1,PSME2,MAOB,SELENOM,NAMPT,TNFAIP6,METRNL,RCAN1,PTPN12,AKR1B1,MAP3K8,SDCBP,TPM1,NRP2,B2M,ASS1,GADD45A,TAPBP,C1R,FTH1,GBP2,GEM,CCL20,PRG4,…	69.968	3.52101e-11	8.80693e-09
InflamC	GO:0006954	inflammatory response	biological_process	739	27	TNFAIP6,METRNL,VCAM1,DEFB1,SERPINA1,NFKBIA,TNIP1,C1R,C1S,CLU,APOL3,CSF1,CYBA,CCL2,CHI3L1,MAP2K3,ELF3,CCL20,NFKB2,RELB,NFKBIZ,CHST2,NOS2,ICAM1,SLC7A2,BIRC3,BIRC2	5.95147	3.94623e-11	9.28989e-09
InflamC	GO:0060333	interferon-gamma-mediated signaling pathway	biological_process	87	11	IFNGR2,MT2A,ICAM1,IRF1,CD44,VCAM1,JAK1,GBP2,B2M,HLA-B,PARP14	0.700646	1.0628e-10	2.36297e-08
InflamC	GO:0034612	response to tumor necrosis factor	biological_process	288	17	ICAM1,CYBA,CCL2,VCAM1,CHI3L1,CCL20,LCN2,ZFP36L1,GCH1,NFKBIA,PSMB8,PSMB9,PSME1,BIRC3,BIRC2,PSME2,CYLD	2.31938	1.77557e-10	3.73992e-08
InflamC	GO:0048518	positive regulation of biological process	biological_process	5268	79	FGF2,BIRC3,BIRC2,RUNX1,MMP3,SDCBP,SOD2,CSF1,TNFAIP6,CYBA,CCL2,ZFP36L1,OPTN,NFKBIA,METRNL,MAML2,MAP2K3,IFITM3,ACSL3,IRF1,CEBPD,ELF3,NFKB2,CYLD,CAV1,LUM,COL3A1,CCL20,TNIP1,PDCD5,NOS2,CLU,LCN2,ID2,NRP2,NINJ1,PSMB8,PSMB9,PSME1,PDE4B,PSME2,ICAM1,GADD45A,C1S,MAP3K8,BARX2,ARRDC3,B2M,TPM1,IFITM1,MYO10,PARP14,C1R,NAMPT,RELB,SQSTM1,NCOA7,CITED4,CCPG1,CCDC71L,ZNF385A,SERPINE2,AKR1C2,CD44,BTG2,G0S2,SDC4,DDIT…	42.4253	2.92504e-10	5.853e-08
InflamC	GO:0044444	cytoplasmic part	cellular_component	9316	104	TAPBP,HLA-B,SDCBP,SDC4,LUM,TMOD3,ACSL4,ACSL3,MAOB,B2M,CAV1,MARCH3,GYPC,NOS2,FTH1,SQSTM1,OPTN,CHST2,ZFP36L1,PNRC1,DEFB1,SERPINA1,IFITM3,DRAM1,GCH1,PHLDA1,CYBA,HSD11B1,IFNGR2,SOD2,LYRM4,PDE4B,CYLD,STEAP2,A4GALT,STEAP1,JAK1,ARRDC3,CHI3L1,LCN2,MYO10,GCLM,NDUFV2,SLC25A28,SLC25A37,SQOR,CD44,CALD1,G0S2,METTL7A,CCL2,VCAM1,TPM1,CLU,AKR1B1,ELF3,SELENOM,PDCD5,CBR3,ASS1,MT2A,CSTB,SERPINE2,IRF1,TYMP,SAT1,NFKB…	75.0255	1.40097e-06	8.62565e-05
InflamC	GO:0031982	vesicle	cellular_component	3814	56	SDCBP,GCH1,CAV1,PHLDA1,OPTN,PDE4B,TAPBP,CYBA,B2M,HLA-B,CHI3L1,LCN2,SERPINA1,CD44,CCL2,STEAP2,IFNGR2,MARCH3,CSTB,CLU,SERPINE2,PDCD5,ACSL4,C1R,ASS1,FTH1,SOD2,ICAM1,CSF1,C1S,AKR1B1,VCAM1,MAOB,CD82,PSMB8,PSMB9,SDC4,GLRX,NAMPT,LUM,SMS,DEFB1,RND3,BTG2,IFITM3,AKR1C1,PSME1,EFEMP1,SQSTM1,UGP2,METRNL,OAF,METTL7A,A4GALT,CRTAC1,PSME2	30.7157	1.4332e-06	8.69043e-05
InflamC	GO:0005737	cytoplasm	cellular_component	11220	118	TAPBP,HLA-B,SDCBP,SDC4,LUM,TMOD3,ACSL4,ACSL3,MAOB,B2M,CAV1,MARCH3,GYPC,NOS2,FTH1,SQSTM1,OPTN,CHST2,ZFP36L1,PNRC1,DEFB1,SERPINA1,IFITM3,DRAM1,GCH1,PHLDA1,CYBA,HSD11B1,IFNGR2,SOD2,LYRM4,PDE4B,CYLD,STEAP2,A4GALT,STEAP1,JAK1,ARRDC3,CHI3L1,LCN2,MYO10,GCLM,NDUFV2,SLC25A28,SLC25A37,SQOR,CD44,CALD1,G0S2,METTL7A,CCL2,VCAM1,TPM1,CLU,AKR1B1,ELF3,SELENOM,PDCD5,CBR3,ASS1,MT2A,CSTB,SERPINE2,IRF1,TYMP,SAT1,NFKB…	90.3592	1.54137e-06	9.07142e-05
InflamC	GO:0031988	membrane-bounded vesicle	cellular_component	3626	53	SDCBP,PDE4B,TAPBP,CYBA,B2M,HLA-B,CAV1,CHI3L1,LCN2,SERPINA1,CD44,CCL2,STEAP2,IFNGR2,MARCH3,CSTB,CLU,SERPINE2,PDCD5,ACSL4,C1R,ASS1,FTH1,SOD2,ICAM1,CSF1,C1S,AKR1B1,VCAM1,MAOB,CD82,PSMB8,PSMB9,SDC4,GLRX,NAMPT,LUM,SMS,DEFB1,RND3,BTG2,IFITM3,AKR1C1,PSME1,EFEMP1,SQSTM1,UGP2,METRNL,OAF,METTL7A,A4GALT,CRTAC1,PSME2	29.2017	3.74213e-06	0.000194296
InflamC	GO:0070062	extracellular vesicular exosome	cellular_component	2739	43	SDCBP,PDCD5,ACSL4,C1R,ASS1,SERPINA1,FTH1,CSTB,SOD2,ICAM1,CSF1,C1S,CLU,AKR1B1,CD44,VCAM1,MAOB,CD82,PSMB8,PSMB9,SDC4,GLRX,CHI3L1,NAMPT,LUM,SMS,DEFB1,RND3,B2M,BTG2,LCN2,IFITM3,AKR1C1,PSME1,EFEMP1,SQSTM1,UGP2,METRNL,OAF,METTL7A,A4GALT,CRTAC1,PSME2	22.0583	7.92229e-06	0.000369944
InflamC	GO:0043230	extracellular organelle	cellular_component	2741	43	SDCBP,PDCD5,ACSL4,C1R,ASS1,SERPINA1,FTH1,CSTB,SOD2,ICAM1,CSF1,C1S,CLU,AKR1B1,CD44,VCAM1,MAOB,CD82,PSMB8,PSMB9,SDC4,GLRX,CHI3L1,NAMPT,LUM,SMS,DEFB1,RND3,B2M,BTG2,LCN2,IFITM3,AKR1C1,PSME1,EFEMP1,SQSTM1,UGP2,METRNL,OAF,METTL7A,A4GALT,CRTAC1,PSME2	22.0744	8.07144e-06	0.000369944
InflamC	GO:0065010	extracellular membrane-bounded organelle	cellular_component	2741	43	SDCBP,PDCD5,ACSL4,C1R,ASS1,SERPINA1,FTH1,CSTB,SOD2,ICAM1,CSF1,C1S,CLU,AKR1B1,CD44,VCAM1,MAOB,CD82,PSMB8,PSMB9,SDC4,GLRX,CHI3L1,NAMPT,LUM,SMS,DEFB1,RND3,B2M,BTG2,LCN2,IFITM3,AKR1C1,PSME1,EFEMP1,SQSTM1,UGP2,METRNL,OAF,METTL7A,A4GALT,CRTAC1,PSME2	22.0744	8.07144e-06	0.000369944
InflamC	GO:0044421	extracellular region part	cellular_component	3949	55	LUM,ABI3BP,SERPINA1,MMP3,CHI3L1,EFEMP1,CRTAC1,LAMB3,COL3A1,SDCBP,C1R,C1S,CLU,CBR3,CSTB,ICAM1,SERPINE2,FGF2,CSF1,CCL2,AKR1B1,VCAM1,DEFB1,B2M,CCL20,LCN2,TNFAIP6,TNFAIP2,CHI3L2,METRNL,PDCD5,ACSL4,ASS1,FTH1,SOD2,CD44,MAOB,CD82,PSMB8,PSMB9,SDC4,GLRX,NAMPT,SMS,RND3,BTG2,IFITM3,AKR1C1,PSME1,SQSTM1,UGP2,OAF,METTL7A,A4GALT,PSME2	31.8029	9.92814e-06	0.000431874
InflamC	GO:0033256	I-kappaB/NF-kappaB complex	cellular_component	7	3	NFKB2,NFKBIA,RELB	0.0563738	1.75043e-05	0.00066087
InflamC	GO:0048471	perinuclear region of cytoplasm	cellular_component	656	17	CYBA,ACSL3,MT2A,MT1E,CSF1,CLU,CCL2,AKR1B1,GBP2,NOS2,CHI3L1,MT1X,CAV1,MT1M,SELENOM,OPTN,CYLD	5.28303	2.23271e-05	0.000804981
InflamC	GO:0005615	extracellular space	cellular_component	1505	28	SDCBP,C1R,C1S,CLU,CBR3,SERPINA1,COL3A1,CSTB,ICAM1,SERPINE2,MMP3,FGF2,CSF1,CCL2,AKR1B1,VCAM1,CHI3L1,LUM,DEFB1,B2M,CCL20,LCN2,TNFAIP6,TNFAIP2,EFEMP1,CHI3L2,METRNL,ABI3BP	12.1204	2.4208e-05	0.00085735
InflamC	GO:0005829	cytosol	cellular_component	4909	61	SDCBP,PDCD5,CBR3,ASS1,FTH1,MT2A,CSTB,SERPINE2,TPM1,CLU,IRF1,AKR1B1,CD44,TYMP,SAT1,JAK1,NFKBIA,PSMB8,PSMB9,GCH1,SSTR2,GBP2,NOS2,GLRX,NNMT,MAP3K8,NAMPT,IER3,MAP2K3,GCLM,SMS,B2M,BTG2,ELF3,LCN2,NFKB2,RUNX1,RELB,ID2,AKR1C1,PTPN12,CALD1,PSME1,PDE4B,ZFP36L1,BIRC3,BIRC2,SQSTM1,TNIP1,UGP2,PARP14,PIM3,STEAP2,PHLDA1,LPP,OPTN,MYO10,CYLD,DDIT4,PSME2,BARX2	39.5342	9.43649e-05	0.00234102
InflamC	GO:0008537	proteasome activator complex	cellular_component	3	2	PSME1,PSME2	0.0241602	0.000192278	0.003926
InflamC	GO:0005912	adherens junction	cellular_component	507	13	SDCBP,ICAM1,CYBA,CD44,JAK1,SDC4,RND3,B2M,CAV1,PTPN12,LPP,GYPC,TMOD3	4.08308	0.000238637	0.00463605
InflamC	GO:0005811	lipid particle	cellular_component	73	5	ACSL4,ACSL3,G0S2,CAV1,METTL7A	0.587899	0.000306587	0.00562826
InflamC	GO:0070161	anchoring junction	cellular_component	525	13	SDCBP,ICAM1,CYBA,CD44,JAK1,SDC4,RND3,B2M,CAV1,PTPN12,LPP,GYPC,TMOD3	4.22804	0.000333624	0.00595752
InflamC	GO:0005925	focal adhesion	cellular_component	396	11	SDCBP,ICAM1,CYBA,CD44,JAK1,SDC4,RND3,B2M,CAV1,PTPN12,LPP	3.18915	0.00037212	0.00644686
InflamC	GO:0005576	extracellular region	cellular_component	4709	57	LUM,ABI3BP,SERPINA1,MMP3,CHI3L1,EFEMP1,CRTAC1,SDCBP,NRP2,APOL3,C1R,COL3A1,FTH1,CSTB,SERPINE2,FGF2,C1S,CLU,CCL2,DEFB1,B2M,CCL20,LCN2,TNFAIP6,LAMB3,METTL7A,CBR3,ICAM1,CSF1,AKR1B1,VCAM1,TNFAIP2,CHI3L2,METRNL,PDCD5,ACSL4,ASS1,SOD2,CD44,MAOB,CD82,PSMB8,PSMB9,SDC4,GLRX,NAMPT,SMS,RND3,BTG2,IFITM3,AKR1C1,PSME1,SQSTM1,UGP2,OAF,A4GALT,PSME2	37.9235	0.000390234	0.00656183
InflamC	GO:0005924	cell-substrate adherens junction	cellular_component	399	11	SDCBP,ICAM1,CYBA,CD44,JAK1,SDC4,RND3,B2M,CAV1,PTPN12,LPP	3.21331	0.000396534	0.00663987
InflamC	GO:0030055	cell-substrate junction	cellular_component	404	11	SDCBP,ICAM1,CYBA,CD44,JAK1,SDC4,RND3,B2M,CAV1,PTPN12,LPP	3.25358	0.000440215	0.00727992
InflamC	GO:0004032	alditol:NADP+ 1-oxidoreductase activity	molecular_function	7	3	AKR1B1,AKR1C2,AKR1C1	0.0563738	1.75043e-05	0.00066087
InflamC	GO:0097367	carbohydrate derivative binding	molecular_function	239	10	CD44,TNFAIP6,SERPINE2,CHI3L1,CHI3L2,PDCD5,NRP2,FGF2,CCL2,ABI3BP	1.92476	2.44918e-05	0.000858413
InflamC	GO:0005515	protein binding	molecular_function	11189	114	CLU,NFKBIA,LAMB3,NCOA7,CAV1,ARRDC3,SQSTM1,COL3A1,ICAM1,VCAM1,SDC4,ACSL3,SDCBP,ASS1,SERPINA1,SOD2,TPM1,CSF1,C1S,SAT1,NAMPT,DEFB1,B2M,RELB,TNIP1,UGP2,OPTN,PSME2,GCLM,JAK1,GCH1,EFEMP1,MYO10,SMTN,CALD1,TMOD3,CYBA,GADD45A,CEBPD,CCL20,METRNL,MAP2K3,CYLD,GYPC,SERPINE2,CCL2,NOS2,HLA-B,PDCD5,CSTB,LCN2,NRP2,TAPBP,TYMP,MAOB,CD44,LUM,ABI3BP,PTPN12,ZNF385A,BIRC2,PARP14,PDE4B,SSTR2,GLRX,CRTAC1,ZFP36L1,DDIT4,FG…	90.1096	3.34784e-05	0.00104672
InflamC	GO:0005381	iron ion transmembrane transporter activity	molecular_function	9	3	SLC39A14,SLC25A28,SLC25A37	0.0724807	4.1515e-05	0.0012492
InflamC	GO:0061134	peptidase regulator activity	molecular_function	217	9	CAV1,PSME1,PSME2,TNFAIP8,BIRC3,BIRC2,CSTB,SERPINA1,SERPINE2	1.74759	6.73852e-05	0.00183453
InflamC	GO:0042802	identical protein binding	molecular_function	1619	28	SDCBP,ASS1,SERPINA1,SOD2,TPM1,CSF1,C1S,SAT1,NFKBIA,SDC4,NAMPT,DEFB1,B2M,RELB,CAV1,SQSTM1,TNIP1,UGP2,OPTN,PSME2,GYPC,TYMP,GADD45A,MAOB,GCH1,NOS2,CEBPD,LCN2	13.0385	8.78867e-05	0.00221262
InflamC	GO:0016491	oxidoreductase activity	molecular_function	806	18	HSD11B1,AKR1C2,AKR1C1,AKR1B1,GCH1,CYBA,VCAM1,MAOB,GLRX,CBR3,SQOR,NDUFV2,STEAP2,STEAP1,NOS2,CAV1,SOD2,FTH1	6.49105	8.79078e-05	0.00221262
InflamC	GO:0061135	endopeptidase regulator activity	molecular_function	178	8	PSME1,PSME2,TNFAIP8,BIRC3,BIRC2,CSTB,SERPINA1,SERPINE2	1.43351	9.88418e-05	0.00241198
InflamC	GO:0003824	catalytic activity	molecular_function	7401	82	CHST2,HSD11B1,FGF2,CAV1,SMS,TAPBP,GADD45A,ISG20,A4GALT,GCH1,GBP2,GEM,RND3,AKR1C2,AKR1C1,MAP2K3,TNFAIP8,CD44,PDCD5,AKR1B1,NAMPT,MMP3,UGCG,TPM1,PUS10,GCLM,TYMP,PTPN12,CYBA,VCAM1,MAOB,PSME1,PSME2,CCL2,C1R,C1S,GLRX,CCPG1,BIRC3,BIRC2,CBR3,CYLD,RGS16,ICAM1,CCL20,MAP3K8,NOS2,ARRDC3,EFEMP1,ACSL4,PSMB8,PSMB9,CSTB,JAK1,MYO10,SQOR,GPR88,CHI3L1,CHI3L2,RCAN1,NRP2,NDUFV2,STEAP2,STEAP1,SAT1,SQSTM1,PIM3,CSF1,SDC…	59.6033	0.000155783	0.00342551
InflamC	GO:0047086	ketosteroid monooxygenase activity	molecular_function	3	2	AKR1C2,AKR1C1	0.0241602	0.000192278	0.003926
InflamC	GO:0031731	CCR6 chemokine receptor binding	molecular_function	3	2	DEFB1,CCL20	0.0241602	0.000192278	0.003926
InflamC	GO:0018636	phenanthrene 9,10-monooxygenase activity	molecular_function	3	2	AKR1C2,AKR1C1	0.0241602	0.000192278	0.003926
InflamC	GO:0005102	receptor binding	molecular_function	1520	26	NCOA7,ARRDC3,SQSTM1,COL3A1,ICAM1,VCAM1,EFEMP1,CAV1,DEFB1,CCL20,METRNL,CLU,GYPC,SERPINE2,CCL2,JAK1,NOS2,HLA-B,B2M,SDCBP,CSF1,TAPBP,CRTAC1,FGF2,TYMP,NAMPT	12.2412	0.000194643	0.00393889
InflamC	GO:0048020	CCR chemokine receptor binding	molecular_function	36	4	DEFB1,CCL20,CCL2,JAK1	0.289923	0.000194878	0.00393889
InflamC	GO:0008106	alcohol dehydrogenase (NADP+) activity	molecular_function	16	3	AKR1B1,AKR1C2,AKR1C1	0.128855	0.000265532	0.00503629
InflamC	GO:0016722	oxidoreductase activity, oxidizing metal ions	molecular_function	17	3	STEAP2,STEAP1,FTH1	0.136908	0.000320531	0.00580436
InflamC	GO:0005539	glycosaminoglycan binding	molecular_function	214	8	CD44,TNFAIP6,SERPINE2,PDCD5,NRP2,FGF2,CCL2,ABI3BP	1.72343	0.000347722	0.00607679
InflamC	GO:0009055	electron carrier activity	molecular_function	76	5	CYBA,AKR1B1,NDUFV2,MAOB,GLRX	0.612059	0.000369877	0.00643587
InflamC	GO:0047115	trans-1,2-dihydrobenzene-1,2-diol dehydrogenase activity	molecular_function	4	2	AKR1C2,AKR1C1	0.0322136	0.000382519	0.00645925
InflamC	GO:0016709	oxidoreductase activity, acting on paired donors, with incorporation or reduction of molecular oxygen, NAD(P)H as one donor, and incorporation of one atom of oxygen	molecular_function	83	5	GCH1,AKR1C2,AKR1C1,NOS2,CAV1	0.668433	0.000555664	0.0086866
HomC	GO:0016070	RNA metabolic process	biological_process	4614	255	ATF3,KLF4,NFKBIA,PELI1,CYLD,ERN1,POLR2A,RBM22,BDP1,BHLHE40,PRNP,DDIT3,CEBPG,BMP2,NOP56,RIOK3,EIF4A3,DDX21,PNO1,WBP11,NOP58,UTP11,SBDS,CHD1,CHD2,RAD21,SMARCA5,FOS,MYC,FOSL1,FOSL2,JUND,BRD2,YY1,HMGB2,CKS2,ZEB1,CDKN1A,ZNF131,DBP,SNW1,KLF9,SAFB2,ARID4B,NFKBIZ,ZMYM5,ZFP36,TOB1,ZFP36L1,NR1D1,RORA,NR4A2,NR1D2,SLU7,CDC73,BCAS2,HNRNPC,SON,SFPQ,RBM25,PPP2CA,SRSF2,SRSF11,SRSF4,PPIG,PRPF4B,RBM39,WTAP,SRSF7,Z…	108.053	2.09136e-51	2.4653e-48
HomC	GO:0010467	gene expression	biological_process	5462	276	DDX39A,DDX3Y,MYC,PLCG2,CRIP1,ZFP36L1,MAPK6,PHLDA2,ATF3,KLF4,NFKBIA,PELI1,CYLD,ABCE1,ERN1,POLR2A,RBM22,BDP1,BHLHE40,PRNP,DDIT3,CEBPG,BMP2,NOP56,RIOK3,EIF4A3,DDX21,PNO1,WBP11,NOP58,UTP11,SBDS,CHD1,CHD2,RAD21,SMARCA5,FOS,FOSL1,FOSL2,JUND,BRD2,YY1,HMGB2,CKS2,ZEB1,CDKN1A,ZNF131,DBP,SNW1,KLF9,SAFB2,ARID4B,NFKBIZ,ZMYM5,TRIM28,NR1D1,RORA,NR4A2,NR1D2,PCGF5,TDG,KLF2,SLU7,CDC73,BCAS2,HNRNPC,SON,SFPQ,RBM25,P…	127.912	1.74965e-49	1.71874e-46
HomC	GO:0090304	nucleic acid metabolic process	biological_process	5220	267	HMGB2,ATF3,KLF4,NFKBIA,PELI1,CYLD,ERN1,POLR2A,RBM22,BAZ1A,BDP1,DDX3X,CHD1,CHD2,G3BP1,BHLHE40,PRNP,DDIT3,CEBPG,BMP2,NOP56,RIOK3,EIF4A3,DDX21,PNO1,WBP11,NOP58,UTP11,SBDS,RAD21,SMARCA5,FOS,MYC,FOSL1,FOSL2,JUND,BRD2,YY1,CKS2,ZEB1,CDKN1A,ZNF131,DBP,SNW1,KLF9,SAFB2,ARID4B,NFKBIZ,ZMYM5,ZFP36,TOB1,ZFP36L1,TRIM28,NR1D1,RORA,NR4A2,NR1D2,SLU7,CDC73,TDG,BCAS2,HNRNPC,SON,SFPQ,RBM25,PPP2CA,SRSF2,SRSF11,SRSF4,P…	122.244	4.99267e-48	4.20383e-45
HomC	GO:0006139	nucleobase-containing compound metabolic process	biological_process	6771	304	NUDT4,HMGB2,ATF3,KLF4,NFKBIA,PELI1,CYLD,ERN1,POLR2A,RBM22,BAZ1A,BDP1,YME1L1,DDX3X,CHD1,CHD2,G3BP1,BHLHE40,PRNP,DDIT3,CEBPG,BMP2,NOP56,RIOK3,EIF4A3,DDX21,PNO1,WBP11,NOP58,UTP11,SBDS,RAD21,SMARCA5,FOS,MYC,FOSL1,FOSL2,JUND,BRD2,YY1,CKS2,ZEB1,CDKN1A,ZNF131,DBP,SNW1,KLF9,SAFB2,ARID4B,NFKBIZ,ZMYM5,ZFP36,TOB1,ZFP36L1,TRIM28,NR1D1,RORA,NR4A2,NR1D2,ATP6V1B2,ATP6V0D1,PCGF5,HSPA1A,HSPA1B,SLU7,CDC73,GNAI3,RA…	158.566	7.23479e-46	5.33023e-43
HomC	GO:0046483	heterocycle metabolic process	biological_process	6950	307	NUDT4,HMGB2,ATF3,KLF4,NFKBIA,PELI1,CYLD,ERN1,POLR2A,RBM22,BAZ1A,BDP1,YME1L1,DDX3X,CHD1,CHD2,G3BP1,BHLHE40,PRNP,DDIT3,CEBPG,BMP2,PNP,NOP56,RIOK3,EIF4A3,DDX21,PNO1,WBP11,NOP58,UTP11,SBDS,RAD21,SMARCA5,FOS,MYC,FOSL1,FOSL2,JUND,BRD2,YY1,CKS2,ZEB1,CDKN1A,ZNF131,DBP,SNW1,KLF9,SAFB2,ARID4B,NFKBIZ,ZMYM5,ZFP36,TOB1,ZFP36L1,TRIM28,MBIP,NR1D1,RORA,NR4A2,NR1D2,ATP6V1B2,ATP6V0D1,PCGF5,HSPA1A,HSPA1B,SLU7,CDC73…	162.758	4.92201e-45	2.90104e-42
HomC	GO:0044260	cellular macromolecule metabolic process	biological_process	8271	337	RABGGTB,DDIT3,UBE2H,CUL1,SIAH1,FGFR1,SH3BP5,GGNBP2,HMGB2,ATF3,KLF4,NFKBIA,PELI1,CYLD,UBE2S,ABCE1,ERN1,POLR2A,RBM22,KDM2A,BAZ1A,PPP1CB,PPP2R2A,PPP2CA,ILKAP,BDP1,DDX3X,CHD1,CHD2,G3BP1,BHLHE40,PRNP,CEBPG,BMP2,NOP56,RIOK3,EIF4A3,DDX21,PNO1,WBP11,NOP58,UTP11,SBDS,RAD21,SMARCA5,FOS,MYC,FOSL1,FOSL2,JUND,BRD2,YY1,CKS2,ZEB1,CDKN1A,ZNF131,DBP,SNW1,KLF9,SAFB2,ARID4B,NFKBIZ,ZMYM5,HSPB1,HSPA1A,HSPA1B,ZFP36,TO…	193.694	9.5981e-45	5.14284e-42
HomC	GO:0006725	cellular aromatic compound metabolic process	biological_process	6954	305	NUDT4,HMGB2,ATF3,KLF4,NFKBIA,PELI1,CYLD,ERN1,POLR2A,RBM22,BAZ1A,BDP1,YME1L1,DDX3X,CHD1,CHD2,G3BP1,BHLHE40,PRNP,DDIT3,CEBPG,BMP2,PNP,NOP56,RIOK3,EIF4A3,DDX21,PNO1,WBP11,NOP58,UTP11,SBDS,RAD21,SMARCA5,FOS,MYC,FOSL1,FOSL2,JUND,BRD2,YY1,CKS2,ZEB1,CDKN1A,ZNF131,DBP,SNW1,KLF9,SAFB2,ARID4B,NFKBIZ,ZMYM5,ZFP36,TOB1,ZFP36L1,TRIM28,NR1D1,RORA,NR4A2,NR1D2,ATP6V1B2,ATP6V0D1,PCGF5,HSPA1A,HSPA1B,SLU7,CDC73,GNAI…	162.852	8.99156e-44	3.78545e-41
HomC	GO:1901360	organic cyclic compound metabolic process	biological_process	7181	309	NUDT4,HMGB2,ATF3,KLF4,NFKBIA,PELI1,CYLD,ERN1,POLR2A,RBM22,BAZ1A,BDP1,YME1L1,DDX3X,CHD1,CHD2,G3BP1,BHLHE40,PRNP,DDIT3,CEBPG,BMP2,PNP,NOP56,RIOK3,EIF4A3,DDX21,PNO1,WBP11,NOP58,UTP11,SBDS,RAD21,SMARCA5,FOS,MYC,FOSL1,FOSL2,JUND,BRD2,YY1,CKS2,ZEB1,CDKN1A,ZNF131,DBP,SNW1,KLF9,SAFB2,ARID4B,NFKBIZ,ZMYM5,ZFP36,TOB1,ZFP36L1,TRIM28,MBIP,NR1D1,RORA,NR4A2,NR1D2,ATP6V1B2,ATP6V0D1,PCGF5,HSPA1A,HSPA1B,SLU7,CDC73…	168.168	6.71943e-43	2.64029e-40
HomC	GO:0010468	regulation of gene expression	biological_process	4555	239	DDX39A,DDX3Y,MYC,PLCG2,CRIP1,ZFP36L1,MAPK6,PHLDA2,ATF3,KLF4,NFKBIA,PELI1,CYLD,ERN1,POLR2A,RBM22,BDP1,BHLHE40,PRNP,DDIT3,CEBPG,BMP2,CHD1,CHD2,RAD21,SMARCA5,FOS,FOSL1,FOSL2,JUND,BRD2,YY1,HMGB2,CKS2,ZEB1,CDKN1A,ZNF131,DBP,SNW1,KLF9,SAFB2,ARID4B,NFKBIZ,ZMYM5,TRIM28,NR1D1,RORA,NR4A2,NR1D2,PCGF5,TDG,KLF2,CDC73,BRD4,HSPA1A,DNAJB1,KMT2A,KMT2E,PER1,MAFG,NFAT5,JUN,IRF1,ELF1,SOX9,CEBPZ,KLF10,KLF6,FOXC2,MAFB…	106.671	1.25906e-42	4.63807e-40
HomC	GO:0060255	regulation of macromolecule metabolic process	biological_process	5650	269	FGFR1,SH3BP5,GGNBP2,DDX39A,DDX3Y,MYC,PLCG2,CRIP1,ZFP36L1,MAPK6,PHLDA2,ATF3,KLF4,NFKBIA,PELI1,CYLD,ERN1,POLR2A,RBM22,BDP1,BHLHE40,PRNP,DDIT3,CEBPG,BMP2,CHD1,CHD2,RAD21,SMARCA5,FOS,FOSL1,FOSL2,JUND,BRD2,YY1,HMGB2,CKS2,ZEB1,CDKN1A,ZNF131,DBP,SNW1,KLF9,SAFB2,ARID4B,NFKBIZ,ZMYM5,ZFP36,TOB1,NCK1,AKAP8L,TRIM28,NR1D1,RORA,NR4A2,NR1D2,PCGF5,SOCS2,GADD45B,HSPB1,GADD45A,TAF7,TDG,KLF2,BCL3,CDC73,BRD4,MAP2K3,…	132.314	3.40592e-42	1.18085e-39
HomC	GO:0034641	cellular nitrogen compound metabolic process	biological_process	7189	306	NUDT4,HMGB2,ATF3,KLF4,NFKBIA,PELI1,CYLD,FABP5,ERN1,POLR2A,RBM22,BAZ1A,BDP1,YME1L1,DDX3X,CHD1,CHD2,G3BP1,BHLHE40,PRNP,DDIT3,CEBPG,BMP2,PNP,NOP56,RIOK3,EIF4A3,DDX21,PNO1,WBP11,NOP58,UTP11,SBDS,RAD21,SMARCA5,FOS,MYC,FOSL1,FOSL2,JUND,BRD2,YY1,CKS2,ZEB1,CDKN1A,ZNF131,DBP,SNW1,KLF9,SAFB2,ARID4B,NFKBIZ,ZMYM5,ZFP36,TOB1,ZFP36L1,TRIM28,NR1D1,RORA,NR4A2,NR1D2,ATP6V1B2,ATP6V0D1,PCGF5,HSPA1A,HSPA1B,SLU7,CDC7…	168.355	4.95329e-41	1.62193e-38
HomC	GO:0031323	regulation of cellular metabolic process	biological_process	5962	274	FGFR1,SH3BP5,GGNBP2,ATF3,KLF4,NFKBIA,PELI1,CYLD,ERN1,POLR2A,RBM22,BDP1,BHLHE40,PRNP,DDIT3,CEBPG,BMP2,CHD1,CHD2,RAD21,SMARCA5,FOS,MYC,FOSL1,FOSL2,JUND,BRD2,YY1,HMGB2,CKS2,ZEB1,CDKN1A,ZNF131,DBP,SNW1,KLF9,SAFB2,ARID4B,NFKBIZ,ZMYM5,ZFP36,TOB1,ZFP36L1,NCK1,AKAP8L,TRIM28,NR1D1,RORA,NR4A2,NR1D2,SOCS2,GADD45B,HSPB1,GADD45A,TAF7,FOXO1,ATG14,RAB5A,BCL3,CDC73,BRD4,MAP2K3,HSPA1A,DNAJB1,CDKN1B,CDKN1C,PER1,FN…	139.621	2.5252e-40	7.83345e-38
HomC	GO:0006807	nitrogen compound metabolic process	biological_process	7624	314	NUDT4,HMGB2,ATF3,KLF4,NFKBIA,PELI1,CYLD,FABP5,ERN1,POLR2A,RBM22,BAZ1A,BDP1,YME1L1,DDX3X,CHD1,CHD2,G3BP1,BHLHE40,PRNP,DDIT3,CEBPG,BMP2,PNP,NOP56,RIOK3,EIF4A3,DDX21,PNO1,WBP11,NOP58,UTP11,SBDS,RAD21,SMARCA5,FOS,MYC,FOSL1,FOSL2,JUND,BRD2,YY1,CKS2,ZEB1,CDKN1A,ZNF131,DBP,SNW1,KLF9,SAFB2,ARID4B,NFKBIZ,ZMYM5,ZFP36,TOB1,ZFP36L1,TRIM28,MBIP,NR1D1,RORA,NR4A2,NR1D2,ATP6V1B2,ATP6V0D1,PCGF5,HSPA1A,HSPA1B,SLU7…	178.542	1.00309e-39	2.95611e-37
HomC	GO:0019222	regulation of metabolic process	biological_process	6999	296	FGFR1,SH3BP5,GGNBP2,DDX39A,DDX3Y,MYC,PLCG2,CRIP1,ZFP36L1,MAPK6,PHLDA2,ATF3,KLF4,NFKBIA,PELI1,CYLD,ERN1,POLR2A,RBM22,BDP1,BHLHE40,PRNP,DDIT3,CEBPG,BMP2,CHD1,CHD2,RAD21,SMARCA5,FOS,FOSL1,FOSL2,JUND,BRD2,YY1,HMGB2,CKS2,ZEB1,CDKN1A,ZNF131,DBP,SNW1,KLF9,SAFB2,ARID4B,NFKBIZ,ZMYM5,ZFP36,TOB1,NCK1,AKAP8L,TRIM28,NR1D1,RORA,NR4A2,NR1D2,PCGF5,SOCS2,GADD45B,HSPB1,GADD45A,TAF7,FOXO1,ATG14,TDG,KLF2,RAB5A,BCL3,…	163.906	5.56686e-38	1.56243e-35
HomC	GO:0044237	cellular metabolic process	biological_process	11026	381	RABGGTB,DDIT3,UBE2H,CUL1,SIAH1,NUDT4,FGFR1,SH3BP5,GGNBP2,HMGB2,PLCG2,ATF3,KLF4,NFKBIA,PELI1,CYLD,IRS2,FABP5,UBE2S,ABCE1,ERN1,POLR2A,RBM22,GGPS1,KDM2A,BAZ1A,PPP1CB,PPP2R2A,PPP2CA,ILKAP,BDP1,YME1L1,DDX3X,CHD1,CHD2,G3BP1,BHLHE40,PRNP,CEBPG,BMP2,PNP,NOP56,RIOK3,EIF4A3,DDX21,PNO1,WBP11,NOP58,UTP11,SBDS,RAD21,SMARCA5,FOS,MYC,FOSL1,FOSL2,JUND,BRD2,YY1,CKS2,ZEB1,CDKN1A,ZNF131,DBP,SNW1,KLF9,SAFB2,ARID4B,N…	258.212	9.31221e-38	2.49483e-35
HomC	GO:0051252	regulation of RNA metabolic process	biological_process	3762	206	ATF3,KLF4,NFKBIA,PELI1,CYLD,ERN1,POLR2A,RBM22,BDP1,BHLHE40,PRNP,DDIT3,CEBPG,BMP2,CHD1,CHD2,RAD21,SMARCA5,FOS,MYC,FOSL1,FOSL2,JUND,BRD2,YY1,HMGB2,CKS2,ZEB1,CDKN1A,ZNF131,DBP,SNW1,KLF9,SAFB2,ARID4B,NFKBIZ,ZMYM5,ZFP36,TOB1,ZFP36L1,NR1D1,RORA,NR4A2,NR1D2,CDC73,BRD4,HSPA1A,DNAJB1,MAFG,NFAT5,JUN,IRF1,ELF1,SOX9,CEBPZ,KLF10,KLF6,FOXC2,MAFB,CCAR1,NCOA7,MED13,BHLHE41,PHF1,ZNF207,BCL3,HIVEP2,BCL6,RELB,CREB5…	88.1002	1.70114e-37	4.35937e-35
HomC	GO:0019219	regulation of nucleobase-containing compound metabolic process	biological_process	4534	229	ATF3,KLF4,NFKBIA,PELI1,CYLD,ERN1,POLR2A,RBM22,BDP1,BHLHE40,PRNP,DDIT3,CEBPG,BMP2,CHD1,CHD2,RAD21,SMARCA5,FOS,MYC,FOSL1,FOSL2,JUND,BRD2,YY1,HMGB2,CKS2,ZEB1,CDKN1A,ZNF131,DBP,SNW1,KLF9,SAFB2,ARID4B,NFKBIZ,ZMYM5,ZFP36,TOB1,ZFP36L1,TRIM28,NR1D1,RORA,NR4A2,NR1D2,CDC73,BRD4,HSPA1A,DNAJB1,MAFG,NFAT5,JUN,IRF1,ELF1,SOX9,CEBPZ,KLF10,KLF6,FOXC2,MAFB,SMG1,CCAR1,NCOA7,MED13,BHLHE41,DNAJB6,AHSA1,DNAJA1,TOR1AIP…	106.179	2.68463e-37	6.593e-35
HomC	GO:0051171	regulation of nitrogen compound metabolic process	biological_process	4594	230	ATF3,KLF4,NFKBIA,PELI1,CYLD,ERN1,POLR2A,RBM22,BDP1,BHLHE40,PRNP,DDIT3,CEBPG,BMP2,CHD1,CHD2,RAD21,SMARCA5,FOS,MYC,FOSL1,FOSL2,JUND,BRD2,YY1,HMGB2,CKS2,ZEB1,CDKN1A,ZNF131,DBP,SNW1,KLF9,SAFB2,ARID4B,NFKBIZ,ZMYM5,ZFP36,TOB1,ZFP36L1,TRIM28,NR1D1,RORA,NR4A2,NR1D2,CDC73,BRD4,HSPA1A,DNAJB1,MAFG,NFAT5,JUN,IRF1,ELF1,SOX9,CEBPZ,KLF10,KLF6,FOXC2,MAFB,SMG1,CCAR1,NCOA7,MED13,BHLHE41,DNAJB6,AHSA1,DNAJA1,TOR1AIP…	107.584	6.90676e-37	1.61112e-34
HomC	GO:0080090	regulation of primary metabolic process	biological_process	5934	267	FGFR1,SH3BP5,GGNBP2,ATF3,KLF4,NFKBIA,PELI1,CYLD,ERN1,POLR2A,RBM22,BDP1,BHLHE40,PRNP,DDIT3,CEBPG,BMP2,CHD1,CHD2,RAD21,SMARCA5,FOS,MYC,FOSL1,FOSL2,JUND,BRD2,YY1,HMGB2,CKS2,ZEB1,CDKN1A,ZNF131,DBP,SNW1,KLF9,SAFB2,ARID4B,NFKBIZ,ZMYM5,ZFP36,TOB1,ZFP36L1,NCK1,AKAP8L,TRIM28,NR1D1,RORA,NR4A2,NR1D2,SOCS2,GADD45B,HSPB1,GADD45A,TAF7,BCL3,CDC73,BRD4,MAP2K3,HSPA1A,DNAJB1,PER1,ATG14,FNIP1,NOP53,MAFG,NFAT5,JUN,I…	138.965	7.10707e-37	1.61112e-34
HomC	GO:0006351	transcription, DNA-dependent	biological_process	3770	205	ATF3,KLF4,NFKBIA,PELI1,CYLD,BDP1,BHLHE40,PRNP,DDIT3,CEBPG,BMP2,CHD1,CHD2,RAD21,SMARCA5,FOS,MYC,FOSL1,FOSL2,JUND,BRD2,YY1,HMGB2,CKS2,ZEB1,CDKN1A,ZNF131,DBP,SNW1,KLF9,SAFB2,ARID4B,NFKBIZ,ZMYM5,NR1D1,RORA,NR4A2,NR1D2,CDC73,BRD4,HSPA1A,DNAJB1,POLR2A,SOX9,GTF2B,TRIM28,TAF7,MED13,MAFG,NFAT5,JUN,IRF1,ELF1,CEBPZ,KLF10,KLF6,FOXC2,MAFB,BHLHE41,PHF1,ZNF207,BCL3,HIVEP2,BCL6,RELB,CREB5,KMT2A,HSF2,ZFP36L1,HES1…	88.2876	8.5655e-37	1.86982e-34
HomC	GO:0005634	nucleus	cellular_component	7055	333	BCAS2,SLU7,HNRNPC,HNRNPH1,EIF4A3,HNRNPF,PRPF4B,SNW1,SRRM1,PNN,CWC22,RBM22,CENPC,HSPA2,DDX39A,WASL,IFRD1,DDX3X,BHLHE40,CHD1,CHD2,AZIN1,KDM6B,DDX3Y,RNMT,PHF1,EPB41L2,ZNF207,SMARCA5,PQBP1,BRD4,DNAJB6,GADD45B,KATNA1,SRSF10,MYCBP2,SMNDC1,NFAT5,HEXIM1,CNOT4,BCL10,PNP,FOS,MYC,HSPB1,JUN,GNAI3,LGALS1,HSPA1A,HSPA1B,IRF1,TOP1,HNRNPL,FOSL1,FOSL2,HIVEP1,H2AFX,NCK1,ZNF24,JUND,ATF3,NR1D1,BCL3,SFPQ,GADD45A,POLR2…	165.217	1.17775e-60	6.94165e-57
HomC	GO:0031981	nuclear lumen	cellular_component	3951	240	CENPC,CDC73,AFF4,SNW1,TAF7,GTF2B,KMT2A,SMNDC1,NOP58,ARIH1,KLF4,MYC,HNRNPC,IRF1,H2AFX,JUND,NR1D1,HMGB2,NASP,BPTF,HIST2H2AC,KLF2,RAD21,YY1,ZEB1,MAFB,IVNS1ABP,SMARCA5,NOP56,CHD1,RNMT,TOP1,EZR,PSPC1,KLF6,WDR33,NOP53,HSPA2,EPC1,AHCTF1,SRSF2,SMC5,POLR2A,BDP1,DDX39A,KPNA4,CHD2,KDM6B,MAFG,PER1,PHF1,EPB41L2,ZNF207,HBP1,PQBP1,BRD4,DNAJB6,USP12,SRSF10,WBP4,BCAS2,PCF11,NFAT5,HEXIM1,SLU7,FOS,OAT,JUN,CHTF8,HSP…	92.5263	7.47656e-55	2.20334e-51
HomC	GO:0044428	nuclear part	cellular_component	4303	250	BCAS2,SLU7,HNRNPC,HNRNPH1,EIF4A3,HNRNPF,PRPF4B,SNW1,SRRM1,PNN,CWC22,RBM22,CENPC,CDC73,AFF4,LUC7L,LUC7L2,TAF7,GTF2B,KMT2A,SMNDC1,NOP58,ARIH1,KLF4,MYC,IRF1,H2AFX,JUND,NR1D1,HMGB2,NASP,BPTF,HIST2H2AC,KLF2,RAD21,ERN1,TRA2B,TOR1AIP1,YY1,ZEB1,MAFB,IVNS1ABP,SMARCA5,NOP56,CHD1,RNMT,TOP1,EZR,PSPC1,KLF6,WDR33,NOP53,HSPA2,EPC1,AHCTF1,SRSF2,SMC5,BAZ1A,POLR2A,NIPBL,BDP1,DDX39A,KPNA4,CHD2,KDM6B,MAFG,PER1,PHF1,…	100.77	3.1194e-54	6.12858e-51
HomC	GO:0005654	nucleoplasm	cellular_component	3370	217	CDC73,AFF4,SNW1,TAF7,GTF2B,KMT2A,SMNDC1,NOP58,ARIH1,YY1,ZEB1,MAFB,IVNS1ABP,EPC1,SRSF2,SMC5,POLR2A,BDP1,DDX39A,NOP56,KPNA4,CHD2,KDM6B,MAFG,PER1,RNMT,PHF1,KLF4,EPB41L2,ZNF207,RAD21,SMARCA5,HBP1,PQBP1,BRD4,DNAJB6,USP12,SRSF10,WBP4,BCAS2,PCF11,NFAT5,HEXIM1,SLU7,FOS,MYC,OAT,JUN,HNRNPC,CHTF8,HSPA1A,HSPA1B,CALM1,IRF1,TOP1,SKIL,HNRNPL,FOSL1,FOSL2,HIVEP1,H2AFX,ATF3,NR1D1,BCL3,SFPQ,GADD45A,BRD2,DNAJB1,HMGB…	78.9202	3.8385e-52	5.65603e-49
HomC	GO:0070013	intracellular organelle lumen	cellular_component	4829	252	IST1,TUBB4B,FABP5,SDC4,NEU1,CENPC,CDC73,AFF4,SNW1,TAF7,GTF2B,KMT2A,MRPL50,C12orf65,MRPL44,SMNDC1,NOP58,ARIH1,TIMM44,GLS,OAT,HSPA9,ABCE1,MCL1,GRPEL1,ADPRHL2,KLF4,MYC,HNRNPC,IRF1,H2AFX,JUND,NR1D1,HMGB2,NASP,BPTF,HIST2H2AC,KLF2,RAD21,YY1,ZEB1,MAFB,IVNS1ABP,SMARCA5,NOP56,CHD1,RNMT,TOP1,EZR,PSPC1,KLF6,WDR33,NOP53,HSPA2,EPC1,AHCTF1,SRSF2,SMC5,POLR2A,BDP1,DDX39A,KPNA4,CHD2,KDM6B,MAFG,PER1,PHF1,EPB41L2,Z…	113.088	1.2708e-45	8.3223e-43
HomC	GO:0043233	organelle lumen	cellular_component	4980	254	IST1,TUBB4B,FABP5,SDC4,NEU1,CENPC,CDC73,AFF4,SNW1,TAF7,GTF2B,KMT2A,MRPL50,C12orf65,MRPL44,SMNDC1,NOP58,ARIH1,TIMM44,GLS,OAT,HSPA9,ABCE1,MCL1,GRPEL1,ADPRHL2,KLF4,MYC,HNRNPC,IRF1,H2AFX,JUND,NR1D1,HMGB2,NASP,BPTF,HIST2H2AC,KLF2,RAD21,HSPH1,YY1,ZEB1,MAFB,IVNS1ABP,SMARCA5,NOP56,CHD1,RNMT,TOP1,EZR,PSPC1,KLF6,WDR33,NOP53,HSPA2,EPC1,AHCTF1,SRSF2,SMC5,POLR2A,BDP1,DDX39A,KPNA4,CHD2,KDM6B,MAFG,PER1,PHF1,EPB…	116.624	3.10017e-44	1.5227e-41
HomC	GO:0031974	membrane-enclosed lumen	cellular_component	5036	255	IST1,TUBB4B,FABP5,SDC4,NEU1,CENPC,CDC73,AFF4,SNW1,TAF7,GTF2B,KMT2A,MRPL50,C12orf65,MRPL44,SMNDC1,NOP58,ARIH1,TIMM44,GLS,OAT,HSPA9,ABCE1,MCL1,GRPEL1,ADPRHL2,KLF4,MYC,HNRNPC,IRF1,H2AFX,JUND,NR1D1,HMGB2,NASP,BPTF,HIST2H2AC,KLF2,RAD21,HSPH1,YY1,ZEB1,MAFB,IVNS1ABP,SMARCA5,NOP56,CHD1,RNMT,TOP1,EZR,PSPC1,KLF6,WDR33,NOP53,HSPA2,EPC1,AHCTF1,SRSF2,SMC5,POLR2A,BDP1,DDX39A,KPNA4,CHD2,KDM6B,MAFG,PER1,PHF1,EPB…	117.935	6.88914e-44	3.12343e-41
HomC	GO:0043231	intracellular membrane-bounded organelle	cellular_component	11509	384	IST1,TUBB4B,FABP5,BCAS2,SLU7,HNRNPC,HNRNPH1,EIF4A3,HNRNPF,PRPF4B,SNW1,SRRM1,PNN,CWC22,RBM22,SDC4,NEU1,RAB5A,ATP6V1B2,RAB9A,DDX3X,PPP1R15A,MCL1,SPART,ATP6V0D1,CENPC,HSPA2,LAMTOR3,EEA1,RABEP1,PMEPA1,RAB21,GRPEL1,ARL6IP1,ATG14,GABARAPL1,CHMP1B,DDX39A,WASL,IFRD1,BHLHE40,CHD1,CHD2,AZIN1,KDM6B,DDX3Y,RNMT,PHF1,EPB41L2,ZNF207,SMARCA5,PQBP1,BRD4,DNAJB6,GADD45B,KATNA1,SRSF10,MYCBP2,SMNDC1,NFAT5,HEXIM1,CNOT…	269.523	4.31541e-34	8.20484e-32
HomC	GO:0043227	membrane-bounded organelle	cellular_component	12451	393	IST1,TUBB4B,FABP5,BCAS2,SLU7,HNRNPC,HNRNPH1,EIF4A3,HNRNPF,PRPF4B,SNW1,SRRM1,PNN,CWC22,RBM22,SDC4,NEU1,RAB5A,ATP6V1B2,RAB9A,DDX3X,PPP1R15A,MCL1,SPART,ATP6V0D1,CENPC,HSPA2,LAMTOR3,EEA1,RABEP1,PMEPA1,RAB21,GRPEL1,ARL6IP1,ATG14,GABARAPL1,CHMP1B,DDX39A,WASL,IFRD1,BHLHE40,CHD1,CHD2,AZIN1,KDM6B,DDX3Y,RNMT,PHF1,EPB41L2,ZNF207,SMARCA5,PQBP1,BRD4,DNAJB6,GADD45B,KATNA1,SRSF10,MYCBP2,SMNDC1,NFAT5,HEXIM1,CNOT…	291.583	1.9256e-29	2.31622e-27
HomC	GO:0044424	intracellular part	cellular_component	14180	416	GEM,IST1,TUBB4B,FABP5,DDX3X,BCAS2,SLU7,HNRNPC,HNRNPH1,EIF4A3,HNRNPF,PRPF4B,SNW1,SRRM1,PNN,CWC22,RBM22,SDC4,NEU1,RAB5A,ATP6V1B2,RAB9A,PPP1R15A,MCL1,SPART,ATP6V0D1,CENPC,HSPA2,TOP1,LAMTOR3,EEA1,RABEP1,PMEPA1,RAB21,GRPEL1,EZR,PPP4R2,ARL6IP1,ATG14,GABARAPL1,CHMP1B,DDX39A,WASL,IFRD1,BHLHE40,CHD1,CHD2,AZIN1,KDM6B,DDX3Y,RNMT,PHF1,EPB41L2,ZNF207,SMARCA5,PQBP1,BRD4,DNAJB6,GADD45B,KATNA1,SRSF10,MYCBP2,SMND…	332.074	1.3268e-26	1.3483e-24
HomC	GO:0005622	intracellular	cellular_component	14481	420	GEM,IST1,TUBB4B,FABP5,DDX3X,BCAS2,SLU7,HNRNPC,HNRNPH1,EIF4A3,HNRNPF,PRPF4B,SNW1,SRRM1,PNN,CWC22,RBM22,SDC4,NEU1,RAB5A,ATP6V1B2,RAB9A,PPP1R15A,MCL1,SPART,ATP6V0D1,CENPC,HSPA2,TOP1,LAMTOR3,EEA1,RABEP1,PMEPA1,RAB21,GRPEL1,EZR,PPP4R2,ARL6IP1,ATG14,GABARAPL1,CHMP1B,DDX39A,WASL,IFRD1,BHLHE40,CHD1,CHD2,AZIN1,KDM6B,DDX3Y,RNMT,PHF1,EPB41L2,ZNF207,SMARCA5,PQBP1,BRD4,DNAJB6,GADD45B,KATNA1,SRSF10,MYCBP2,SMND…	339.123	2.05975e-26	2.02336e-24
HomC	GO:0043229	intracellular organelle	cellular_component	12504	387	GEM,IST1,TUBB4B,FABP5,DDX3X,BCAS2,SLU7,HNRNPC,HNRNPH1,EIF4A3,HNRNPF,PRPF4B,SNW1,SRRM1,PNN,CWC22,RBM22,SDC4,NEU1,RAB5A,ATP6V1B2,RAB9A,PPP1R15A,MCL1,SPART,ATP6V0D1,CENPC,HSPA2,LAMTOR3,EEA1,RABEP1,PMEPA1,RAB21,GRPEL1,EZR,ARL6IP1,ATG14,GABARAPL1,CHMP1B,DDX39A,WASL,IFRD1,BHLHE40,CHD1,CHD2,AZIN1,KDM6B,DDX3Y,RNMT,PHF1,EPB41L2,ZNF207,SMARCA5,PQBP1,BRD4,DNAJB6,GADD45B,KATNA1,SRSF10,MYCBP2,SMNDC1,NFAT5,HEX…	292.824	2.50739e-25	2.38364e-23
HomC	GO:0044451	nucleoplasm part	cellular_component	1257	94	CDC73,AFF4,SNW1,TAF7,GTF2B,KMT2A,SMNDC1,NOP58,ARIH1,YY1,ZEB1,MAFB,IVNS1ABP,EPC1,SRSF2,SMC5,POLR2A,DDX39A,DDX3X,HBP1,PQBP1,SRSF10,WBP4,BCAS2,SLU7,HSPA1A,HSPA1B,H2AFX,SON,SFPQ,GADD45A,EIF4A3,NR4A2,RBM25,SRSF11,SRSF4,SRSF6,PPIG,PRPF4B,RBM39,PUM1,WTAP,SRRM1,KMT2E,FNBP4,SREK1,PSPC1,YTHDC1,WAC,NFKBIZ,PNN,CWC22,CWC25,BCLAF1,STK17A,CCNL1,NXT1,AKAP8L,WBP11,LUC7L2,TAF1D,FIP1L1,WDR33,FOS,JUN,JUND,DDIT3,PHF1…	29.437	2.10929e-24	1.88366e-22
HomC	GO:0044446	intracellular organelle part	cellular_component	8942	312	GEM,IST1,TUBB4B,FABP5,DDX3X,BCAS2,SLU7,HNRNPC,HNRNPH1,EIF4A3,HNRNPF,PRPF4B,SNW1,SRRM1,PNN,CWC22,RBM22,SDC4,NEU1,PPP1R15A,MCL1,SPART,ATP6V0D1,CENPC,LAMTOR3,RAB5A,EEA1,RABEP1,PMEPA1,RAB21,GRPEL1,ARL6IP1,CHMP1B,ZNF207,KATNA1,TUBB2A,WHAMM,HSPH1,GABARAPL1,CFAP20,DYNC1LI1,CDC73,AFF4,DDX6,LUC7L,LUC7L2,ATG14,GNAI3,ATP6V1B2,VASN,ABCA5,ARL8B,TAF7,NOP53,PAFAH1B1,GTF2B,ERN1,PITPNB,RAB9A,RNF19B,RB1CC1,SPTSSA,…	209.408	1.38525e-23	1.18328e-21
HomC	GO:0044422	organelle part	cellular_component	9076	313	GEM,IST1,TUBB4B,FABP5,DDX3X,BCAS2,SLU7,HNRNPC,HNRNPH1,EIF4A3,HNRNPF,PRPF4B,SNW1,SRRM1,PNN,CWC22,RBM22,SDC4,NEU1,PPP1R15A,MCL1,SPART,ATP6V0D1,CENPC,LAMTOR3,RAB5A,EEA1,RABEP1,PMEPA1,RAB21,GRPEL1,ARL6IP1,CHMP1B,ZNF207,KATNA1,TUBB2A,WHAMM,HSPH1,GABARAPL1,CFAP20,DYNC1LI1,CDC73,AFF4,DDX6,LUC7L,LUC7L2,ATG14,GNAI3,ATP6V1B2,VASN,ABCA5,ARL8B,TAF7,NOP53,PAFAH1B1,GTF2B,ERN1,PITPNB,RAB9A,RNF19B,RB1CC1,SPTSSA,…	212.546	1.00195e-22	8.20204e-21
HomC	GO:0016604	nuclear body	cellular_component	717	67	SMNDC1,NOP58,ARIH1,SRSF2,SMC5,DDX39A,DDX3X,HBP1,PQBP1,SRSF10,WBP4,BCAS2,SLU7,HSPA1A,HSPA1B,H2AFX,SON,SFPQ,GADD45A,EIF4A3,NR4A2,RBM25,SRSF11,SRSF4,SRSF6,PPIG,PRPF4B,SNW1,RBM39,PUM1,WTAP,SRRM1,KMT2E,FNBP4,SREK1,PSPC1,YTHDC1,WAC,NFKBIZ,PNN,CWC22,CWC25,BCLAF1,STK17A,CCNL1,NXT1,AKAP8L,WBP11,LUC7L2,BHLHE40,HIVEP1,NR1D1,CDKN1A,GTF2B,CENPC,SAFB2,SF1,NUFIP2,CREBRF,PPP1R10,YME1L1,FOXC2,GNL3,MKNK2,ADPRHL2,T…	16.791	1.60803e-22	1.29832e-20
HomC	GO:0043226	organelle	cellular_component	13284	395	GEM,IST1,TUBB4B,FABP5,DDX3X,BCAS2,SLU7,HNRNPC,HNRNPH1,EIF4A3,HNRNPF,PRPF4B,SNW1,SRRM1,PNN,CWC22,RBM22,SDC4,NEU1,RAB5A,ATP6V1B2,RAB9A,PPP1R15A,MCL1,SPART,ATP6V0D1,CENPC,HSPA2,LAMTOR3,EEA1,RABEP1,PMEPA1,RAB21,GRPEL1,EZR,ARL6IP1,ATG14,GABARAPL1,CHMP1B,DDX39A,WASL,IFRD1,BHLHE40,CHD1,CHD2,AZIN1,KDM6B,DDX3Y,RNMT,PHF1,EPB41L2,ZNF207,SMARCA5,PQBP1,BRD4,DNAJB6,GADD45B,KATNA1,SRSF10,MYCBP2,SMNDC1,NFAT5,HEX…	311.091	3.00139e-22	2.39057e-20
HomC	GO:0016607	nuclear speck	cellular_component	371	47	DDX39A,DDX3X,HBP1,PQBP1,SRSF10,WBP4,BCAS2,SMNDC1,SLU7,HSPA1A,HSPA1B,H2AFX,SON,SFPQ,GADD45A,EIF4A3,NR4A2,RBM25,SRSF2,SRSF11,SRSF4,SRSF6,PPIG,PRPF4B,SNW1,RBM39,PUM1,WTAP,SMC5,SRRM1,KMT2E,FNBP4,SREK1,PSPC1,YTHDC1,WAC,NFKBIZ,PNN,CWC22,CWC25,BCLAF1,STK17A,CCNL1,NXT1,AKAP8L,WBP11,LUC7L2	8.68825	2.38635e-21	1.87535e-19
HomC	GO:0030529	ribonucleoprotein complex	cellular_component	771	61	DDX3X,BCAS2,SLU7,HNRNPC,HNRNPH1,EIF4A3,HNRNPF,PRPF4B,SNW1,SRRM1,PNN,CWC22,RBM22,EIF4E,TOP1,DDX6,ZFP36,ZFP36L1,PNRC1,PUM1,XRN1,PNRC2,YTHDF2,AAMP,LUC7L,LUC7L2,NOP56,NOP58,MRPL50,C12orf65,MRPL44,FXR1,UPF2,NCK1,SF1,RIOK3,NGDN,UTP11,PQBP1,HNRNPL,DDX39A,WBP4,SMNDC1,RBM25,RBM5,TRA2B,SRSF2,ZNF326,SREK1,WAC,WBP11,IVNS1ABP,NUFIP2,G3BP1,CIRBP,HSPA1A,HSPA1B,SLBP,JMJD6,AKAP8L,PRPF38B	18.0556	5.42872e-17	3.36809e-15
HomC	GO:0005681	spliceosomal complex	cellular_component	183	28	BCAS2,SLU7,HNRNPC,HNRNPH1,EIF4A3,HNRNPF,PRPF4B,SNW1,SRRM1,PNN,CWC22,RBM22,LUC7L,LUC7L2,DDX39A,WBP4,SMNDC1,RBM25,RBM5,TRA2B,SRSF2,SF1,ZNF326,SREK1,WAC,WBP11,IVNS1ABP,PRPF38B	4.28558	2.81836e-15	1.58204e-13
HomC	GO:0003676	nucleic acid binding	molecular_function	4006	211	SLBP,FXR1,XRN1,ZFP36,ZFP36L1,HEXIM1,DDX21,FOS,NR4A2,HSF2,NFIL3,IRF7,HNRNPL,SOX9,KMT2A,DDX3X,EIF4E,HNRNPC,SF1,JUN,NFKBIA,RSF1,WBP4,EEA1,ZNF503,SPEN,KCMF1,EIF4A2,TRA2B,YY1,HMGB2,EIF4A3,SMG1,UPF2,NOP56,NUDT4,NOP58,TIPARP,GNL3,KLF4,RBM22,PUM1,BCL3,TDG,BDP1,CHD1,CHD2,DDX3Y,ZNF207,SMARCA5,HBP1,PQBP1,DNAJB6,MYC,IRF1,TOP1,HIVEP1,H2AFX,ZNF24,SON,SFPQ,POLR2A,HIVEP2,RORA,DDIT3,ZNF131,RBM5,CEBPG,MLF1,CREB5,C…	93.8143	4.43988e-36	9.02367e-34
HomC	GO:0005515	protein binding	molecular_function	11189	378	BMP2,RAD21,MYC,PRNP,NFKBIA,CDKN1A,CDKN1B,IST1,ATP6V0D1,PPP2R2A,ATG101,HSPA1A,HSPA1B,DNAJA1,SNW1,CRY1,NCOA7,GTF2B,TAF7,ZNHIT3,JMJD1C,MED13,BAMBI,NCK1,TOB1,NOP58,HSPB1,ICAM1,RORA,FOXO1,AKAP8L,WHAMM,SDC4,SRSF2,TDG,BHLHE40,GNAI3,TOP1,EZR,DDX6,HMGB2,MLF1,TRA2B,RABEP1,SRSF7,CHMP1B,IRS2,GTPBP4,DDX39A,ERN1,GGPS1,BCL10,OAT,JUN,HNRNPC,FGFR1,ATF3,S100A4,BCL6,RAB9A,RELB,KMT2A,SAFB2,ARL6IP1,SF1,UAP1,IER5,JMJD…	262.029	6.0224e-34	1.10925e-31
HomC	GO:0003723	RNA binding	molecular_function	1615	122	SLBP,FXR1,XRN1,ZFP36,ZFP36L1,HEXIM1,DDX21,HNRNPL,SOX9,DDX3X,EIF4E,HNRNPC,SF1,EIF4A2,TRA2B,EIF4A3,NOP56,NUDT4,NOP58,GNL3,RBM22,PUM1,PCF11,RBM25,RBM5,G3BP1,UPF3B,LUC7L,LUC7L2,HNRNPF,JMJD6,RBM7,NOP53,CIRBP,SLU7,HNRNPH1,CPEB4,SBDS,SRSF2,SRSF6,C12orf65,TUBB4B,MRPL44,DDX39A,CHD2,DDX3Y,RNMT,ZNF207,HBP1,SRSF10,SMNDC1,CNOT4,HSPB1,JUN,LGALS1,HSPA1A,HSPA1B,TOP1,EZR,SON,SFPQ,POLR2A,YY1,DDX6,S100A4,HMGB2,STIP…	37.8208	1.18714e-32	2.12031e-30
HomC	GO:1901363	heterocyclic compound binding	molecular_function	6133	258	SLBP,FXR1,XRN1,DDX39A,DDX3X,CHD1,CHD2,RIOK3,DDX3Y,TIMM44,SMARCA5,KATNA1,ERN1,YES1,HSPA1A,HSPA1B,FGFR1,TOP1,ATP6V1B2,DDX6,DNAJA1,HSPA9,EIF4A3,MAP2K3,CLK1,PAPOLA,HSPA2,ABCE1,UBE2G1,UBE2H,G3BP1,PRPF4B,TDG,EIF4A2,PKN2,MAPK6,UBE2S,SMC5,ABCA5,HSPH1,SMG1,TP53RK,YME1L1,DDX24,WNK1,CLK4,MKNK2,ETNK1,DDX21,STK17A,CHORDC1,IP6K2,DYNC1LI1,ZFP36,ZFP36L1,HEXIM1,FOS,NR4A2,HSF2,NFIL3,IRF7,HNRNPL,SOX9,KMT2A,EIF4E,HN…	143.625	1.14684e-29	1.40823e-27
HomC	GO:0097159	organic cyclic compound binding	molecular_function	6215	258	SLBP,FXR1,XRN1,DDX39A,DDX3X,CHD1,CHD2,RIOK3,DDX3Y,TIMM44,SMARCA5,KATNA1,ERN1,YES1,HSPA1A,HSPA1B,FGFR1,TOP1,ATP6V1B2,DDX6,DNAJA1,HSPA9,EIF4A3,MAP2K3,CLK1,PAPOLA,HSPA2,ABCE1,UBE2G1,UBE2H,G3BP1,PRPF4B,TDG,EIF4A2,PKN2,MAPK6,UBE2S,SMC5,ABCA5,HSPH1,SMG1,TP53RK,YME1L1,DDX24,WNK1,CLK4,MKNK2,ETNK1,DDX21,STK17A,CHORDC1,IP6K2,DYNC1LI1,ZFP36,ZFP36L1,HEXIM1,FOS,NR4A2,HSF2,NFIL3,IRF7,HNRNPL,SOX9,KMT2A,EIF4E,HN…	145.546	1.15948e-28	1.24254e-26
HomC	GO:0005488	binding	molecular_function	14552	422	BMP2,SLBP,RAD21,MYC,PRNP,NFKBIA,CDKN1A,CDKN1B,IST1,ATP6V0D1,PPP2R2A,ATG101,FXR1,XRN1,HSPA1A,HSPA1B,DNAJA1,DDX39A,DDX3X,CHD1,CHD2,RIOK3,DDX3Y,TIMM44,SMARCA5,KATNA1,ERN1,YES1,FGFR1,TOP1,ATP6V1B2,DDX6,HSPA9,EIF4A3,MAP2K3,CLK1,PAPOLA,HSPA2,ABCE1,UBE2G1,UBE2H,G3BP1,PRPF4B,TDG,EIF4A2,PKN2,MAPK6,UBE2S,SMC5,ABCA5,HSPH1,SMG1,TP53RK,YME1L1,DDX24,WNK1,CLK4,MKNK2,ETNK1,DDX21,STK17A,CHORDC1,IP6K2,DYNC1LI1,SNW…	340.785	3.19631e-27	3.30509e-25
HomC	GO:0003677	DNA binding	molecular_function	2497	121	FOS,NR4A2,HSF2,NFIL3,IRF7,KMT2A,JUN,NFKBIA,RSF1,YY1,HMGB2,SMG1,UPF2,SOX9,TIPARP,KLF4,BCL3,TDG,BDP1,DDX3X,CHD1,CHD2,DDX3Y,ZNF207,SMARCA5,HBP1,PQBP1,DNAJB6,MYC,IRF1,TOP1,HIVEP1,H2AFX,ZNF24,SON,SFPQ,POLR2A,ZFP36,HIVEP2,RORA,DDIT3,ZNF131,RBM5,CEBPG,MLF1,CREB5,CENPC,CEBPZ,ZFP36L1,RLF,TRIM28,G3BP1,KLF9,HES1,ARID5B,CRY1,HIST2H2AC,ZNF326,SPTY2D1,GPBP1,SRRM1,MIER1,RYBP,AHCTF1,ZFR,PPP1R10,SPEN,IER2,PNN,ZNF…	58.4759	1.10447e-15	6.38212e-14
HomC	GO:0044212	transcription regulatory region DNA binding	molecular_function	858	59	FOS,NR4A2,HSF2,NFIL3,IRF7,SOX9,TIPARP,KLF4,YY1,HES1,BHLHE40,PER1,MYC,ZEB1,BHLHE41,FOSL2,ATF3,NR1D1,RORA,BCL6,RELB,DBP,ARID5B,CREBRF,IER2,SFPQ,GADD45A,GTF2B,CRY1,CCAR1,PSPC1,JUN,MAFG,NFAT5,HNRNPC,IRF1,SKIL,FOSL1,JUND,ELF1,DDIT3,CEBPZ,KLF10,TGIF1,KLF6,MAFB,CHD2,TOP1,KMT2A,NR1D2,JMJD1C,CEBPG,HNRNPL,HIVEP1,HMGB2,HIVEP2,TAF7,ARID4B,FOXC2	20.093	9.61451e-14	5.05964e-12
HomC	GO:0000975	regulatory region DNA binding	molecular_function	860	59	FOS,NR4A2,HSF2,NFIL3,IRF7,SOX9,TIPARP,KLF4,YY1,HES1,BHLHE40,PER1,MYC,ZEB1,BHLHE41,FOSL2,ATF3,NR1D1,RORA,BCL6,RELB,DBP,ARID5B,CREBRF,IER2,SFPQ,GADD45A,GTF2B,CRY1,CCAR1,PSPC1,JUN,MAFG,NFAT5,HNRNPC,IRF1,SKIL,FOSL1,JUND,ELF1,DDIT3,CEBPZ,KLF10,TGIF1,KLF6,MAFB,CHD2,TOP1,KMT2A,NR1D2,JMJD1C,CEBPG,HNRNPL,HIVEP1,HMGB2,HIVEP2,TAF7,ARID4B,FOXC2	20.1399	1.06288e-13	5.49528e-12
HomC	GO:0001067	regulatory region nucleic acid binding	molecular_function	861	59	FOS,NR4A2,HSF2,NFIL3,IRF7,SOX9,TIPARP,KLF4,YY1,HES1,BHLHE40,PER1,MYC,ZEB1,BHLHE41,FOSL2,ATF3,NR1D1,RORA,BCL6,RELB,DBP,ARID5B,CREBRF,IER2,SFPQ,GADD45A,GTF2B,CRY1,CCAR1,PSPC1,JUN,MAFG,NFAT5,HNRNPC,IRF1,SKIL,FOSL1,JUND,ELF1,DDIT3,CEBPZ,KLF10,TGIF1,KLF6,MAFB,CHD2,TOP1,KMT2A,NR1D2,JMJD1C,CEBPG,HNRNPL,HIVEP1,HMGB2,HIVEP2,TAF7,ARID4B,FOXC2	20.1633	1.11739e-13	5.72689e-12
HomC	GO:0043565	sequence-specific DNA binding	molecular_function	1030	65	FOS,NR4A2,HSF2,NFIL3,IRF7,KMT2A,SMG1,UPF2,KLF4,YY1,FOSL2,ATF3,NR1D1,RORA,BCL6,RELB,DBP,ARID5B,CREBRF,IER2,CRIP1,KDM6B,HIVEP1,ZNF24,HIVEP2,CEBPG,FOXO1,BPTF,TRIM28,SAFB2,HES1,CSRNP1,FOXC2,MAFF,KLF2,TSPYL2,MAFG,PER1,NFAT5,MYC,JUN,HNRNPC,IRF1,SKIL,FOSL1,JUND,ELF1,DDIT3,CEBPZ,KLF10,TGIF1,KLF6,BHLHE41,MAFB,CHD2,TOP1,SOX9,NR1D2,CRY1,CENPC,SFPQ,JMJD1C,PSPC1,HMGB2,ZBTB21	24.121	2.45603e-13	1.21646e-11
HomC	GO:0008134	transcription factor binding	molecular_function	524	42	GTF2B,TAF7,ZNHIT3,JMJD1C,MED13,NOP58,RORA,FOXO1,SNW1,HNRNPF,KLF4,SPEN,BHLHE40,TSC22D3,BHLHE41,DNAJA1,GABARAPL1,SOX9,MYC,EIF4E,TLE4,NR4A2,BCL10,NFKBIA,NR1D1,DDX3X,PER1,FOS,JUN,JUND,BCL3,HMGB2,DDIT3,ZEB1,CEBPG,BPTF,TDG,HES1,CRY1,MAFB,BDP1,LRIF1	12.2713	3.70557e-12	1.76134e-10
HomC	GO:0000989	transcription factor binding transcription factor activity	molecular_function	612	45	CDC73,HSPA1A,DNAJB1,BDP1,CCAR1,NCOA7,MED13,PER1,FOXO1,CRY1,KLF4,FOS,JUN,DDIT3,TDG,BTG1,NFKBIZ,PQBP1,BCL10,JUND,YY1,ZEB1,HSF2,UBE3A,SNW1,SERTAD2,ARID5B,TAF7,NFKBIB,YAF2,BHLHE40,ATF3,NR1D1,TOB1,COPS2,SRSF2,RELB,TLE4,TRIM28,TGIF1,SF1,NFIL3,RYBP,BHLHE41,SPEN	14.3321	1.14876e-11	5.16856e-10
HomC	GO:0000988	protein binding transcription factor activity	molecular_function	621	45	CDC73,HSPA1A,DNAJB1,BDP1,CCAR1,NCOA7,MED13,PER1,FOXO1,CRY1,KLF4,FOS,JUN,DDIT3,TDG,BTG1,NFKBIZ,PQBP1,BCL10,JUND,YY1,ZEB1,HSF2,UBE3A,SNW1,SERTAD2,ARID5B,TAF7,NFKBIB,YAF2,BHLHE40,ATF3,NR1D1,TOB1,COPS2,SRSF2,RELB,TLE4,TRIM28,TGIF1,SF1,NFIL3,RYBP,BHLHE41,SPEN	14.5429	1.87473e-11	8.37094e-10
HomC	GO:0000981	sequence-specific DNA binding RNA polymerase II transcription factor activity	molecular_function	769	51	NR1D1,RORA,NR4A2,NR1D2,MAFG,KLF4,NFAT5,FOS,MYC,JUN,IRF1,FOSL1,JUND,ELF1,DDIT3,SOX9,CEBPG,CEBPZ,DBP,KLF10,KLF6,FOXC2,MAFB,RAD21,FOSL2,ZNF24,ATF3,HSF2,CREBRF,CSRNP1,IER2,MAFF,BHLHE40,ZNF131,RELB,FOXO1,ZMYM5,KLF2,ZEB1,BCL6,ARID5B,SKIL,YY1,BTG2,HES1,TGIF1,NFIL3,BHLHE41,TLE4,HIVEP1,IRF7	18.0088	2.04096e-11	9.04466e-10
HomC	GO:0000976	transcription regulatory region sequence-specific DNA binding	molecular_function	692	47	FOS,NR4A2,HSF2,NFIL3,IRF7,KLF4,YY1,FOSL2,ATF3,NR1D1,RORA,BCL6,RELB,DBP,ARID5B,CREBRF,IER2,MAFG,PER1,NFAT5,MYC,JUN,HNRNPC,IRF1,SKIL,FOSL1,JUND,ELF1,DDIT3,CEBPZ,KLF10,TGIF1,KLF6,BHLHE41,MAFB,CHD2,TOP1,SOX9,KMT2A,NR1D2,CRY1,SFPQ,JMJD1C,PSPC1,CEBPG,HMGB2,HIVEP1	16.2056	6.00049e-11	2.45604e-09
HomC	GO:0019899	enzyme binding	molecular_function	1837	87	AKAP8L,HSPB1,SDC4,SRSF2,TDG,CRY1,WNK1,PER1,BCL10,JUN,HSPA1A,HSPA1B,POLR2A,NFKBIA,DNAJA1,HSPA9,CDKN1A,PER3,UBE2G1,UBE2H,FOXO1,TRIM28,CUL1,UBE2S,SPART,GABARAPL1,TXNIP,ARIH1,RNF19B,RNF114,PPP2R2A,PPP1R15A,CALM1,ZFP36,CKS2,CDKN1B,MAP2K3,PPP1CB,RELB,MAPK6,RBBP6,RB1CC1,CYLD,IRS2,SPAG9,GADD45A,BTG1,RABGGTB,TBC1D15,PKN2,EZR,DNAJB1,TOR1AIP1,NOP58,PRNP,SHOC2,ATG14,SOX9,DAAM1,NXT1,ERN1,EIF4E,YES1,H2AFX,JUND…	43.0197	1.1489e-10	4.48451e-09
HomC	GO:0001047	core promoter binding	molecular_function	167	21	FOS,NR4A2,HSF2,NFIL3,IRF7,KLF4,SFPQ,GADD45A,GTF2B,RELB,CRY1,CCAR1,PSPC1,CHD2,TOP1,NR1D1,RORA,SOX9,KMT2A,KLF10,NR1D2	3.91088	3.87645e-10	1.47405e-08
HomC	GO:0003700	sequence-specific DNA binding transcription factor activity	molecular_function	1562	76	KLF4,NFKBIA,PELI1,CYLD,BHLHE40,PRNP,DDIT3,CEBPG,NR1D1,RORA,NR4A2,NR1D2,MAFG,NFAT5,FOS,MYC,JUN,IRF1,FOSL1,JUND,ELF1,SOX9,CEBPZ,DBP,KLF10,KLF6,FOXC2,MAFB,PHF1,ZNF207,FOSL2,ATF3,BCL3,YY1,HMGB2,HIVEP2,ZEB1,BCL6,ZNF131,RELB,CREB5,KMT2A,HSF2,ZFP36L1,TRIM28,KLF9,HES1,TAF7,TGIF1,NFIL3,GPBP1,AHCTF1,CSRNP1,TSC22D3,AFF4,SCML1,KLF2,BCL10,ICAM1,HSPA1A,HSPA1B,NFKBIB,RAD21,ZNF24,CREBRF,IER2,MAFF,FOXO1,ZMYM5,ARI…	36.5796	6.64829e-10	2.44906e-08
HomC	GO:0001071	nucleic acid binding transcription factor activity	molecular_function	1562	76	KLF4,NFKBIA,PELI1,CYLD,BHLHE40,PRNP,DDIT3,CEBPG,NR1D1,RORA,NR4A2,NR1D2,MAFG,NFAT5,FOS,MYC,JUN,IRF1,FOSL1,JUND,ELF1,SOX9,CEBPZ,DBP,KLF10,KLF6,FOXC2,MAFB,PHF1,ZNF207,FOSL2,ATF3,BCL3,YY1,HMGB2,HIVEP2,ZEB1,BCL6,ZNF131,RELB,CREB5,KMT2A,HSF2,ZFP36L1,TRIM28,KLF9,HES1,TAF7,TGIF1,NFIL3,GPBP1,AHCTF1,CSRNP1,TSC22D3,AFF4,SCML1,KLF2,BCL10,ICAM1,HSPA1A,HSPA1B,NFKBIB,RAD21,ZNF24,CREBRF,IER2,MAFF,FOXO1,ZMYM5,ARI…	36.5796	6.64829e-10	2.44906e-08
CPC	GO:0007049	cell cycle	biological_process	1730	246	TIPRL,H2AFX,E2F1,PEA15,CLSPN,UBE2C,PLK1,CENPE,KIF4A,KIF23,AURKB,RACGAP1,SPDL1,NUP62,GPSM2,PSRC1,TPX2,TACC3,RB1,BUB1,BUB3,BUB1B,TTK,CENPF,MAD2L1,TRIP13,MAD2L2,DHFR,TYMS,PCNA,RRM2,CDT1,FBXO5,TIMP2,SMAD3,FOXC1,CCNB1,SMC2,SGO1,SMC4,CTNNB1,CDCA5,CCND1,RFWD3,RPS27L,RAD21,CDK1,ARL2,BRCA1,CKAP5,PCLAF,FAP,AURKA,KIF11,DLGAP5,ANAPC11,CDKN2A,CDKN2C,CDKN2D,ROCK2,POC1A,CKS2,MAP4,SPAG5,RANBP1,ASPM,KNSTRN,KIF22,…	77.4531	2.55867e-65	2.02135e-61
CPC	GO:0022402	cell cycle process	biological_process	1236	199	TIPRL,H2AFX,E2F1,PEA15,CLSPN,UBE2C,PLK1,CENPE,KIF4A,KIF23,AURKB,RACGAP1,SPDL1,NUP62,GPSM2,PSRC1,TPX2,TACC3,RB1,BUB1,BUB3,BUB1B,TTK,CENPF,MAD2L1,TRIP13,MAD2L2,DHFR,TYMS,PCNA,RRM2,CDT1,FBXO5,CCNB1,SMC2,SGO1,SMC4,CTNNB1,CDCA5,CCND1,RFWD3,RPS27L,RAD21,CDK1,ARL2,BRCA1,CKAP5,PCLAF,FAP,AURKA,KIF11,DLGAP5,ANAPC11,ROCK2,POC1A,CKS2,MAP4,SPAG5,RANBP1,ASPM,KNSTRN,KIF22,KPNB1,KIF14,CEP55,CDCA8,KIF2C,KIFC1,CIT…	55.3364	1.38227e-60	5.45997e-57
CPC	GO:0000278	mitotic cell cycle	biological_process	926	162	UBE2C,PLK1,CENPE,KIF4A,KIF23,AURKB,RACGAP1,NUP62,GPSM2,PSRC1,TPX2,TACC3,RB1,BUB1,BUB3,BUB1B,TTK,CENPF,MAD2L1,TRIP13,MAD2L2,DHFR,TYMS,PCNA,RRM2,E2F1,CDT1,FBXO5,TIMP2,SMAD3,FOXC1,CCNB1,CCND1,RFWD3,RPS27L,RAD21,AURKA,KIF11,DLGAP5,ANAPC11,KIF22,KPNB1,KIF14,CEP55,CDCA8,SPDL1,CDCA5,KIF2C,KIFC1,CIT,SSNA1,DCTN3,CDK14,CCNB2,CDK1,TUBB,HSP90AA1,UBB,CALM2,CALM3,CCNA2,TUBG1,CDC25B,DNM2,NEK2,RAB8A,DYNLL1,TUBB4…	41.4576	1.17085e-53	1.84994e-50
CPC	GO:0051301	cell division	biological_process	574	125	ITGB1BP1,PTN,VEGFB,ING2,FGFR1,RHOA,AURKB,ORC6,MYH9,ANXA11,KIF23,RACGAP1,AURKA,BRCA2,PIN1,SH3GLB1,CIT,KIF20A,KIF4A,RHOC,STMN1,CFL1,CENPA,PLK1,RHOB,SPTBN1,CEP55,CKAP2,NUSAP1,ECT2,ANLN,ASPM,SAC3D1,CENPX,UBE2C,NDC80,BIRC5,BUB1,BUB3,RAD21,BUB1B,CDK14,CCNB2,ZWINT,SMC2,PTTG1,GNAI2,RB1,CDK1,TUBB,CLTA,RALA,CCNB1,CCNA2,CCND1,MAP4,CDC25B,CKS2,PPP1CC,NCAPD3,CENPF,NEK2,KIF11,CKS1B,PPP1CA,ARF6,RAN,UBE2I,TUBA1B…	25.6983	8.80284e-52	7.72694e-49
CPC	GO:0022403	cell cycle phase	biological_process	846	151	UBE2C,PLK1,CENPE,KIF4A,KIF23,AURKB,RACGAP1,NUP62,GPSM2,PSRC1,TPX2,TACC3,RB1,BUB1,BUB3,BUB1B,TTK,CENPF,MAD2L1,TRIP13,MAD2L2,DHFR,TYMS,PCNA,RRM2,E2F1,CDT1,FBXO5,CCNB1,SMC2,SGO1,SMC4,CCND1,RFWD3,RPS27L,RAD21,AURKA,KIF11,DLGAP5,ANAPC11,CKS2,RANBP1,CKAP5,ASPM,SPAG5,KNSTRN,KIF22,KPNB1,KIF14,CEP55,CDCA8,SPDL1,CDCA5,KIF2C,KIFC1,CIT,SSNA1,DCTN3,CDK14,CCNB2,CDK1,TUBB,HSP90AA1,UBB,CALM2,CALM3,CCNA2,TUBG1,CD…	37.8759	5.38053e-51	4.25062e-48
CPC	GO:0006996	organelle organization	biological_process	3347	312	PRMT2,H2AFY,TWIST1,UBE2C,PLK1,CENPE,KIF4A,KIF23,AURKB,RACGAP1,DSTN,CIT,CDC42,ATL3,SGO1,STMN1,RTN4,BAX,PMAIP1,BAD,PFN1,NDC80,SMC2,CDT1,CENPH,SMC4,NUP62,GPSM2,PSRC1,TPX2,TACC3,RB1,BUB1,BUB3,BUB1B,TTK,CENPF,MAD2L1,TRIP13,MAD2L2,SYNE2,SUN2,HSP90AA1,ITGB1,ACTG1,VAMP4,STX2,RALA,EZR,FLNA,MYH9,RHOA,CDC42BPA,GAPDH,CDK1,TUBG1,TUBA1B,GAS2L3,CCNB1,SMARCB1,CFL1,LMNA,KIF14,KIF2C,ROCK2,RAB13,ARF6,CAVIN3,EHD2,AN…	149.847	3.66822e-42	1.81119e-39
CPC	GO:0016043	cellular component organization	biological_process	5899	443	PRMT2,GPC1,ILK,MYOC,H2AFY,TWIST1,UBE2C,PLK1,CENPE,KIF4A,KIF23,AURKB,RACGAP1,BAX,PMAIP1,SH3GLB1,DSTN,CYR61,ADAM12,COL1A1,COL2A1,COL3A1,FN1,APP,ITGB1,COL5A2,COL1A2,ITGA5,SPARC,SPP1,COL11A1,COL6A1,COL6A2,COL6A3,VCAN,CD44,COL5A1,ITGA6,TNC,BSG,CD47,DAG1,TGFBI,ABI3BP,ERO1A,KAZALD1,CAV2,EMP2,CIT,CDC42,ATL3,CDC42EP3,SGO1,RAC1,CCDC88A,STMN1,RTN4,BAD,PFN1,TOR1A,RB1,HMGB1,MAP4,RAB13,BLOC1S1,CDK16,NDC80,SMC2…	264.102	4.17884e-39	1.37554e-36
CPC	GO:0007059	chromosome segregation	biological_process	278	75	NDC80,CENPF,CENPE,KIF22,KIF2C,RB1,SPAG5,SMC2,SGO1,SMC4,CDCA5,RAD21,CCNB1,NUP62,KPNB1,KIF14,CEP55,CDCA8,PSRC1,SPDL1,KIFC1,BUB1,BUB1B,SGO2,TTK,PLK1,H2AFY,MKI67,AURKB,PTTG1,NCAPD3,NCAPD2,TOP2A,CDT1,XPO1,BIRC5,BUB3,ZWINT,PPP1CC,CENPA,DYNLL1,CDC20,MAD2L1,ITGB3BP,CKAP5,CENPU,SPC24,KNL1,SKA2,CENPN,CENPK,NUF2,CENPH,SPC25,CENPM,CENPX,NCAPG,NUSAP1,DLGAP5,NEK2,CDC42,RACGAP1,ECT2,KNSTRN,CTNNB1,CTCF,BRCA1,KIF…	12.4462	7.73016e-38	2.03561e-35
CPC	GO:0000279	M phase	biological_process	468	95	UBE2C,PLK1,CENPE,KIF4A,KIF23,AURKB,RACGAP1,NUP62,GPSM2,PSRC1,TPX2,TACC3,RB1,BUB1,BUB3,BUB1B,TTK,CENPF,MAD2L1,TRIP13,MAD2L2,CCNB1,SMC2,SGO1,SMC4,RAD21,AURKA,KIF11,DLGAP5,ANAPC11,CKS2,RANBP1,CKAP5,ASPM,SPAG5,KNSTRN,KIF22,KPNB1,KIF14,CEP55,CDCA8,SPDL1,CDCA5,KIF2C,KIFC1,SGO2,H2AFY,HSPA1B,BIRC5,FLNA,NEK2,RHOA,MZT1,CDC20,AURKAIP1,PTTG1,CDC27,UBE2S,NDC80,STMN1,MAP4,RAN,DCTN2,POC1A,SPC25,SUN2,FBXO5,PRC1,…	20.9526	1.49482e-36	3.69033e-34
CPC	GO:0071840	cellular component organization or biogenesis	biological_process	6121	446	PRMT2,GPC1,ILK,MYOC,H2AFY,TWIST1,UBE2C,PLK1,CENPE,KIF4A,KIF23,AURKB,RACGAP1,BAX,PMAIP1,SH3GLB1,DSTN,CYR61,ADAM12,COL1A1,COL2A1,COL3A1,FN1,APP,ITGB1,COL5A2,COL1A2,ITGA5,SPARC,SPP1,COL11A1,COL6A1,COL6A2,COL6A3,VCAN,CD44,COL5A1,ITGA6,TNC,BSG,CD47,DAG1,TGFBI,ABI3BP,ERO1A,KAZALD1,CAV2,EMP2,CIT,CDC42,ATL3,CDC42EP3,SGO1,RAC1,CCDC88A,STMN1,RTN4,BAD,PFN1,TOR1A,RB1,HMGB1,MAP4,RAB13,BLOC1S1,CDK16,NDC80,SMC2…	274.041	6.40151e-36	1.53248e-33
CPC	GO:0000280	nuclear division	biological_process	241	67	UBE2C,PLK1,CENPE,KIF4A,KIF23,AURKB,RACGAP1,RB1,BUB1,BUB3,BUB1B,TTK,CENPF,MAD2L1,TRIP13,MAD2L2,CCNB1,RAD21,AURKA,NUP62,KIF11,DLGAP5,ANAPC11,KIF22,KPNB1,KIF14,CEP55,CDCA8,PSRC1,SPDL1,CDCA5,KIF2C,KIFC1,H2AFY,HSPA1B,BIRC5,FLNA,NEK2,RHOA,MZT1,CDC20,TPX2,AURKAIP1,CDC27,TACC3,PTTG1,NDC80,CDT1,NUSAP1,SMC2,NCAPD3,NCAPD2,NCAPG,SMC4,MKI67,CAV2,CDC42,PIN1,FBXW5,KIF20B,PKMYT1,FBXO5,RANBP1,SGO1,ZWINT,SPAG5,KNS…	10.7897	9.2289e-35	1.97049e-32
CPC	GO:0007067	mitosis	biological_process	241	67	UBE2C,PLK1,CENPE,KIF4A,KIF23,AURKB,RACGAP1,RB1,BUB1,BUB3,BUB1B,TTK,CENPF,MAD2L1,TRIP13,MAD2L2,CCNB1,RAD21,AURKA,NUP62,KIF11,DLGAP5,ANAPC11,KIF22,KPNB1,KIF14,CEP55,CDCA8,PSRC1,SPDL1,CDCA5,KIF2C,KIFC1,H2AFY,HSPA1B,BIRC5,FLNA,NEK2,RHOA,MZT1,CDC20,TPX2,AURKAIP1,CDC27,TACC3,PTTG1,NDC80,CDT1,NUSAP1,SMC2,NCAPD3,NCAPD2,NCAPG,SMC4,MKI67,CAV2,CDC42,PIN1,FBXW5,KIF20B,PKMYT1,FBXO5,RANBP1,SGO1,ZWINT,SPAG5,KNS…	10.7897	9.2289e-35	1.97049e-32
CPC	GO:0000087	M phase of mitotic cell cycle	biological_process	260	69	UBE2C,PLK1,CENPE,KIF4A,KIF23,AURKB,RACGAP1,RB1,BUB1,BUB3,BUB1B,TTK,CENPF,MAD2L1,TRIP13,MAD2L2,CCNB1,RAD21,AURKA,NUP62,KIF11,DLGAP5,ANAPC11,KIF22,KPNB1,KIF14,CEP55,CDCA8,PSRC1,SPDL1,CDCA5,KIF2C,KIFC1,H2AFY,HSPA1B,BIRC5,FLNA,NEK2,RHOA,MZT1,CDC20,TPX2,AURKAIP1,CDC27,TACC3,UBE2S,PTTG1,NDC80,CDT1,NUSAP1,SMC2,NCAPD3,NCAPD2,NCAPG,SMC4,MKI67,CAV2,CDC42,PIN1,FBXW5,KIF20B,PKMYT1,FBXO5,RANBP1,ANLN,SGO1,ZWIN…	11.6404	2.27378e-34	4.72708e-32
CPC	GO:0051726	regulation of cell cycle	biological_process	1062	142	TIPRL,H2AFX,E2F1,PEA15,CLSPN,UBE2C,PLK1,CENPE,SPDL1,AURKB,NUP62,GPSM2,PSRC1,TPX2,TACC3,BUB1,BUB3,BUB1B,TTK,CENPF,MAD2L1,TRIP13,MAD2L2,TIMP2,SMAD3,FOXC1,CCNB1,RB1,CDCA5,CCND1,RFWD3,RPS27L,RAD21,FAP,DLGAP5,ANAPC11,ROCK2,POC1A,AURKA,H2AFY,HSPA1B,PTEN,AURKAIP1,CKS2,CKS1B,SSNA1,HMMR,DCTN3,CDK1,TUBB,HSP90AA1,TUBG1,NEK2,DYNLL1,TUBB4B,DCTN2,CKAP5,KIF14,TUBA1A,CTNNB1,CDT1,PRMT2,EZH2,GMNN,RHOB,TP53I13,CDKN…	47.5464	4.53665e-33	8.74135e-31
CPC	GO:0048285	organelle fission	biological_process	290	71	UBE2C,PLK1,CENPE,KIF4A,KIF23,AURKB,RACGAP1,RB1,BUB1,BUB3,BUB1B,TTK,CENPF,MAD2L1,TRIP13,MAD2L2,CCNB1,RAD21,AURKA,NUP62,KIF11,DLGAP5,ANAPC11,KIF22,KPNB1,KIF14,CEP55,CDCA8,PSRC1,SPDL1,CDCA5,KIF2C,KIFC1,H2AFY,HSPA1B,BIRC5,FLNA,NEK2,RHOA,MZT1,CDC20,TPX2,AURKAIP1,CDC27,TACC3,PTTG1,BAX,VPS35,NDC80,CDT1,NUSAP1,DNM2,MTFR2,SMC2,NCAPD3,NCAPD2,NCAPG,SMC4,MKI67,CAV2,CDC42,PIN1,FBXW5,KIF20B,PKMYT1,FBXO5,RANBP1…	12.9835	6.87949e-33	1.294e-30
CPC	GO:0007017	microtubule-based process	biological_process	677	109	KIF4A,BLOC1S1,AP3S1,KIF23,AURKB,RACGAP1,MAP4,SGO1,STMN1,NUP62,GPSM2,PSRC1,TPX2,TACC3,RB1,KIF5B,VAMP4,GAPDH,CDK1,TUBG1,TUBA1B,GAS2L3,KIF20A,CLTA,KIF11,AP2S1,AP2B1,CENPE,KIF22,KIF14,KIF20B,KIF2C,KIFC1,DYNLRB1,CTNNB1,DIXDC1,RASSF1,ARL2,BRCA1,PLK1,CKAP5,PCLAF,AURKA,ROCK2,POC1A,SPAG5,DIAPH1,TTK,RANBP1,ASPM,KNSTRN,CCDC88A,CIB1,HSPA1B,RAC1,IGBP1,PRC1,MAP1B,BIRC5,FLNA,NEK2,RHOA,MZT1,CDC20,KPNB1,CCNB1,EZR…	30.3097	2.45567e-32	4.40905e-30
CPC	GO:0007010	cytoskeleton organization	biological_process	1178	145	KIF4A,KIF23,AURKB,RACGAP1,DSTN,SGO1,STMN1,PFN1,NUP62,GPSM2,PSRC1,TPX2,TACC3,RB1,SYNE2,SUN2,ITGB1,ACTG1,RALA,EZR,FLNA,MYH9,RHOA,CDC42BPA,VAMP4,GAPDH,CDK1,TUBG1,TUBA1B,GAS2L3,CIT,CFL1,KIF14,KIF2C,ROCK2,RAB13,ARF6,CAVIN3,EHD2,CTNNB1,TWF2,ARHGDIB,PHPT1,DIXDC1,RASSF1,ARL2,BRCA1,PLK1,CKAP5,PCLAF,AURKA,KIF11,MAPKAP1,POC1A,TOR1A,DST,MAP4,SPAG5,TTK,RANBP1,ASPM,KNSTRN,ARPC5,PAK4,CAPZB,CDC42,RND3,RAC1,FSCN1…	52.7397	7.74593e-30	1.24883e-27
CPC	GO:0010564	regulation of cell cycle process	biological_process	656	100	TIPRL,H2AFX,E2F1,PEA15,CLSPN,UBE2C,PLK1,CENPE,SPDL1,AURKB,NUP62,GPSM2,PSRC1,TPX2,TACC3,BUB1,BUB3,BUB1B,TTK,CENPF,MAD2L1,TRIP13,MAD2L2,CCNB1,RB1,CDCA5,CCND1,RFWD3,RPS27L,RAD21,DLGAP5,ANAPC11,ROCK2,POC1A,AURKA,H2AFY,HSPA1B,AURKAIP1,SSNA1,HMMR,DCTN3,CDK1,TUBB,HSP90AA1,TUBG1,NEK2,DYNLL1,TUBB4B,DCTN2,CKAP5,KIF14,TUBA1A,CDT1,PRMT2,PTEN,EZH2,BRCA1,PSMD9,UBB,PSMB6,PSMD8,PSMD7,RBX1,PSMB7,PSME2,PTTG1,FAP,X…	29.3695	1.03432e-27	1.51316e-25
CPC	GO:0006259	DNA metabolic process	biological_process	1096	134	HMGB1,HMGB2,MPG,UBB,PCNA,RPA3,RFC4,RFC3,PCLAF,FAAP20,SUMO3,SUMO2,RBX1,UBE2I,MCM4,MCM7,CHD4,RUVBL2,BRCA1,BRCA2,RAD51AP1,BARD1,TRIM28,CDKN2D,GMNN,CDT1,FOXM1,DNMT1,CTCF,EZH2,GNAS,KPNB1,HMGN1,HRAS,CDK1,CDC42,RAC1,CACYBP,NUDT1,TWIST1,PTGES3,HMGB3,CCNB1,NSD2,H2AFX,PAXX,CTNNB1,CCT5,NEK2,AURKB,NFIB,PTMS,RRM1,RRM2,DUT,RBBP7,CCDC88A,TOPBP1,FAM111A,CLSPN,ORC6,ASF1B,PARPBP,H3F3A,HELLS,CENPX,USP1,RFWD3,NUCKS1…	49.0686	3.18056e-27	4.48687e-25
CPC	GO:0007346	regulation of mitotic cell cycle	biological_process	597	94	UBE2C,PLK1,CENPE,NUP62,GPSM2,PSRC1,TPX2,TACC3,BUB1,BUB3,BUB1B,TTK,CENPF,MAD2L1,TRIP13,MAD2L2,TIMP2,SMAD3,FOXC1,CCNB1,CCND1,RFWD3,RPS27L,RAD21,RB1,DLGAP5,ANAPC11,H2AFY,HSPA1B,CDCA5,AURKAIP1,AURKA,SSNA1,HMMR,DCTN3,CDK1,TUBB,HSP90AA1,TUBG1,NEK2,DYNLL1,TUBB4B,DCTN2,CKAP5,KIF14,TUBA1A,CTNNB1,PRMT2,PTEN,EZH2,PSMD9,UBB,PSMB6,PSMD8,PSMD7,RBX1,PSMB7,PSME2,PTTG1,E2F1,STK25,BIRC5,MAP4K4,PAK4,CKS2,RPA3,MAP2K…	26.728	3.77668e-27	5.23435e-25
CPC	GO:0044446	intracellular organelle part	cellular_component	8942	621	BCAP31,DIAPH1,CDK1,MAP4,NUP62,CAPG,CDC42,DYNLL1,KIF23,MAD2L1,KIF22,CKAP2L,SPAG5,RACGAP1,ECT2,TPX2,KNSTRN,LMNA,LMNB1,LMNB2,MCUR1,COQ2,MCUB,PPIH,LSM8,SNRPB,LSM3,LSM2,LSM5,CYB5R3,ANXA2,TUBB,GRN,NPC2,TUBB4B,GGH,PYCARD,TRAPPC1,HEBP2,BAX,RPL39L,SYNE2,RPSA,RPS27L,MCTS1,HNRNPA2B1,HNRNPH1,SNRPG,SNRPD3,ALYREF,CTSD,CTSL,HSP90AA1,HSPA8,VCAN,SDC2,GPC1,SCARB2,ING2,CYB5B,CYB5A,UBB,PPP1CC,RAB32,PMAIP1,BAD,MYOC,V…	400.339	4.06373e-56	1.07012e-52
CPC	GO:0044422	organelle part	cellular_component	9076	626	BCAP31,DIAPH1,CDK1,MAP4,NUP62,CAPG,CDC42,DYNLL1,KIF23,MAD2L1,KIF22,CKAP2L,SPAG5,RACGAP1,ECT2,TPX2,KNSTRN,LMNA,LMNB1,LMNB2,MCUR1,COQ2,MCUB,PPIH,LSM8,SNRPB,LSM3,LSM2,LSM5,CYB5R3,ANXA2,TUBB,GRN,NPC2,TUBB4B,GGH,PYCARD,TRAPPC1,HEBP2,BAX,RPL39L,SYNE2,RPSA,RPS27L,MCTS1,HNRNPA2B1,HNRNPH1,SNRPG,SNRPD3,ALYREF,CTSD,CTSL,HSP90AA1,HSPA8,VCAN,SDC2,GPC1,SCARB2,ING2,ESYT2,CYB5B,CYB5A,UBB,PPP1CC,RAB32,PMAIP1,BAD,…	406.338	8.18375e-56	1.61629e-52
CPC	GO:0043232	intracellular non-membrane-bounded organelle	cellular_component	4067	375	DIAPH1,CDK1,MAP4,NUP62,CAPG,CDC42,DYNLL1,KIF23,MAD2L1,KIF22,CKAP2L,SPAG5,RACGAP1,ECT2,TPX2,KNSTRN,LMNA,LMNB1,LMNB2,RPL39L,RPSA,RPS27L,MCTS1,AURKA,DLGAP5,AURKB,PCNA,CENPB,CENPA,SGO1,CBX5,CBX1,CDCA8,ESCO2,ACTN4,GYPC,EZR,FLNA,ACTB,TPM4,BIRC5,DCTN3,KIF20A,TUBB,STMN1,KIF5B,MAP2K2,MAP1B,CCT5,DNM2,NEK2,KIF11,TUBA1B,TUBB4B,CENPE,DCTN2,TUBB2A,KIF14,TPGS2,TUBA1A,GAS2L3,KIF20B,TBCB,TUBA1C,TUBB6,RUSC1,KIFC1,…	182.082	3.03057e-52	2.99269e-49
CPC	GO:0043228	non-membrane-bounded organelle	cellular_component	4067	375	DIAPH1,CDK1,MAP4,NUP62,CAPG,CDC42,DYNLL1,KIF23,MAD2L1,KIF22,CKAP2L,SPAG5,RACGAP1,ECT2,TPX2,KNSTRN,LMNA,LMNB1,LMNB2,RPL39L,RPSA,RPS27L,MCTS1,AURKA,DLGAP5,AURKB,PCNA,CENPB,CENPA,SGO1,CBX5,CBX1,CDCA8,ESCO2,ACTN4,GYPC,EZR,FLNA,ACTB,TPM4,BIRC5,DCTN3,KIF20A,TUBB,STMN1,KIF5B,MAP2K2,MAP1B,CCT5,DNM2,NEK2,KIF11,TUBA1B,TUBB4B,CENPE,DCTN2,TUBB2A,KIF14,TPGS2,TUBA1A,GAS2L3,KIF20B,TBCB,TUBA1C,TUBB6,RUSC1,KIFC1,…	182.082	3.03057e-52	2.99269e-49
CPC	GO:0044424	intracellular part	cellular_component	14180	790	BCAP31,DIAPH1,CDK1,MAP4,NUP62,CAPG,CDC42,DYNLL1,KIF23,MAD2L1,KIF22,CKAP2L,SPAG5,RACGAP1,ECT2,TPX2,KNSTRN,LMNA,LMNB1,LMNB2,MCUR1,COQ2,MCUB,PPIH,LSM8,SNRPB,LSM3,LSM2,LSM5,CYB5R3,ANXA2,TUBB,GRN,NPC2,TUBB4B,GGH,PYCARD,TRAPPC1,HEBP2,CCNB1,BAX,RPL39L,SYNE2,RPSA,RPS27L,MCTS1,HNRNPA2B1,HNRNPH1,SNRPG,SNRPD3,ALYREF,CTSD,CTSL,HSP90AA1,HSPA8,VCAN,SDC2,GPC1,SCARB2,CLTA,ING2,FLOT1,ITGB1,BSG,MMP14,ANXA11,RAN,RA…	634.847	2.03761e-46	1.46337e-43
CPC	GO:0005694	chromosome	cellular_component	939	151	PCNA,AURKA,CENPB,CENPA,SGO1,AURKB,CBX5,CBX1,CDCA8,ESCO2,H2AFY,SUZ12,SMC2,NCAPD2,NCAPG2,NCAPG,SMC4,NDC80,XPO1,BUB1,BUB3,BUB1B,ZWINT,TTK,CENPF,NEK2,PLK1,SUMO3,DYNLL1,CENPE,MAD2L1,DCTN2,CKAP5,KIF22,CENPW,SKA3,SPAG5,KIF2C,CDT1,CENPH,KNSTRN,ORC6,BIRC5,RAD21,MKI67,CTCF,CBX3,SGO2,HJURP,CDCA5,NUF2,HELLS,MIS18A,ACTL6A,HIST1H2AG,H2AFX,HIST1H1B,HMGB2,UBE2A,ACTB,SMAD3,E2F1,HIST1H1A,SMARCB1,CHD4,EZH2,H2AFV,CO…	42.0396	4.413e-45	2.90523e-42
CPC	GO:0005737	cytoplasm	cellular_component	11220	689	BCAP31,MCUR1,COQ2,MCUB,CYB5R3,ANXA2,TUBB,GRN,NPC2,TUBB4B,GGH,PYCARD,TRAPPC1,HEBP2,BAX,RPL39L,RPSA,RPS27L,MCTS1,CTSD,CTSL,HSP90AA1,HSPA8,VCAN,SDC2,GPC1,SCARB2,CLTA,SYNE2,FLOT1,ITGB1,BSG,CAPG,MMP14,ANXA11,RAN,RAC1,YWHAZ,RAB32,SYPL1,CYB5B,CYB5A,UBB,PPP1CC,PMAIP1,BAD,MYOC,VDAC3,SH3GLB1,RAB7A,LAMTOR2,PMEPA1,SNX6,KRTCAP2,ACTN4,GYPC,EZR,FLNA,ACTB,TPM4,ARL6IP1,VAMP4,LSM3,BTBD6,CARHSP1,LSM2,LSM4,APP,DAG1,…	502.326	5.56551e-45	3.38212e-42
CPC	GO:0000775	chromosome, centromeric region	cellular_component	191	68	AURKA,CENPB,CENPA,SGO1,AURKB,NDC80,XPO1,BUB1,BUB3,BUB1B,ZWINT,TTK,CBX5,CENPF,NEK2,PLK1,SUMO3,DYNLL1,CENPE,MAD2L1,DCTN2,CKAP5,KIF22,CENPW,SKA3,SPAG5,KIF2C,CDT1,CENPH,KNSTRN,BIRC5,RAD21,MKI67,CTCF,CBX1,CBX3,CDCA8,SGO2,HJURP,CDCA5,NUF2,HELLS,MIS18A,NCAPD3,ESCO2,SKA2,SPDL1,H2AFY,DNMT1,BAZ1B,MIS18BP1,CENPX,DCTN3,PPP1CC,ITGB3BP,SEPT6,SEPT7,CENPU,SPC24,KNL1,NUDCD2,CENPN,CENPK,SPC25,CENPM,NCAPD2,NCAPG,CC…	8.55118	4.76617e-43	2.68948e-40
CPC	GO:0044427	chromosomal part	cellular_component	814	136	PCNA,AURKA,CENPB,CENPA,SGO1,AURKB,CBX5,CBX1,CDCA8,ESCO2,H2AFY,SUZ12,SMC2,NCAPD2,NCAPG2,NCAPG,SMC4,NDC80,XPO1,BUB1,BUB3,BUB1B,ZWINT,TTK,CENPF,NEK2,PLK1,SUMO3,DYNLL1,CENPE,MAD2L1,DCTN2,CKAP5,KIF22,CENPW,SKA3,SPAG5,KIF2C,CDT1,CENPH,KNSTRN,ORC6,BIRC5,RAD21,MKI67,CTCF,CBX3,SGO2,HJURP,CDCA5,NUF2,HELLS,MIS18A,ACTL6A,HIST1H2AG,H2AFX,HIST1H1B,HMGB2,UBE2A,ACTB,SMAD3,E2F1,HIST1H1A,SMARCB1,CHD4,EZH2,H2AFV,CO…	36.4433	2.32602e-42	1.22504e-39
CPC	GO:0005622	intracellular	cellular_component	14481	792	BCAP31,DIAPH1,CDK1,MAP4,NUP62,CAPG,CDC42,DYNLL1,KIF23,MAD2L1,KIF22,CKAP2L,SPAG5,RACGAP1,ECT2,TPX2,KNSTRN,LMNA,LMNB1,LMNB2,MCUR1,COQ2,MCUB,PPIH,LSM8,SNRPB,LSM3,LSM2,LSM5,CYB5R3,ANXA2,TUBB,GRN,NPC2,TUBB4B,GGH,PYCARD,TRAPPC1,HEBP2,CCNB1,BAX,RPL39L,SYNE2,RPSA,RPS27L,MCTS1,HNRNPA2B1,HNRNPH1,SNRPG,SNRPD3,ALYREF,CTSD,CTSL,HSP90AA1,HSPA8,VCAN,SDC2,GPC1,SCARB2,CLTA,ING2,FLOT1,ITGB1,BSG,MMP14,ANXA11,RAN,RA…	648.323	6.43452e-42	2.99016e-39
CPC	GO:0043226	organelle	cellular_component	13284	755	BCAP31,DIAPH1,CDK1,MAP4,NUP62,CAPG,CDC42,DYNLL1,KIF23,MAD2L1,KIF22,CKAP2L,SPAG5,RACGAP1,ECT2,TPX2,KNSTRN,LMNA,LMNB1,LMNB2,MCUR1,COQ2,MCUB,PPIH,LSM8,SNRPB,LSM3,LSM2,LSM5,CYB5R3,ANXA2,TUBB,GRN,NPC2,TUBB4B,GGH,PYCARD,TRAPPC1,HEBP2,BAX,RPL39L,SYNE2,RPSA,RPS27L,MCTS1,HNRNPA2B1,HNRNPH1,SNRPG,SNRPD3,ALYREF,CTSD,CTSL,HSP90AA1,HSPA8,VCAN,SDC2,GPC1,SCARB2,ING2,ESYT2,FLOT1,ITGB1,BSG,MMP14,ANXA11,RAN,RAC1,YW…	594.732	1.12858e-41	4.9532e-39
CPC	GO:0005829	cytosol	cellular_component	4909	396	RPL39L,RPSA,RPS27L,MCTS1,VBP1,BLOC1S1,CCT5,UBL4A,PGP,MIF4GD,ACOT7,MYO1C,PSMD9,EIF3F,UBE2C,CIT,TOR1A,ITGB1BP1,IMPA2,NDC80,MYL12B,AURKA,XPO1,ANKRD28,ARPC1B,ARPC2,BIRC5,ARPC5,AKR7A2,PRC1,BUB1,BUB3,ACTN4,SSNA1,RAD21,SPAG9,GMDS,BUB1B,EIF4E2,DIAPH1,PLIN3,ROCK2,HMMR,CRLF1,PSIP1,GMNN,BANF1,CBR3,DCTN3,CDK14,CCNB2,ZWINT,KIF4A,PGLS,SMC2,DDAH2,PTTG1,CYB5A,LDHA,DHFR,PGK1,HRAS,LMNA,CSTB,TK1,GAPDH,CAPNS1,HSPB1,…	219.779	9.99335e-41	4.15513e-38
CPC	GO:0043233	organelle lumen	cellular_component	4980	397	LMNA,LMNB1,LMNB2,CYB5R3,ANXA2,TUBB,GRN,NPC2,TUBB4B,GGH,PYCARD,TRAPPC1,HEBP2,SYNE2,CTSD,CTSL,HSP90AA1,HSPA8,VCAN,SDC2,GPC1,SCARB2,ING2,AURKA,CENPB,CENPA,SGO1,AURKB,EXOSC9,TAF9,APP,MMP14,DAG1,H2AFY,SUZ12,RB1,SAP30,CBX5,HINT1,NCOR2,GTF2A2,MRPL12,MRPL51,MRPL14,MRPL41,MRPL43,MRPL34,MRPL37,ELOC,XPO1,SNRPC,HNRNPA2B1,AK6,NME4,TYMS,CDK1,CCNB1,DTYMK,ARL2,NUDT1,MDH2,ECI1,ACADVL,BLOC1S1,HAGH,GLRX5,ALKBH7,CA5…	222.958	1.42419e-39	5.62554e-37
CPC	GO:0044444	cytoplasmic part	cellular_component	9316	601	BCAP31,MCUR1,COQ2,MCUB,CYB5R3,ANXA2,TUBB,GRN,NPC2,TUBB4B,GGH,PYCARD,TRAPPC1,HEBP2,BAX,RPL39L,RPSA,RPS27L,MCTS1,CTSD,CTSL,HSP90AA1,HSPA8,VCAN,SDC2,GPC1,SCARB2,CLTA,SYNE2,FLOT1,ITGB1,BSG,CAPG,MMP14,ANXA11,RAN,RAC1,YWHAZ,RAB32,SYPL1,CYB5B,CYB5A,UBB,PPP1CC,PMAIP1,BAD,MYOC,VDAC3,SH3GLB1,RAB7A,LAMTOR2,PMEPA1,SNX6,KRTCAP2,ACTN4,GYPC,EZR,FLNA,ACTB,TPM4,ARL6IP1,VAMP4,LSM3,BTBD6,CARHSP1,LSM2,LSM4,APP,DAG1,…	417.083	1.76067e-39	6.62348e-37
CPC	GO:0031974	membrane-enclosed lumen	cellular_component	5036	399	LMNA,LMNB1,LMNB2,CYB5R3,ANXA2,TUBB,GRN,NPC2,TUBB4B,GGH,PYCARD,TRAPPC1,HEBP2,SYNE2,CTSD,CTSL,HSP90AA1,HSPA8,VCAN,SDC2,GPC1,SCARB2,ING2,AURKA,CENPB,CENPA,SGO1,AURKB,EXOSC9,TAF9,APP,MMP14,DAG1,H2AFY,SUZ12,RB1,SAP30,CBX5,HINT1,NCOR2,GTF2A2,MRPL12,MRPL51,MRPL14,MRPL41,MRPL43,MRPL34,MRPL37,ELOC,XPO1,SNRPC,HNRNPA2B1,AK6,NME4,TYMS,CDK1,CCNB1,DTYMK,ARL2,NUDT1,MDH2,ECI1,ACADVL,BLOC1S1,HAGH,GLRX5,ALKBH7,CA5…	225.465	3.50624e-39	1.25906e-36
CPC	GO:0043227	membrane-bounded organelle	cellular_component	12451	722	BCAP31,LMNA,LMNB1,LMNB2,MCUR1,COQ2,MCUB,PPIH,LSM8,SNRPB,LSM3,LSM2,LSM5,CYB5R3,ANXA2,TUBB,GRN,NPC2,TUBB4B,GGH,PYCARD,TRAPPC1,HEBP2,BAX,SYNE2,HNRNPA2B1,HNRNPH1,SNRPG,SNRPD3,ALYREF,CTSD,CTSL,HSP90AA1,HSPA8,VCAN,SDC2,GPC1,SCARB2,ING2,ESYT2,FLOT1,ITGB1,BSG,CAPG,MMP14,ANXA11,RAN,RAC1,YWHAZ,RAB32,SYPL1,CYB5B,CYB5A,UBB,PPP1CC,PMAIP1,BAD,MYOC,VDAC3,SH3GLB1,AURKA,CENPB,CENPA,SGO1,AURKB,EXOSC9,RAB7A,TRIP13,…	557.439	3.72162e-39	1.2783e-36
CPC	GO:0000793	condensed chromosome	cellular_component	217	68	AURKA,CENPB,CENPA,SGO1,AURKB,SMC2,NCAPD2,NCAPG2,NCAPG,SMC4,RAD21,BUB1B,CENPF,CENPE,SKA3,SKA2,SPDL1,CDCA5,PLK1,UBE2I,SGO2,MIS18BP1,BRCA1,BRCA2,TUBG1,NEK2,TOPBP1,SUN2,CENPX,NDC80,BIRC5,BUB1,BUB3,DCTN3,ZWINT,PPP1CC,MAD2L1,ITGB3BP,CKAP5,SEPT6,SEPT7,CENPW,CENPU,SPC24,HJURP,KNL1,NUDCD2,CENPN,SPAG5,KIF2C,CENPK,NUF2,CDT1,CENPH,SPC25,CENPM,KNSTRN,NCAPD3,CBX3,CCNB1,H2AFY,BANF1,HMGB1,TOP2A,HMGB2,MKI67,CTCF,…	9.71522	6.02639e-39	1.90434e-36
CPC	GO:0070062	extracellular vesicular exosome	cellular_component	2739	267	ACOT7,MYO1C,CLIC1,STK25,ISLR,TOR1A,ITGB1BP1,MGST3,MYL12B,ARPC1B,ARPC2,ARPC5,FIBP,AKR7A2,NDUFB3,ASNA1,ACTN4,SPAG9,GMDS,PLOD3,CUTA,PDCD6,H2AFY,SH3BGRL,BANF1,FLOT1,PRSS23,RTN3,PGLS,SMC2,DDAH2,EFEMP2,NDUFB10,CYB5A,LDHA,CYB5R3,PGK1,FN1,CSTB,GAPDH,CAPNS1,HSPB1,GNAI2,APP,SERPINA5,ITGB1,CDK1,ENO1,TPM3,DBI,ACYP1,CTSD,ANXA2,TUBB,CTSL,PFN1,HSP90AA1,COL1A2,RHOC,VIM,RPSA,LGALS1,H2AFZ,HIST1H2AG,UBB,HSPA1B,RRAS…	122.627	2.29062e-38	6.95997e-36
CPC	GO:0070013	intracellular organelle lumen	cellular_component	4829	386	LMNA,LMNB1,LMNB2,CYB5R3,ANXA2,TUBB,GRN,NPC2,TUBB4B,GGH,PYCARD,TRAPPC1,HEBP2,SYNE2,CTSD,CTSL,HSP90AA1,HSPA8,VCAN,SDC2,GPC1,SCARB2,ING2,AURKA,CENPB,CENPA,SGO1,AURKB,EXOSC9,TAF9,APP,MMP14,DAG1,H2AFY,SUZ12,RB1,SAP30,CBX5,HINT1,NCOR2,GTF2A2,MRPL12,MRPL51,MRPL14,MRPL41,MRPL43,MRPL34,MRPL37,ELOC,XPO1,SNRPC,HNRNPA2B1,AK6,NME4,TYMS,CDK1,CCNB1,DTYMK,ARL2,NUDT1,MDH2,ECI1,ACADVL,BLOC1S1,HAGH,GLRX5,ALKBH7,CA5…	216.197	2.53605e-38	7.1243e-36
CPC	GO:0043230	extracellular organelle	cellular_component	2741	267	ACOT7,MYO1C,CLIC1,STK25,ISLR,TOR1A,ITGB1BP1,MGST3,MYL12B,ARPC1B,ARPC2,ARPC5,FIBP,AKR7A2,NDUFB3,ASNA1,ACTN4,SPAG9,GMDS,PLOD3,CUTA,PDCD6,H2AFY,SH3BGRL,BANF1,FLOT1,PRSS23,RTN3,PGLS,SMC2,DDAH2,EFEMP2,NDUFB10,CYB5A,LDHA,CYB5R3,PGK1,FN1,CSTB,GAPDH,CAPNS1,HSPB1,GNAI2,APP,SERPINA5,ITGB1,CDK1,ENO1,TPM3,DBI,ACYP1,CTSD,ANXA2,TUBB,CTSL,PFN1,HSP90AA1,COL1A2,RHOC,VIM,RPSA,LGALS1,H2AFZ,HIST1H2AG,UBB,HSPA1B,RRAS…	122.716	2.61525e-38	7.1243e-36
CPC	GO:0005515	protein binding	molecular_function	11189	703	PYCARD,ITGB1BP1,RAD21,ITGB1,TUBB,CLTA,RRAS,CCND1,PPP1CC,CAPG,UQCRFS1,DNM2,BCAP31,KIF11,GNB1,RBX1,GNB2,AP2B1,SLC25A3,SPTBN1,PFKP,KHDRBS1,BRK1,UFD1,ING2,HSPA1B,HSPA8,ACTN4,CTNNB1,FUS,NUP62,PRMT2,HMGN3,PAK4,FLNA,RAB7A,ARHGDIB,RALBP1,CORO1C,DAG1,PCNA,HYAL2,MYOC,APP,RUVBL2,HSPB1,CCT5,CRLF1,CYR61,TSPAN4,COL3A1,FN1,ITGA5,ACTN1,TIMP2,COL5A1,ITGA6,CD151,MMP14,EMP2,DST,FAP,ILK,TGFBI,FOXC1,SMAD3,TOP2A,HINT1…	500.938	6.30101e-53	8.29633e-50
CPC	GO:0019899	enzyme binding	molecular_function	1837	179	PAK4,FLNA,RAB7A,ARHGDIB,RALBP1,BRK1,CORO1C,SMAD3,HSPB1,TOP2A,HINT1,TWF2,CAVIN3,PPP1R35,CARHSP1,UBE2C,AURKA,EIF4E2,RB1,TUBB,HSPA1B,HSPA8,RALA,CKB,BRCA1,UBE2A,TMBIM6,TPI1,SUMO2,RBX1,YWHAZ,ACTG1,UBE2I,UBE2L3,TUBA1B,TRIM28,HLTF,UBE2S,BTBD6,CACYBP,UBE2T,RTN4,BAD,RNF19B,IGBP1,CDC42,ITGB1BP1,PRC1,H2AFY,KIF20A,CALM1,CALM2,CALM3,CCNB1,PGAM1,CCNA2,PTN,CCND1,MSN,CDC25B,CKS2,CTNNB1,PPP1CC,CDKN2A,CDKN2C,DNM2,…	82.2436	1.66846e-24	1.99709e-22
CPC	GO:0005488	binding	molecular_function	14552	762	PYCARD,SNRPB,SNRPD3,ITGB1BP1,RAD21,ITGB1,TUBB,CLTA,RRAS,CCND1,PPP1CC,CAPG,UQCRFS1,DNM2,BCAP31,KIF11,GNB1,RBX1,GNB2,AP2B1,SLC25A3,SPTBN1,PFKP,KHDRBS1,BRK1,UFD1,ING2,IMPA1,NME4,SMAD3,FXR1,HSPA1B,HSPA8,RANBP1,GPSM2,DDX39A,MYO1C,STK25,UBE2C,CIT,TOR1A,AURKA,ASNA1,BUB1,BUB1B,ROCK2,CDK14,KIF20A,KIF4A,SMC2,MAP4K4,PAK4,PGK1,TK1,CDK1,HSP90AA1,HIST1H1E,FGFR1,TOP2A,CKB,PKM,ATP2B1,DTYMK,RRM1,DCK,KIF5B,TTK,MCM…	651.502	4.94379e-24	5.82924e-22
CPC	GO:0008092	cytoskeletal protein binding	molecular_function	870	101	FUS,RAB8A,SNX6,PALLD,MYO1C,ARPC1B,ARPC2,ARPC5,ACTN4,TPM3,TPM2,ACTN1,EZR,FLNA,CFL1,CTNNA1,MYH9,CAPG,CAPZB,DSTN,TPM4,FSCN1,SYNE2,ARPC1A,ARPC5L,CTNNAL1,CORO1C,DIAPH1,ITGB1,PFN1,MSN,S100A4,SMTN,SPTBN1,DST,YWHAH,CALD1,DAG1,PLEC,DIXDC1,CCDC88A,GAS2L3,FXYD5,RUSC1,ANLN,DIAPH3,IQGAP3,MYOC,RACGAP1,ARL8B,PYCARD,CCT5,CDC42EP3,MYL12B,BIRC5,PRC1,KIF20A,KIF4A,GAPDH,MAP4,KIF5B,MAP1B,DNM2,KIF11,PLK1,CENPE,KIF23,K…	38.9504	6.74604e-19	6.12571e-17
CPC	GO:0045296	cadherin binding	molecular_function	278	46	ESYT2,CLIC1,PLIN3,CCNB2,LDHA,ITGB1,ENO1,PFN1,HSPA8,PKM,EZR,FLNA,PCMT1,ITGA6,DNAJB1,PSMB6,EEF1D,KIF5B,CTNNA1,CTNNB1,MYH9,BSG,TAGLN2,CAPG,TMPO,RANBP1,CAPZB,RAN,YWHAZ,EIF4G2,SPTBN1,PFKP,CALD1,AHNAK,CKAP5,PLEC,SEPT7,FSCN1,TWF2,EFHD2,FXYD5,RTN4,ANLN,DIAPH3,CTNNAL1,SH3GLB1	12.4462	1.29194e-14	9.03211e-13
CPC	GO:0050839	cell adhesion molecule binding	molecular_function	336	50	CLDN7,GYPC,ITGB1,EZR,MSN,DSG2,ESYT2,CLIC1,PLIN3,CCNB2,LDHA,ENO1,PFN1,HSPA8,PKM,FLNA,PCMT1,ITGA6,DNAJB1,PSMB6,EEF1D,KIF5B,CTNNA1,CTNNB1,MYH9,BSG,TAGLN2,CAPG,TMPO,RANBP1,CAPZB,RAN,YWHAZ,EIF4G2,SPTBN1,PFKP,CALD1,AHNAK,CKAP5,PLEC,SEPT7,FSCN1,TWF2,EFHD2,FXYD5,RTN4,ANLN,DIAPH3,CTNNAL1,SH3GLB1	15.0429	6.68319e-14	4.29245e-12
CPC	GO:0003723	RNA binding	molecular_function	1615	131	SNRPB,SNRPD3,FXR1,HNRNPA2B1,SNRPC,NOP10,EXOSC9,EIF3F,EIF4E2,EIF4G2,MCTS1,EIF3L,NUDT1,CCT5,LSM8,LSM2,LSM4,MBNL1,DHFR,HMGB1,PTBP1,MRPS6,HNRNPH1,KHDRBS1,RAN,CARHSP1,EEF1D,SRP9,VIM,ACTN1,MSN,TUBA1B,TUBB4B,ILF2,SMAD3,EZH2,MIF4GD,DDX39A,XPO1,HMGB3,SLC16A3,ACTN4,DIAPH1,ROCK2,PSIP1,CSTB,HSPB1,HMGN2,ENO1,ANXA2,PFN1,HSP90AA1,RPSA,LGALS1,HSPA1B,HIST1H1E,HSPA8,TOP2A,FDPS,PKM,EZR,NQO1,HIST1H1B,HIST1H1C,FLNA,D…	72.3045	1.07149e-11	5.29049e-10
CPC	GO:0019900	kinase binding	molecular_function	597	64	HSPB1,TOP2A,HINT1,TWF2,CAVIN3,CDC42,ITGB1BP1,AURKA,PRC1,H2AFY,KIF20A,CALM1,CALM2,CALM3,CCNB1,PGAM1,CCNA2,PTN,CCND1,MSN,CDC25B,CKS2,CTNNB1,PPP1CC,CDKN2A,CDKN2C,DNM2,CAV2,KIF11,PLK1,EMP2,CDKN2D,RAB8A,CKS1B,RAC1,YWHAZ,SMAD3,E2F1,FOXM1,ILK,DCTN2,KIF14,RHEB,BAD,FBXW5,CIB1,MAPKAP1,RACGAP1,FBXO5,TPX2,TPRKB,SPAG9,KIF5B,MAD2L2,LDHA,RB1,FLNA,SGO1,AURKB,BARD1,CCDC88A,PIN1,EZR,RAB13	26.728	8.29367e-11	3.76552e-09
CPC	GO:0019901	protein kinase binding	molecular_function	515	58	HSPB1,TOP2A,HINT1,TWF2,CAVIN3,CDC42,ITGB1BP1,AURKA,PRC1,H2AFY,KIF20A,CALM1,CALM2,CALM3,CCNB1,PGAM1,CCNA2,PTN,CCND1,MSN,CDC25B,CKS2,CTNNB1,PPP1CC,CDKN2A,CDKN2C,DNM2,CAV2,KIF11,PLK1,EMP2,CDKN2D,RAB8A,CKS1B,RAC1,YWHAZ,SMAD3,E2F1,FOXM1,ILK,DCTN2,KIF14,RHEB,BAD,FBXW5,CIB1,MAPKAP1,RACGAP1,FBXO5,TPX2,TPRKB,SPAG9,KIF5B,MAD2L2,CCDC88A,PIN1,EZR,RAB13	23.0569	9.70091e-11	4.30546e-09
CPC	GO:0042802	identical protein binding	molecular_function	1619	126	ESYT2,DDX39A,NDC80,BIRC5,SSNA1,GMDS,PDCD6,HSBP1,BANF1,BRI3,CLDN7,LDHA,COL1A1,COL2A1,FN1,TK1,GAPDH,HSPB1,APP,RB1,ANXA2,HSP90AA1,TPM2,COL1A2,VIM,FGFR1,PCNA,P4HA1,MIF,PKM,NQO1,ATF3,GSTM3,TUBG1,RRM1,S100A4,YWHAQ,IMPA1,KIF5B,SDC2,CTNNA1,FUS,GPX4,CBX5,SEPHS1,BRCA2,PLK1,PTEN,ACTB,CDC42,YWHAZ,ACTG1,TPM4,GPSM2,SMAD3,PTS,YWHAH,APLP2,KHDRBS1,BAX,CBX3,MAD2L1,DCTN2,FHL2,DRAP1,ARL6IP1,PAFAH1B3,PON2,TRIP13,SEPT…	72.4836	4.2197e-10	1.72724e-08
CPC	GO:0031490	chromatin DNA binding	molecular_function	92	21	CTCF,ACTN4,H2AFY,H2AFZ,HIST1H1E,HIST1H1B,HIST1H1C,SMAD3,HIST1H1A,SUZ12,EZH2,RUVBL2,ACTL6A,HMGN1,HMGN2,CENPA,ACTB,H3F3A,SMARCB1,CHD4,HMGN3	4.11889	5.15036e-10	2.06537e-08
CPC	GO:0043566	structure-specific DNA binding	molecular_function	273	37	HMGB3,HMGB1,HMGB2,PCNA,CTCF,MCM4,MCM7,RPA3,BRCA2,RAD51AP1,NUCKS1,WBP11,H2AFY,HNRNPA2B1,PSIP1,ACTN4,H2AFZ,HIST1H1E,HIST1H1B,HIST1H1C,SMAD3,HIST1H1A,SUZ12,EZH2,RUVBL2,ACTL6A,HMGN1,HMGN2,CENPA,ACTB,H3F3A,SMARCB1,CHD4,HMGN3,CENPX,MND1,CGGBP1	12.2224	1.83409e-09	6.8025e-08
CPC	GO:0015631	tubulin binding	molecular_function	303	39	RACGAP1,ARL8B,CCT5,BIRC5,PRC1,KIF20A,KIF4A,GAPDH,EZR,MAP4,KIF5B,MAP1B,DNM2,KIF11,PLK1,CENPE,KIF23,KIF22,KIF14,CCDC88A,PSRC1,GAS2L3,SKA2,KIF20B,SPAG5,KIFC1,NUSAP1,REEP4,SUN2,DST,CKAP5,KIF2C,BRCA2,MZT1,DIXDC1,STMN1,BRCA1,VBP1,DAG1	13.5655	3.00142e-09	1.0827e-07
CPC	GO:0003779	actin binding	molecular_function	408	46	MYO1C,ARPC1B,ARPC2,ARPC5,ACTN4,TPM3,TPM2,ACTN1,EZR,FLNA,CFL1,CTNNA1,MYH9,CAPG,CAPZB,DSTN,TPM4,FSCN1,SYNE2,ARPC1A,ARPC5L,CTNNAL1,CORO1C,DIAPH1,ITGB1,PFN1,MSN,S100A4,SMTN,SPTBN1,DST,YWHAH,CALD1,DAG1,PLEC,DIXDC1,CCDC88A,GAS2L3,PALLD,FXYD5,RUSC1,ANLN,DIAPH3,TMSB4X,TMSB10,TWF2	18.2664	8.51987e-09	2.72498e-07
CPC	GO:0003682	chromatin binding	molecular_function	481	50	RAD21,GMNN,ACTL6A,NSD2,CDK1,CENPB,TOP2A,PCNA,CKS2,CTNNB1,DEK,NUP62,NCAPD3,CBX5,CENPA,CENPF,RAN,CBX1,TRIM28,PCLAF,NCAPD2,EZH2,ATAD2,PBRM1,CDCA5,ING2,NUCKS1,CDT1,UBE2T,MORF4L1,HP1BP3,NAP1L4,CTCF,ACTN4,H2AFY,H2AFZ,HIST1H1E,HIST1H1B,HIST1H1C,SMAD3,HIST1H1A,SUZ12,RUVBL2,HMGN1,HMGN2,ACTB,H3F3A,SMARCB1,CHD4,HMGN3	21.5347	2.79365e-08	7.91035e-07
CPC	GO:0005525	GTP binding	molecular_function	371	42	HRAS,GNAI2,TUBB,RHOC,RRAS,HIST1H1E,RALA,TUBG1,ARL2,ARL4A,SEPHS1,DNM2,RAB7A,RAB13,CDC42,RAB8A,RHOA,RND3,ARF6,RHOB,RAN,RAC1,TUBA1B,TUBB4B,ARF5,ARL16,RAB32,TUBB2A,SEPT6,RHEB,SEPT7,RABL6,GNAS,ATL3,TUBA1A,TUBA1C,TUBB6,IFT22,SEPT11,ARL8B,EHD2,TPX2	16.6099	3.38512e-08	9.55088e-07
CPC	GO:1901363	heterocyclic compound binding	molecular_function	6133	348	SNRPB,SNRPD3,FXR1,ITGB1BP1,RANBP1,GPSM2,DDX39A,MYO1C,STK25,NME4,UBE2C,CIT,TOR1A,AURKA,ASNA1,BUB1,BUB1B,ROCK2,CDK14,KIF20A,KIF4A,SMC2,MAP4K4,PAK4,PGK1,TK1,CDK1,HSP90AA1,HSPA1B,HIST1H1E,HSPA8,FGFR1,TOP2A,CKB,PKM,ATP2B1,DTYMK,RRM1,DCK,KIF5B,TTK,MCM4,MCM7,RFC4,MYH9,MAP2K2,MKI67,CCT5,UBE2A,SEPHS1,GALK1,NEK2,KIF11,PLK1,ACTB,UBE2D2,ACTG1,UBE2I,UBE2L3,SRPK2,CDK16,PFKP,CENPE,KIF23,ILF2,ILK,HLTF,MELK,KIF22…	274.578	3.65569e-08	1.02411e-06
CPC	GO:0005198	structural molecule activity	molecular_function	703	64	SPAG9,CAV2,PAXX,LAMTOR2,EFEMP2,COL1A1,COL3A1,COL5A2,COL1A2,COL11A1,VCAN,COL5A1,COL15A1,TFPI2,NUP62,ROCK2,DCTN3,CLDN7,LMNA,TUBB,CLTA,LMNB1,MAP4,CTNNA1,MAP1B,TUBA1B,LMNB2,SEPT7,TUBA1A,TUBA1C,NDC80,ARPC1B,ARPC2,ARPC5,VIM,TUBG1,MSN,ACTB,ACTG1,TUBB4B,SPTBN1,TUBB2A,TUBB6,RPSA,MRPL12,MRPS21,MRPS6,MRPL51,MRPL14,RPS27L,MRPL41,MRPL43,RPL39L,MRPL34,MRPL37,TPM3,TPM2,MYL6B,SMTN,MYL6,TPM4,DAG1,PLEC,COL2A1	31.4737	5.43258e-08	1.44503e-06
CPC	GO:0008017	microtubule binding	molecular_function	222	30	BIRC5,PRC1,KIF20A,KIF4A,GAPDH,EZR,MAP4,KIF5B,MAP1B,DNM2,KIF11,PLK1,CENPE,KIF23,KIF22,KIF14,CCDC88A,PSRC1,GAS2L3,SKA2,KIF20B,SPAG5,KIFC1,NUSAP1,RACGAP1,REEP4,SUN2,DST,CKAP5,KIF2C	9.93907	6.68764e-08	1.74942e-06
CPC	GO:0097159	organic cyclic compound binding	molecular_function	6215	350	SNRPB,SNRPD3,FXR1,ITGB1BP1,RANBP1,GPSM2,DDX39A,MYO1C,STK25,NME4,UBE2C,CIT,TOR1A,AURKA,ASNA1,BUB1,BUB1B,ROCK2,CDK14,KIF20A,KIF4A,SMC2,MAP4K4,PAK4,PGK1,TK1,CDK1,HSP90AA1,HSPA1B,HIST1H1E,HSPA8,FGFR1,TOP2A,CKB,PKM,ATP2B1,DTYMK,RRM1,DCK,KIF5B,TTK,MCM4,MCM7,RFC4,MYH9,MAP2K2,MKI67,CCT5,UBE2A,SEPHS1,GALK1,NEK2,KIF11,PLK1,ACTB,UBE2D2,ACTG1,UBE2I,UBE2L3,SRPK2,CDK16,PFKP,CENPE,KIF23,ILF2,ILK,HLTF,MELK,KIF22…	278.249	7.7258e-08	1.9752e-06
EC	GO:0051649	establishment of localization in cell	biological_process	3054	54	CYC1,RAN,ANXA1,ARL4D,EIF6,SEC61B,CALM2,ARL1,RBP4,RGCC,HSPA8,ADRB2,COPE,COPZ1,HNRNPA1,S100A13,SNRPE,SNRPF,SNRPD1,EIF5A,SEC61G,HMGA1,CTGF,NPM1,CRYAB,SERPINA1,THBS1,TIMP3,PNP,SPP1,ARF4,KDELR2,TUBB,TUBA1B,TUBA1A,TUBA1C,MID1IP1,RPS26,SAR1A,YIF1A,CD55,DYNLL1,TIMM17A,RBM8A,APOD,CTNNB1,SLPI,ANXA2,PGAM1,GLIPR1,CSNK2B,ILF2,PRDX4,SSR2	25.0805	1.00534e-08	3.38644e-06
EC	GO:0051641	cellular localization	biological_process	3455	57	CYC1,RAN,ANXA1,ARL4D,CTNNB1,ARL1,EIF6,SEC61B,CALM2,RBP4,RGCC,HSPA8,ADRB2,COPE,COPZ1,HNRNPA1,S100A13,SNRPE,SNRPF,SNRPD1,EIF5A,MALL,SEC61G,HMGA1,CTGF,NPM1,CRYAB,SERPINA1,THBS1,TIMP3,PNP,SPP1,ARF4,KDELR2,TUBB,TUBA1B,TUBA1A,TUBA1C,MID1IP1,RPS26,SAR1A,YIF1A,CD55,DYNLL1,TIMM17A,RBM8A,APOD,ANXA2,S100A10,MYADM,SLPI,PGAM1,GLIPR1,CSNK2B,ILF2,PRDX4,SSR2	28.3737	3.97863e-08	1.24446e-05
EC	GO:0044763	single-organism cellular process	biological_process	12747	133	KCNMA1,S100B,EIF4EBP1,RGCC,CYC1,SEC61G,SEC61B,TIMM17A,CALM2,RAN,BMP2,ANXA1,PHLDA2,CYR61,THBS1,PDPN,MYADM,TNFRSF11B,SPP1,ACAN,IBSP,COL10A1,PRDX4,ARL1,ADRB2,CRYAB,HSPA8,ARL4D,CTNNB1,CTGF,POLD2,PFN1,NPM1,PRMT1,TACSTD2,TNFRSF12A,HMGA1,ACTG1,EIF6,PDLIM4,TUBA1B,DYNLL1,MT2A,SRA1,CSNK2B,TAF10,ANXA2,S100A1,STK17A,RBP4,EIF5A,ACTB,CLCF1,CXCL14,MT1E,MT1G,COPE,COPZ1,FRZB,NME1,HNRNPA1,PNP,FHL1,PPDPF,TIMP3,TUBB…	104.683	1.47963e-07	4.12155e-05
EC	GO:0044699	single-organism process	biological_process	13543	138	KCNMA1,S100B,EIF4EBP1,RGCC,CYC1,SEC61G,SEC61B,TIMM17A,CALM2,CTGF,RAN,BMP2,ANXA1,PHLDA2,CYR61,THBS1,PDPN,MYADM,TNFRSF11B,SPP1,ACAN,IBSP,COL10A1,PRDX4,FXYD1,S100A1,ARL1,ADRB2,CRYAB,HSPA8,ARL4D,CTNNB1,POLD2,CSNK2B,PFN1,NPM1,ATOH8,PRMT1,TACSTD2,TNFRSF12A,HMGA1,FRZB,TFPI,ACTG1,EIF6,APOD,EIF5A,CITED2,CNMD,PDLIM4,CDC42SE1,TUBA1B,RBP4,TIMP3,GNG5,DYNLL1,TAF10,MT2A,SRA1,ANXA2,SAT1,STK17A,CFH,ACTB,CLCF1,CXC…	111.22	1.50593e-07	4.12155e-05
EC	GO:0072593	reactive oxygen species metabolic process	biological_process	172	11	CRYAB,CYR61,CTGF,PRDX4,THBS1,EIF5A,ARF4,EIF6,STK17A,SOD3,GPX3	1.41253	1.8184e-07	4.68398e-05
EC	GO:0042127	regulation of cell proliferation	biological_process	1537	33	CTNNB1,THBS1,ATOH8,RGCC,GNG5,TNFRSF11B,SAT1,CLCF1,CYR61,BMP2,MYDGF,NME1,APOD,TACSTD2,S100B,NPM1,ODC1,CTGF,EIF5A,S100A13,PRMT1,S100A6,ANXA2,PRDX4,CD55,PHLDA2,HMGA1,CSNK2B,PDPN,FRZB,RBP4,PNP,ANXA1	12.6224	2.53033e-07	6.15574e-05
EC	GO:0044767	single-organism developmental process	biological_process	4613	66	ANXA1,CTNNB1,CTGF,BMP2,CSNK2B,ATOH8,PRMT1,SPP1,FRZB,ACTG1,CRYAB,APOD,EIF5A,RBP4,GNG5,DYNLL1,CITED2,PFN1,TNFRSF12A,PDPN,CNMD,THBS1,RGCC,CYR61,PNP,CXCL14,S100B,S100A6,PRELP,OMD,HMGA1,EIF6,FHL1,PHLDA2,C2orf40,COL10A1,TAGLN,TACSTD2,ANXA2,MYL6,CYTL1,MYADM,PRDX4,NME1,S100A10,CLCF1,CHAD,SERPINA5,TNFRSF11B,RHOC,NPM1,TAF10,S100A1,ACTB,MYDGF,MT1G,ITM2C,S100A13,CDC42SE1,PPDPF,FST,ODC1,ARF4,CMTM7,SAT1,EIF4EB…	37.8836	4.99447e-07	0.00011511
EC	GO:0046907	intracellular transport	biological_process	1846	36	CYC1,RAN,EIF6,SEC61B,CALM2,ARL1,ADRB2,COPE,COPZ1,HNRNPA1,SNRPE,SNRPF,SNRPD1,EIF5A,SEC61G,HMGA1,NPM1,CRYAB,ARF4,KDELR2,TUBB,TUBA1B,TUBA1A,TUBA1C,MID1IP1,RPS26,SAR1A,SERPINA1,YIF1A,CD55,DYNLL1,TIMM17A,RBM8A,APOD,CTNNB1,SSR2	15.16	6.66061e-07	0.000143273
EC	GO:0051179	localization	biological_process	6151	80	KCNMA1,CYC1,SEC61G,SEC61B,TIMM17A,CALM2,RAN,PHLDA2,CYR61,THBS1,BMP2,PDPN,MYADM,ANXA1,ADRB2,ARL4D,CTNNB1,ARL1,EIF6,CDC42SE1,ANXA2,RBP4,RGCC,HSPA8,CXCL14,FXYD1,COPE,COPZ1,HNRNPA1,NPM1,MALL,S100A13,SNRPE,SNRPF,SNRPD1,APOD,SERPINA5,ARF4,CTGF,YIF1A,EIF5A,HMGA1,CRYAB,TACSTD2,SERPINA1,TIMP3,PNP,SPP1,KDELR2,TUBB,TUBA1B,TUBA1A,TUBA1C,MID1IP1,NME1,RPS26,S100A2,CITED2,ATOH8,S100A10,FHL1,SAR1A,CD55,DYNLL1,PF…	50.5142	6.87081e-07	0.000143273
EC	GO:0008283	cell proliferation	biological_process	1964	37	CTNNB1,THBS1,ATOH8,RGCC,GNG5,TNFRSF11B,SAT1,CLCF1,CYR61,BMP2,MYDGF,NME1,APOD,TACSTD2,S100B,NPM1,ODC1,CTGF,EIF5A,S100A13,PRMT1,S100A6,ANXA2,BCAT1,MIA,PDPN,CITED2,SRA1,PRDX4,CD55,PHLDA2,HMGA1,CSNK2B,FRZB,RBP4,PNP,ANXA1	16.1291	1.03687e-06	0.000197411
EC	GO:0044765	single-organism transport	biological_process	4403	63	KCNMA1,CYC1,SEC61G,SEC61B,TIMM17A,CALM2,RAN,ANXA1,ADRB2,ARL4D,CDC42SE1,ARL1,PDPN,RBP4,RGCC,HSPA8,FXYD1,COPE,COPZ1,CTNNB1,S100A13,HNRNPA1,SNRPE,SNRPF,SNRPD1,APOD,SERPINA5,EIF5A,CTGF,NPM1,THBS1,SERPINA1,TIMP3,PNP,SPP1,ARF4,KDELR2,TUBB,TUBA1B,TUBA1A,TUBA1C,MID1IP1,NME1,RPS26,ANXA2,S100A10,FHL1,YIF1A,CD55,DYNLL1,S100A1,SAR1A,SLPI,PGAM1,GLIPR1,CSNK2B,ILF2,PRDX4,ARPC3,ACTB,ACTG1,SSR2,S100A6	36.159	1.11746e-06	0.00020389
EC	GO:1901566	organonitrogen compound biosynthetic process	biological_process	782	21	CYC1,CSNK2B,PNP,UPP1,BCAT1,SAT1,SMOX,CYR61,SRM,CALM2,ACAN,PRELP,OMD,ADRB2,NME1,PYCR1,CYTL1,ENO1,ODC1,EIF5A,AK2	6.42206	1.7557e-06	0.000295701
EC	GO:0050793	regulation of developmental process	biological_process	2282	40	ANXA2,CTNNB1,TACSTD2,CTGF,SPP1,BMP2,GNG5,PFN1,TNFRSF12A,EIF5A,CNMD,THBS1,RGCC,PNP,CXCL14,EIF6,PRMT1,PDPN,OMD,CLCF1,ANXA1,CYR61,MYADM,FRZB,CITED2,S100B,S100A10,HMGA1,TNFRSF11B,NME1,ADRB2,MYDGF,PHLDA2,ITM2C,S100A13,CDC42SE1,CHAD,ATOH8,RBP4,FST	18.7406	2.10102e-06	0.000328584
EC	GO:2000026	regulation of multicellular organismal development	biological_process	1776	34	CTNNB1,CTGF,SPP1,BMP2,GNG5,PFN1,TNFRSF12A,CNMD,THBS1,RGCC,PNP,CXCL14,EIF6,PRMT1,PDPN,OMD,CLCF1,ANXA1,TACSTD2,MYADM,CITED2,S100B,TNFRSF11B,CYR61,NME1,ADRB2,MYDGF,PHLDA2,FRZB,ITM2C,CHAD,ATOH8,RBP4,FST	14.5851	2.2325e-06	0.000336063
EC	GO:0016043	cellular component organization	biological_process	5899	76	TNFRSF11B,CYR61,THBS1,SPP1,ACAN,IBSP,COL10A1,PRDX4,ARL1,PFN1,NPM1,PRMT1,CSNK2B,TAF10,ACTG1,ANXA1,PDLIM4,TUBA1B,GPX3,DYNLL1,HMGA1,ANXA2,CTNNB1,MYADM,CRYAB,TNFRSF12A,RGCC,PDPN,POLD2,MRPS6,MRPL52,CYCS,CHCHD2,HNRNPA1,ENO1,FHL1,FRZB,S100B,S100A6,PRELP,OMD,MALL,EIF6,BMP2,TACSTD2,HSPA8,CTGF,EIF4EBP1,S100A10,ACTB,RAN,APOD,MID1IP1,MSRB1,ARPC3,ADRB2,SERPINA5,SERPINA1,NME1,SNU13,SAR1A,RHOC,TIMM17A,ITM2C,SNR…	48.4447	2.71001e-06	0.000372631
EC	GO:0071840	cellular component organization or biogenesis	biological_process	6121	78	TNFRSF11B,CYR61,THBS1,SPP1,ACAN,IBSP,COL10A1,PRDX4,ARL1,PFN1,NPM1,PRMT1,SNU13,RPS26,EBNA1BP2,CSNK2B,TAF10,ACTG1,EIF6,ANXA1,PDLIM4,TUBA1B,GPX3,DYNLL1,HMGA1,ANXA2,CTNNB1,MYADM,CRYAB,TNFRSF12A,RGCC,PDPN,POLD2,MRPS6,MRPL52,CYCS,CHCHD2,HNRNPA1,ENO1,FHL1,FRZB,S100B,S100A6,PRELP,OMD,MALL,BMP2,TACSTD2,HSPA8,CTGF,RAN,EIF4EBP1,S100A10,ACTB,APOD,MID1IP1,MSRB1,ARPC3,ADRB2,SERPINA5,SERPINA1,NME1,SAR1A,RHOC,TI…	50.2678	2.72304e-06	0.000372631
EC	GO:0006596	polyamine biosynthetic process	biological_process	13	4	SAT1,SMOX,SRM,ODC1	0.106761	2.95322e-06	0.000380358
EC	GO:0016482	cytoplasmic transport	biological_process	1095	25	RAN,EIF6,SEC61B,CALM2,ADRB2,HNRNPA1,SNRPE,SNRPF,SNRPD1,EIF5A,SEC61G,NPM1,RPS26,SERPINA1,COPE,YIF1A,CD55,ARF4,COPZ1,DYNLL1,SAR1A,TIMM17A,RBM8A,APOD,CTNNB1	8.99253	3.13971e-06	0.000392823
EC	GO:0006810	transport	biological_process	4981	67	KCNMA1,CYC1,SEC61G,SEC61B,TIMM17A,CALM2,RAN,ANXA1,ADRB2,ARL4D,EIF6,CDC42SE1,ARL1,ANXA2,PDPN,RBP4,RGCC,HSPA8,FXYD1,COPE,COPZ1,HNRNPA1,CTNNB1,S100A13,SNRPE,SNRPF,SNRPD1,APOD,SERPINA5,YIF1A,ARF4,EIF5A,HMGA1,CTGF,NPM1,CRYAB,THBS1,SERPINA1,TIMP3,PNP,SPP1,KDELR2,TUBB,TUBA1B,TUBA1A,TUBA1C,MID1IP1,NME1,RPS26,S100A10,FHL1,SAR1A,CD55,DYNLL1,S100A1,RBM8A,SLPI,PGAM1,GLIPR1,CSNK2B,ILF2,PRDX4,ARPC3,ACTB,ACTG1,…	40.9057	3.9797e-06	0.000471003
EC	GO:0048513	organ development	biological_process	3328	50	ANXA1,CTGF,BMP2,CTNNB1,FRZB,CNMD,COL10A1,RBP4,GNG5,CITED2,PFN1,PDPN,CYR61,PNP,CRYAB,CXCL14,THBS1,EIF6,PRMT1,FHL1,PHLDA2,RGCC,OMD,SPP1,TAGLN,TACSTD2,ANXA2,MYL6,CYTL1,PRDX4,APOD,NME1,CLCF1,CSNK2B,S100B,SERPINA5,TNFRSF11B,IBSP,TAF10,ADRB2,S100A1,ACTB,DYNLL1,MT1G,PPDPF,FST,CHAD,ODC1,CMTM7,EIF4EBP1	27.3307	6.88574e-06	0.000773145
EC	GO:0044421	extracellular region part	cellular_component	3949	85	ANXA2,TIMP3,TNFRSF11B,CYR61,CHAD,CNMD,SERPINA1,ACAN,CTGF,PRELP,COL10A1,OMD,SRA1,CLCF1,THBS1,PFN1,CFH,HSPA8,ACTB,ACTG1,SCRG1,CXCL14,RBP4,SLPI,ANXA1,S100B,APOD,SERPINA5,ENO1,SOD3,TACSTD2,SPP1,TFPI,BMP2,IBSP,GPX3,MIA,FRZB,MYDGF,S100A16,CMTM7,S100A13,FGFBP2,C2orf40,CYTL1,RAN,HNRNPDL,ARPC3,PRSS23,PNP,CRYAB,S100A6,TUBB,RHOC,CD55,HNRNPA1,NME1,ARF4,PGAM1,KDELR2,CTNNB1,TALDO1,ARL1,SUB1,AK2,EIF6,MYL6,EIF4A…	32.4306	1.51572e-20	6.63734e-17
EC	GO:0005576	extracellular region	cellular_component	4709	89	ANXA2,TIMP3,TNFRSF11B,CYR61,CHAD,CNMD,SERPINA1,ACAN,CTGF,PRELP,COL10A1,OMD,PNP,RBP4,SLPI,ANXA1,S100B,APOD,SERPINA5,S100A6,TUBB,THBS1,CD55,SOD3,CFH,SPP1,TFPI,HSPA8,BMP2,PGAM1,FST,IBSP,GPX3,S100A1,GLIPR1,S100A10,CSNK2B,ILF2,PRDX4,S100A13,CLCF1,SRA1,PFN1,ACTB,ACTG1,SCRG1,CXCL14,ENO1,TACSTD2,MIA,FRZB,MYDGF,S100A16,CMTM7,FGFBP2,C2orf40,CYTL1,RAN,HNRNPDL,ARPC3,PRSS23,CRYAB,RHOC,HNRNPA1,NME1,ARF4,KDELR2…	38.672	6.35383e-18	1.39117e-14
EC	GO:0031982	vesicle	cellular_component	3814	78	ANXA2,TUBB,HSPA8,RAN,MALL,PDPN,PHLDA1,SERPINA5,COPE,CD55,KDELR2,COPZ1,YIPF2,C2orf40,SLPI,ILF2,YIF1A,SERPINA1,SAR1A,GLIPR1,ANXA1,PNP,PGAM1,CSNK2B,PRDX4,DYNLL1,THBS1,ADRB2,IBSP,MYL6,ACTB,TUBA1C,HNRNPDL,ARPC3,PRSS23,CRYAB,RBP4,APOD,S100A6,ENO1,PFN1,RHOC,SOD3,CFH,HNRNPA1,TACSTD2,SPP1,NME1,ARF4,GPX3,CTNNB1,TIMP3,TALDO1,ARL1,PRELP,SUB1,AK2,EIF6,EIF4A1,S100A10,SNRPE,RPS26,GNG5,EIF5A,ACTG1,TUBA1B,KCNMA1,…	31.3219	5.15236e-17	6.3248e-14
EC	GO:0070062	extracellular vesicular exosome	cellular_component	2739	65	HNRNPDL,ARPC3,PRSS23,PNP,SERPINA1,CRYAB,RBP4,SLPI,ANXA1,APOD,SERPINA5,S100A6,ENO1,ANXA2,TUBB,PFN1,THBS1,RHOC,CD55,SOD3,CFH,HNRNPA1,TACSTD2,SPP1,HSPA8,NME1,ARF4,PGAM1,GPX3,KDELR2,CTNNB1,TIMP3,TALDO1,ARL1,PRELP,SUB1,AK2,EIF6,MYL6,ACTB,EIF4A1,S100A10,SNRPE,RAN,RPS26,DYNLL1,GNG5,EIF5A,ACTG1,CSNK2B,TUBA1B,KCNMA1,PRDX4,TUBA1A,MYDGF,S100A16,MYADM,S100A13,OMD,SH3BGRL3,ITM2C,SAR1A,NANS,CLCF1,PCOLCE2	22.4936	8.3507e-17	6.3248e-14
EC	GO:0043230	extracellular organelle	cellular_component	2741	65	HNRNPDL,ARPC3,PRSS23,PNP,SERPINA1,CRYAB,RBP4,SLPI,ANXA1,APOD,SERPINA5,S100A6,ENO1,ANXA2,TUBB,PFN1,THBS1,RHOC,CD55,SOD3,CFH,HNRNPA1,TACSTD2,SPP1,HSPA8,NME1,ARF4,PGAM1,GPX3,KDELR2,CTNNB1,TIMP3,TALDO1,ARL1,PRELP,SUB1,AK2,EIF6,MYL6,ACTB,EIF4A1,S100A10,SNRPE,RAN,RPS26,DYNLL1,GNG5,EIF5A,ACTG1,CSNK2B,TUBA1B,KCNMA1,PRDX4,TUBA1A,MYDGF,S100A16,MYADM,S100A13,OMD,SH3BGRL3,ITM2C,SAR1A,NANS,CLCF1,PCOLCE2	22.5101	8.66609e-17	6.3248e-14
EC	GO:0065010	extracellular membrane-bounded organelle	cellular_component	2741	65	HNRNPDL,ARPC3,PRSS23,PNP,SERPINA1,CRYAB,RBP4,SLPI,ANXA1,APOD,SERPINA5,S100A6,ENO1,ANXA2,TUBB,PFN1,THBS1,RHOC,CD55,SOD3,CFH,HNRNPA1,TACSTD2,SPP1,HSPA8,NME1,ARF4,PGAM1,GPX3,KDELR2,CTNNB1,TIMP3,TALDO1,ARL1,PRELP,SUB1,AK2,EIF6,MYL6,ACTB,EIF4A1,S100A10,SNRPE,RAN,RPS26,DYNLL1,GNG5,EIF5A,ACTG1,CSNK2B,TUBA1B,KCNMA1,PRDX4,TUBA1A,MYDGF,S100A16,MYADM,S100A13,OMD,SH3BGRL3,ITM2C,SAR1A,NANS,CLCF1,PCOLCE2	22.5101	8.66609e-17	6.3248e-14
EC	GO:0031988	membrane-bounded vesicle	cellular_component	3626	74	ANXA2,TUBB,HSPA8,RAN,SERPINA5,COPE,CD55,KDELR2,COPZ1,YIPF2,C2orf40,SLPI,ILF2,YIF1A,SERPINA1,SAR1A,GLIPR1,ANXA1,PNP,PGAM1,CSNK2B,PRDX4,MALL,DYNLL1,THBS1,ADRB2,HNRNPDL,ARPC3,PRSS23,CRYAB,RBP4,APOD,S100A6,ENO1,PFN1,RHOC,SOD3,CFH,HNRNPA1,TACSTD2,SPP1,NME1,ARF4,GPX3,CTNNB1,TIMP3,TALDO1,ARL1,PRELP,SUB1,AK2,EIF6,MYL6,ACTB,EIF4A1,S100A10,SNRPE,RPS26,GNG5,EIF5A,ACTG1,TUBA1B,KCNMA1,TUBA1A,MYDGF,S100A16,MYA…	29.778	7.22927e-16	4.52242e-13
EC	GO:0005615	extracellular space	cellular_component	1505	40	CLCF1,THBS1,PFN1,CFH,HSPA8,ACTB,ACTG1,TNFRSF11B,CYR61,SCRG1,CXCL14,SERPINA1,RBP4,SLPI,ANXA1,S100B,APOD,SERPINA5,ENO1,ANXA2,SOD3,TACSTD2,SPP1,TFPI,BMP2,IBSP,GPX3,CTGF,TIMP3,PRELP,MIA,FRZB,MYDGF,S100A16,CMTM7,S100A13,OMD,FGFBP2,C2orf40,CYTL1	12.3596	1.65937e-11	9.08299e-09
EC	GO:0044444	cytoplasmic part	cellular_component	9316	117	TIMM17A,ANXA2,TUBB,SNU13,RPS26,HSPA8,ACAN,PRELP,OMD,RAN,NME1,ANXA1,OST4,ACTB,SEC61B,SOD3,SERPINA1,CD55,ITM2C,MALL,PDPN,PHLDA1,COPE,YIF1A,KDELR2,SSR2,SEC61G,COPZ1,EIF5A,LRRC59,MRPL52,PYCR1,TUBA1B,TUBA1A,ADRB2,SERPINA5,CTNNB1,SNRPE,SNRPF,SNRPD1,YIPF2,C2orf40,SLPI,ILF2,TMEM258,PFN1,CTGF,COL10A1,PDLIM4,NPM1,AK2,CYCS,CHCHD2,CYC1,MRPS6,MYADM,ACTG1,APOD,MYDGF,PRMT1,S100A13,EIF4A1,SCRG1,CXCL14,CRYAB,SPP1…	76.5063	2.20043e-11	1.07063e-08
EC	GO:0005737	cytoplasm	cellular_component	11220	129	TIMM17A,ANXA2,TUBB,SNU13,RPS26,HSPA8,ACAN,PRELP,OMD,RAN,NME1,ANXA1,OST4,ACTB,SEC61B,SOD3,SERPINA1,CD55,ITM2C,MALL,PDPN,PHLDA1,COPE,YIF1A,KDELR2,SSR2,SEC61G,COPZ1,EIF5A,LRRC59,MRPL52,PYCR1,TUBA1B,TUBA1A,ADRB2,SERPINA5,CTNNB1,SNRPE,SNRPF,SNRPD1,YIPF2,C2orf40,SLPI,ILF2,TMEM258,PFN1,CTGF,COL10A1,PDLIM4,NPM1,AK2,CYCS,CHCHD2,CYC1,MRPS6,MYADM,ACTG1,APOD,MYDGF,PRMT1,S100A13,EIF4A1,SCRG1,CXCL14,CRYAB,SPP1…	92.1426	1.35307e-10	5.92507e-08
EC	GO:0031012	extracellular matrix	cellular_component	584	23	ANXA2,TIMP3,CYR61,SLPI,TUBB,THBS1,SOD3,HSPA8,ACAN,ARF4,IBSP,PRELP,MYL6,EIF4A1,RAN,ACTG1,TNFRSF11B,CHAD,CNMD,SERPINA1,CTGF,COL10A1,OMD	4.79602	4.56052e-10	1.8155e-07
EC	GO:0043209	myelin sheath	cellular_component	162	10	ANXA2,CRYAB,CALM2,HSPA8,NME1,PGAM1,ACTB,ACTG1,TUBA1B,TUBA1A	1.3304	9.26543e-07	0.000184424
EC	GO:0043227	membrane-bounded organelle	cellular_component	12451	129	TIMM17A,SNU13,SNRPE,ANXA2,TUBB,HNRNPA1,HNRNPH1,SNRPF,SNRPD1,RBM8A,HSPA8,ACAN,PRELP,OMD,RAN,NME1,ANXA1,OST4,CTNNB1,SEC61B,PRSS23,PNP,CRYAB,MT2A,S100B,MT1E,S100A6,ENO1,NPM1,ADRB2,PFN1,RHOC,SOD3,CYC1,TACSTD2,MT1G,HMGA1,S100A1,TIMP3,TALDO1,POLD2,PDLIM4,SUB1,EIF6,ACTB,EIF4A1,DYNLL1,EIF5A,ACTG1,CSNK2B,CYCS,ILF2,TAF10,PRDX4,EIF4EBP1,FHL1,SWI5,DESI1,TUBA1A,PHLDA1,ATOH8,S100A13,EBNA1BP2,PRMT1,CITED2,TUBA1…	102.252	1.17507e-06	0.000205826
EC	GO:0034709	methylosome	cellular_component	12	4	SNRPE,SNRPF,SNRPD1,PRMT1	0.0985483	2.05769e-06	0.000328584
EC	GO:0045121	membrane raft	cellular_component	282	12	ANXA2,TUBB,CD55,S100A10,TUBA1B,MALL,TUBA1A,PDPN,MYADM,CTNNB1,FXYD1,KCNMA1	2.31588	3.81265e-06	0.000463766
EC	GO:0043226	organelle	cellular_component	13284	133	DYNLL1,TIMM17A,SNU13,SNRPE,ANXA2,TUBB,RPS26,HNRNPA1,HNRNPH1,SNRPF,SNRPD1,RBM8A,HSPA8,ACAN,PRELP,OMD,RAN,NME1,NPM1,ANXA1,OST4,ACTB,CTNNB1,SEC61B,PRSS23,PNP,CRYAB,MT2A,S100B,MT1E,S100A6,ENO1,ADRB2,PFN1,RHOC,SOD3,CYC1,TACSTD2,MT1G,HMGA1,S100A1,TIMP3,TALDO1,POLD2,PDLIM4,SUB1,EIF6,EIF4A1,EIF5A,ACTG1,CSNK2B,CYCS,ILF2,TAF10,PRDX4,EIF4EBP1,FHL1,SWI5,DESI1,TUBA1A,PHLDA1,ATOH8,S100A13,EBNA1BP2,PRMT1,CITED2…	109.093	5.22739e-06	0.000602388
EC	GO:0034715	pICln-Sm protein complex	cellular_component	6	3	SNRPE,SNRPF,SNRPD1	0.0492741	1.06699e-05	0.00108659
EC	GO:0005829	cytosol	cellular_component	4909	65	SNU13,RPS26,APOD,COPE,HNRNPDL,ARPC3,PNP,CRYAB,RBP4,MT2A,ANXA1,S100A6,ENO1,NPM1,ANXA2,PFN1,RHOC,TACSTD2,HSPA8,ODC1,NME1,HMGA1,ARF4,PGAM1,SRM,SAT1,CTGF,HNRNPH1,CTNNB1,TALDO1,ARL1,BCAT1,EIF6,SEC61G,SEC61B,MYL6,ACTB,EIF4A1,COPZ1,SNRPE,SNRPF,SNRPD1,RAN,DYNLL1,EIF5A,ACTG1,CSNK2B,CYCS,PRDX4,EIF4EBP1,FHL1,UPP1,TUBA1A,PDPN,PHLDA1,S100A16,S100A13,PRMT1,RGCC,SRA1,MID1IP1,NANS,SMOX,MSRB1,RBM8A	40.3145	1.09485e-05	0.00108963
EC	GO:0044422	organelle part	cellular_component	9076	101	DYNLL1,TIMM17A,SNU13,SNRPE,ANXA2,TUBB,RPS26,HNRNPA1,HNRNPH1,SNRPF,SNRPD1,RBM8A,HSPA8,ACAN,PRELP,OMD,NME1,NPM1,ANXA1,OST4,CTNNB1,SEC61B,TUBA1B,TUBA1A,TUBA1C,MID1IP1,SOD3,SERPINA1,CD55,ITM2C,TAF10,COPE,YIF1A,KDELR2,SSR2,SEC61G,COPZ1,EIF5A,LRRC59,MRPL52,PYCR1,ACTB,CITED2,RAN,CSNK2B,TFPI,ADRB2,SWI5,SERPINA5,HMGA1,SUB1,RGCC,ACTG1,EBNA1BP2,SLPI,ILF2,MYL6,TMEM258,PDLIM4,HNRNPDL,CRYAB,POLD2,EIF6,ATOH8,PR…	74.5353	1.26546e-05	0.00118076
EC	GO:0031974	membrane-enclosed lumen	cellular_component	5036	66	ANXA2,TUBB,HSPA8,ACAN,PRELP,OMD,SOD3,SNU13,TAF10,MRPL52,PYCR1,ACTB,CITED2,SWI5,HMGA1,CTNNB1,SUB1,EBNA1BP2,SLPI,ILF2,PDLIM4,COPE,HNRNPDL,CRYAB,ANXA1,NPM1,HNRNPA1,HNRNPH1,POLD2,EIF6,SNRPE,SNRPF,SNRPD1,RAN,RPS26,CSNK2B,ATOH8,TIMM17A,PRMT1,SRA1,SMOX,RBM8A,STK17A,AK2,CYCS,CHCHD2,LRRC59,ARL4D,PHLDA1,S100A16,S100A13,RGCC,SH3BGRL3,CYR61,PRSS23,SERPINA1,THBS1,SPP1,COL10A1,MYDGF,RCN3,PNP,PGAM1,PRDX4,MRPS6,…	41.3574	1.26731e-05	0.00118076
EC	GO:0005515	protein binding	molecular_function	11189	127	BMP2,FST,CRYAB,TUBB,ADRB2,HSPA8,CTNNB1,CLCF1,CYR61,THBS1,IBSP,CTGF,HNRNPA1,ARL1,DYNLL1,CSNK2B,TUBA1A,CITED2,SERPINA1,S100B,ANXA2,NME1,SRM,SAT1,S100A1,S100A2,PYCR1,SUB1,BCAT1,ACTB,ACTG1,DESI1,PRMT1,MID1IP1,RGCC,TUBA1B,ARF4,ANXA1,S100A6,EIF4EBP1,ARPC3,TAGLN,PFN1,KCNMA1,MSRB1,RBP4,NPM1,RAN,CALM2,PGAM1,PDPN,CYTL1,YIPF2,TAF10,SNU13,SERPINA5,TIMP3,FGFBP2,PDLIM4,ENO1,ODC1,S100A10,PRDX4,S100A16,S100A13,P…	91.888	1.13815e-09	4.1533e-07
EC	GO:0003723	RNA binding	molecular_function	1615	32	SNU13,EIF6,EIF4A1,EIF5A,HNRNPA1,SLPI,RPS26,RBM8A,ANXA1,MRPS6,HNRNPH1,RAN,NPM1,TUBA1B,ILF2,HNRNPDL,ENO1,ANXA2,PFN1,HSPA8,NME1,SUB1,SEC61B,SNRPE,SNRPF,SNRPD1,BZW1,LRRC59,S100A16,EBNA1BP2,PRMT1,SRA1	13.263	2.30232e-06	0.000336063
EC	GO:0044548	S100 protein binding	molecular_function	13	4	S100B,S100A6,ANXA2,S100A1	0.106761	2.95322e-06	0.000380358
EC	GO:0042802	identical protein binding	molecular_function	1619	30	SERPINA1,CRYAB,S100B,ANXA2,THBS1,NME1,SRM,SAT1,S100A1,S100A2,PYCR1,SUB1,BCAT1,ACTB,ACTG1,CSNK2B,DESI1,PRMT1,MID1IP1,ANXA1,S100A6,ENO1,NPM1,ADRB2,ODC1,PDLIM4,S100A10,PRDX4,S100A16,S100A13	13.2958	1.88373e-05	0.00151611
EC	GO:0005198	structural molecule activity	molecular_function	703	18	MALL,ACAN,PRELP,COPE,ANXA1,TUBB,TUBA1B,TUBA1A,TUBA1C,CDC42SE1,ARPC3,ACTB,ACTG1,CRYAB,RPS26,MRPS6,MRPL52,MYL6	5.77329	1.93885e-05	0.00151611
EC	GO:0005200	structural constituent of cytoskeleton	molecular_function	107	7	ARPC3,TUBB,ACTB,ACTG1,TUBA1B,TUBA1A,TUBA1C	0.878722	2.8854e-05	0.00197424
EC	GO:0015450	P-P-bond-hydrolysis-driven protein transmembrane transporter activity	molecular_function	9	3	SEC61G,SEC61B,TIMM17A	0.0739112	4.40074e-05	0.00283099
EC	GO:0008201	heparin binding	molecular_function	159	8	CYR61,SERPINA5,THBS1,SOD3,CFH,CTGF,PRELP,PCOLCE2	1.30576	5.13292e-05	0.00305979
EC	GO:1901681	sulfur compound binding	molecular_function	211	9	CFH,FST,CYR61,SERPINA5,THBS1,SOD3,CTGF,PRELP,PCOLCE2	1.73281	6.31755e-05	0.00345807
EC	GO:0045155	electron transporter, transferring electrons from CoQH2-cytochrome c reductase complex and cytochrome c oxidase complex activity	molecular_function	2	2	CYC1,CYCS	0.0164247	6.70112e-05	0.00357856
EC	GO:0005539	glycosaminoglycan binding	molecular_function	214	9	ACAN,SERPINA5,CYR61,THBS1,SOD3,CFH,CTGF,PRELP,PCOLCE2	1.75744	7.0429e-05	0.00367153
EC	GO:0048306	calcium-dependent protein binding	molecular_function	59	5	ANXA1,S100B,S100A6,ANXA2,S100A1	0.484529	0.000122616	0.00526405
EC	GO:0097367	carbohydrate derivative binding	molecular_function	239	9	ACAN,SERPINA5,CYR61,THBS1,SOD3,CFH,CTGF,PRELP,PCOLCE2	1.96275	0.00016297	0.00584693
EC	GO:0005525	GTP binding	molecular_function	371	11	TUBB,RHOC,NME1,ARF4,ARL1,ARL4D,RAN,TUBA1B,TUBA1A,TUBA1C,SAR1A	3.04678	0.000253078	0.00759062
EC	GO:0019834	phospholipase A2 inhibitor activity	molecular_function	4	2	ANXA1,ANXA2	0.0328494	0.000397734	0.0102452
EC	GO:0008320	protein transmembrane transporter activity	molecular_function	18	3	SEC61G,SEC61B,TIMM17A	0.147822	0.000404892	0.0103083
EC	GO:0019838	growth factor binding	molecular_function	127	6	THBS1,FGFBP2,SEC61B,S100A13,CYR61,CTGF	1.04297	0.0006359	0.0146051
EC	GO:0005102	receptor binding	molecular_function	1520	25	BMP2,CTNNB1,CLCF1,CYR61,THBS1,IBSP,CTGF,ARF4,ANXA1,PFN1,CSNK2B,PDPN,CYTL1,HSPA8,S100B,S100A13,HMGA1,TUBB,TAF10,MIA,RAN,TNFRSF11B,SPP1,CMTM7,CXCL14	12.4828	0.000637036	0.0146051
EC	GO:0050840	extracellular matrix binding	molecular_function	51	4	THBS1,CYR61,SPP1,ANXA2	0.41883	0.000809923	0.0171231
EC	GO:0022884	macromolecule transmembrane transporter activity	molecular_function	23	3	SEC61G,SEC61B,TIMM17A	0.188884	0.000852693	0.0177807
RegC	GO:0030198	extracellular matrix organization	biological_process	327	14	ITGA10,VCAM1,COMP,LUM,COL9A3,CCDC80,ABI3BP,NDNF,FAP,SULF2,ENG,TNXB,COL12A1,ADAMTS5	2.02707	1.53578e-08	4.68068e-06
RegC	GO:0043062	extracellular structure organization	biological_process	328	14	ITGA10,VCAM1,COMP,LUM,COL9A3,CCDC80,ABI3BP,NDNF,FAP,SULF2,ENG,TNXB,COL12A1,ADAMTS5	2.03327	1.59602e-08	4.68068e-06
RegC	GO:0010033	response to organic substance	biological_process	2665	38	TXNIP,IFITM1,IFITM3,IFITM2,ALDH1A2,LEPROT,COLEC12,ZFP36L2,ID1,SSTR2,CD14,ENPP1,UCP2,LUM,TGFBR3,SOX4,THBD,JUNB,VCAM1,ENG,CLU,DAB2,CHI3L1,DEFB1,GAS1,LDHA,TGFBR2,HLA-E,CDO1,ASPN,SULF2,NNMT,TWSG1,MDK,LMO2,ID3,FAM89B,FIBIN	16.5203	3.37773e-07	8.38197e-05
RegC	GO:0009888	tissue development	biological_process	1837	30	COMP,EFEMP1,ID1,SULF2,CHI3L1,LUM,TGFBR2,ENG,ASPN,TGFBR3,CDON,DAB2,ID3,ENPP1,ETS2,ERG,SLC40A1,ALDH1A2,JUNB,SVIL,SEMA3A,NUPR1,SOX4,BTG1,BOC,TXNIP,COL12A1,ANXA4,NINJ1,TWSG1	11.3876	5.47616e-07	0.000126186
RegC	GO:0048523	negative regulation of cellular process	biological_process	4094	49	DAB2,CLU,SOX4,EFEMP1,LAG3,GADD45A,ASPN,LEPROT,FAP,TGFBR3,GAS1,IFITM3,IFITM1,IFITM2,FAM89B,TWSG1,PKIG,ZFP36L2,MDK,NDNF,RETREG1,THBD,ENPP1,ID3,TXNIP,BTG1,ID1,OGN,SEMA3A,UCP2,NUPR1,CD14,AEBP1,HIST1H1E,ETS2,JUNB,ENG,ANXA4,SULF2,H2AFJ,ANAPC16,ALDH1A2,SSTR2,MAFB,PRDX2,COMP,SLC40A1,CSTB,TGFBR2	25.3787	6.91669e-07	0.000139458
RegC	GO:0009719	response to endogenous stimulus	biological_process	1471	26	TXNIP,ALDH1A2,LEPROT,ID1,ZFP36L2,SSTR2,ENPP1,UCP2,TGFBR3,ENG,DAB2,JUNB,DEFB1,LDHA,TGFBR2,CDO1,SULF2,NNMT,TWSG1,MDK,LMO2,THBD,VCAM1,FAM89B,ASPN,FIBIN	9.11873	8.68891e-07	0.000155228
RegC	GO:0006915	apoptotic process	biological_process	1805	29	CLU,NUPR1,MDK,NDNF,RETREG1,ARL6IP5,ENG,CD14,GADD45A,CHI3L1,TGFBR2,COMP,DAB2,NME3,SEMA3A,STEAP3,FAP,BTG1,ALDH1A2,LDHA,ID3,SOX4,TXNIP,PRDX2,GAS1,ANXA4,ID1,UCP2,SLC40A1	11.1892	1.24849e-06	0.000191792
RegC	GO:0048519	negative regulation of biological process	biological_process	4455	51	DAB2,CLU,SOX4,EFEMP1,ARL6IP5,LAG3,GADD45A,ASPN,THBD,LEPROT,FAP,TGFBR3,GAS1,IFITM3,IFITM1,IFITM2,FAM89B,TWSG1,PKIG,ZFP36L2,MDK,NDNF,RETREG1,ENPP1,ID3,TXNIP,BTG1,ID1,OGN,SEMA3A,UCP2,ENG,NUPR1,CD14,AEBP1,HIST1H1E,ETS2,JUNB,ANXA4,SULF2,HLA-E,H2AFJ,ANAPC16,ALDH1A2,SSTR2,MAFB,PRDX2,COMP,SLC40A1,CSTB,TGFBR2	27.6166	1.42199e-06	0.000198336
RegC	GO:0042981	regulation of apoptotic process	biological_process	1513	26	CLU,NUPR1,MDK,NDNF,RETREG1,ARL6IP5,ENG,FAP,BTG1,ALDH1A2,LDHA,GADD45A,ID3,SOX4,TXNIP,CD14,PRDX2,GAS1,NME3,STEAP3,ANXA4,ID1,COMP,UCP2,DAB2,SLC40A1	9.37909	1.47553e-06	0.000198336
RegC	GO:0043067	regulation of programmed cell death	biological_process	1529	26	CLU,NUPR1,MDK,NDNF,RETREG1,ARL6IP5,ENG,FAP,BTG1,ALDH1A2,LDHA,GADD45A,ID3,SOX4,TXNIP,CD14,PRDX2,GAS1,NME3,STEAP3,ANXA4,ID1,COMP,UCP2,DAB2,SLC40A1	9.47828	1.79542e-06	0.00023168
RegC	GO:0010941	regulation of cell death	biological_process	1634	27	CLU,SOX4,NUPR1,MDK,NDNF,RETREG1,ARL6IP5,ENG,UCP2,FAP,BTG1,ALDH1A2,LDHA,GADD45A,ID3,TXNIP,CD14,PRDX2,GAS1,NME3,STEAP3,ANXA4,ID1,COMP,DAB2,SLC40A1,JUNB	10.1292	1.87828e-06	0.000233051
RegC	GO:0033993	response to lipid	biological_process	818	18	TXNIP,ALDH1A2,CD14,THBD,JUNB,VCAM1,SSTR2,ZFP36L2,ENG,DEFB1,LDHA,TGFBR2,TGFBR3,MDK,CDO1,UCP2,ID3,FIBIN	5.07079	2.82923e-06	0.000338041
RegC	GO:0012501	programmed cell death	biological_process	1933	29	CLU,NUPR1,MDK,NDNF,RETREG1,ARL6IP5,CD14,ENG,GADD45A,CHI3L1,TGFBR2,COMP,DAB2,NME3,SEMA3A,STEAP3,FAP,BTG1,ALDH1A2,LDHA,ID3,SOX4,TXNIP,PRDX2,GAS1,ANXA4,ID1,UCP2,SLC40A1	11.9827	4.92336e-06	0.000510009
RegC	GO:0042221	response to chemical stimulus	biological_process	3973	46	LDHA,TXNIP,NDNF,IFITM1,IFITM3,IFITM2,ALDH1A2,LEPROT,VCAM1,SSTR2,TGFBR2,COLEC12,ZFP36L2,JUNB,GABRA4,ID1,CD14,ENPP1,UCP2,LUM,TGFBR3,SEMA3A,SOX4,THBD,ENG,CLU,DAB2,SLC40A1,CHI3L1,DEFB1,GAS1,HLA-E,CDO1,ASPN,SULF2,FIBIN,NNMT,TWSG1,MDK,LMO2,PRDX2,BOC,ID3,NUPR1,FAM89B,PTGR1	24.6286	4.96943e-06	0.000510009
RegC	GO:0016265	death	biological_process	2069	30	CLU,SOX4,NUPR1,MDK,NDNF,RETREG1,ARL6IP5,CD14,ENG,GADD45A,CHI3L1,TGFBR2,COMP,DAB2,NME3,SEMA3A,STEAP3,UCP2,FAP,BTG1,ALDH1A2,LDHA,ID3,TXNIP,PRDX2,GAS1,ANXA4,ID1,SLC40A1,JUNB	12.8257	6.40344e-06	0.000607574
RegC	GO:0008219	cell death	biological_process	2069	30	CLU,SOX4,NUPR1,MDK,NDNF,RETREG1,ARL6IP5,CD14,ENG,GADD45A,CHI3L1,TGFBR2,COMP,DAB2,NME3,SEMA3A,STEAP3,UCP2,FAP,BTG1,ALDH1A2,LDHA,ID3,TXNIP,PRDX2,GAS1,ANXA4,ID1,SLC40A1,JUNB	12.8257	6.40344e-06	0.000607574
RegC	GO:0048731	system development	biological_process	4560	50	EFEMP1,COMP,SOX4,SULF2,LDHA,CHI3L1,LUM,SSTR2,TGFBR2,TGFBR3,ID3,ENG,TCF4,CDON,ASPN,NNMT,MAFB,MDK,ALDH1A2,GABRA4,DAB2,SEMA3A,CRTAC1,ID1,OGN,ETS2,AEBP1,COL12A1,ENPP1,ERG,NINJ1,JUNB,SVIL,NUPR1,COL9A3,CDO1,VCAM1,ZFP36L2,UCP2,MXRA8,TWSG1,NDNF,SLC40A1,CLU,BTG1,BOC,TXNIP,ADAMTS5,COL15A1,FAP	28.2675	7.25752e-06	0.000668936
RegC	GO:0071560	cellular response to transforming growth factor beta stimulus	biological_process	218	9	ZFP36L2,DAB2,TGFBR3,ENG,TGFBR2,ID1,TWSG1,FAM89B,ASPN	1.35138	8.70793e-06	0.000776468
RegC	GO:0009653	anatomical structure morphogenesis	biological_process	2691	35	EFEMP1,COMP,TGFBR3,ID1,SOX4,TGFBR2,ID3,ENG,CLU,ASPN,NNMT,DAB2,SEMA3A,CRTAC1,OGN,LUM,ETS2,ERG,CDON,MAFB,UCP2,SULF2,NDNF,SLC40A1,JUNB,CHI3L1,BTG1,ALDH1A2,COL12A1,TWSG1,ADAMTS5,NINJ1,BOC,COL15A1,FAP	16.6815	9.79582e-06	0.000831614
RegC	GO:0071559	response to transforming growth factor beta stimulus	biological_process	222	9	ZFP36L2,DAB2,TGFBR3,ENG,TGFBR2,ID1,TWSG1,FAM89B,ASPN	1.37618	1.00775e-05	0.000833593
RegC	GO:0031012	extracellular matrix	cellular_component	584	23	TNXB,LUM,COL9A3,CCDC80,ABI3BP,COL15A1,CLU,OGN,COMP,EFEMP1,PCOLCE,CDON,AEBP1,NDNF,PRG4,COL12A1,ASPN,CHI3L1,TGFBR3,CRTAC1,ADAMTS5,COLEC12,SCARA3	3.62022	1.16622e-12	3.76223e-09
RegC	GO:0044421	extracellular region part	cellular_component	3949	58	TNXB,LUM,COL9A3,CCDC80,ABI3BP,COL15A1,OGN,CHI3L1,COMP,TGFBR3,EFEMP1,NDNF,ASPN,CRTAC1,ADAMTS5,COL12A1,ENG,COLEC12,SCARA3,C1R,CLU,CSTB,THBD,GUSB,CD14,PLA2G2A,VCAM1,ENPP1,DEFB1,FAP,SEMA3A,PCOLCE,CHI3L2,AEBP1,SULF2,FRMD4B,ARL6IP5,SNCG,LDHA,ANXA4,HIST1H1E,HLA-E,PRDX2,GLRX,DAB2,IFITM3,AHNAK,NME3,PTGR1,PLXDC2,ADGRG2,MXRA8,H2AFJ,TWSG1,GPRC5C,CISD1,CRYL1,CARHSP1	24.4799	5.25611e-12	8.47811e-09
RegC	GO:0005578	proteinaceous extracellular matrix	cellular_component	399	18	TNXB,LUM,COL9A3,CCDC80,ABI3BP,COL15A1,OGN,CHI3L1,COMP,TGFBR3,EFEMP1,NDNF,ASPN,CRTAC1,ADAMTS5,COL12A1,COLEC12,SCARA3	2.4734	4.76653e-11	5.1256e-08
RegC	GO:0005576	extracellular region	cellular_component	4709	62	TNXB,LUM,COL9A3,CCDC80,ABI3BP,COL15A1,OGN,CHI3L1,COMP,TGFBR3,EFEMP1,NDNF,ASPN,CRTAC1,ADAMTS5,C1R,CSTB,GUSB,CD14,CLU,PLA2G2A,MDK,DEFB1,SEMA3A,PCOLCE,LY6E,C4orf48,AEBP1,FIBIN,COL12A1,ENG,COLEC12,SCARA3,THBD,VCAM1,ENPP1,FAP,CHI3L2,SULF2,FRMD4B,ARL6IP5,SNCG,LDHA,ANXA4,HIST1H1E,HLA-E,PRDX2,GLRX,DAB2,IFITM3,AHNAK,NME3,PTGR1,PLXDC2,ADGRG2,MXRA8,H2AFJ,TWSG1,GPRC5C,CISD1,CRYL1,CARHSP1	29.1911	6.92266e-11	5.58312e-08
RegC	GO:0070062	extracellular vesicular exosome	cellular_component	2739	43	ARL6IP5,SNCG,LDHA,C1R,CSTB,GUSB,CD14,ANXA4,HIST1H1E,CLU,HLA-E,PLA2G2A,VCAM1,OGN,TNXB,PRDX2,GLRX,CHI3L1,COL15A1,COMP,LUM,DEFB1,DAB2,IFITM3,TGFBR3,AHNAK,EFEMP1,NME3,PTGR1,PCOLCE,COLEC12,PLXDC2,AEBP1,ADGRG2,COL12A1,MXRA8,H2AFJ,TWSG1,CRTAC1,GPRC5C,CISD1,CRYL1,CARHSP1	16.9791	1.97183e-09	9.29656e-07
RegC	GO:0043230	extracellular organelle	cellular_component	2741	43	ARL6IP5,SNCG,LDHA,C1R,CSTB,GUSB,CD14,ANXA4,HIST1H1E,CLU,HLA-E,PLA2G2A,VCAM1,OGN,TNXB,PRDX2,GLRX,CHI3L1,COL15A1,COMP,LUM,DEFB1,DAB2,IFITM3,TGFBR3,AHNAK,EFEMP1,NME3,PTGR1,PCOLCE,COLEC12,PLXDC2,AEBP1,ADGRG2,COL12A1,MXRA8,H2AFJ,TWSG1,CRTAC1,GPRC5C,CISD1,CRYL1,CARHSP1	16.9915	2.01723e-09	9.29656e-07
RegC	GO:0065010	extracellular membrane-bounded organelle	cellular_component	2741	43	ARL6IP5,SNCG,LDHA,C1R,CSTB,GUSB,CD14,ANXA4,HIST1H1E,CLU,HLA-E,PLA2G2A,VCAM1,OGN,TNXB,PRDX2,GLRX,CHI3L1,COL15A1,COMP,LUM,DEFB1,DAB2,IFITM3,TGFBR3,AHNAK,EFEMP1,NME3,PTGR1,PCOLCE,COLEC12,PLXDC2,AEBP1,ADGRG2,COL12A1,MXRA8,H2AFJ,TWSG1,CRTAC1,GPRC5C,CISD1,CRYL1,CARHSP1	16.9915	2.01723e-09	9.29656e-07
RegC	GO:0005615	extracellular space	cellular_component	1505	30	ENG,C1R,CLU,CSTB,THBD,GUSB,CD14,PLA2G2A,VCAM1,OGN,TNXB,ENPP1,CHI3L1,COL15A1,COMP,LUM,DEFB1,TGFBR3,EFEMP1,FAP,SEMA3A,PCOLCE,CHI3L2,CCDC80,ABI3BP,AEBP1,SULF2,COL12A1,ADAMTS5,FRMD4B	9.3295	6.53568e-09	2.34268e-06
RegC	GO:0070022	transforming growth factor beta receptor homodimeric complex	cellular_component	4	3	ENG,TGFBR2,DAB2	0.024796	9.245e-07	0.000155228
RegC	GO:0031988	membrane-bounded vesicle	cellular_component	3626	45	GUSB,SLC40A1,HLA-E,GALNT15,CHI3L1,CD14,GPRC5C,COLEC12,CSTB,DAB2,CLU,PLA2G2A,ANXA4,ARL6IP5,SNCG,LDHA,C1R,HIST1H1E,VCAM1,OGN,TNXB,PRDX2,GLRX,COL15A1,COMP,LUM,DEFB1,IFITM3,TGFBR3,AHNAK,EFEMP1,NME3,PTGR1,PCOLCE,PLXDC2,AEBP1,ADGRG2,COL12A1,MXRA8,H2AFJ,TWSG1,CRTAC1,CISD1,CRYL1,CARHSP1	22.4776	9.62357e-07	0.000155228
RegC	GO:0005581	collagen	cellular_component	89	7	TNXB,LUM,COL9A3,COL15A1,COL12A1,COLEC12,SCARA3	0.551711	1.32944e-06	0.000194944
RegC	GO:0031982	vesicle	cellular_component	3814	45	GUSB,SLC40A1,HLA-E,GALNT15,CHI3L1,CD14,GPRC5C,COLEC12,CSTB,DAB2,CLU,PLA2G2A,ANXA4,AHNAK,ARL6IP5,SNCG,LDHA,C1R,HIST1H1E,VCAM1,OGN,TNXB,PRDX2,GLRX,COL15A1,COMP,LUM,DEFB1,IFITM3,TGFBR3,EFEMP1,NME3,PTGR1,PCOLCE,PLXDC2,AEBP1,ADGRG2,COL12A1,MXRA8,H2AFJ,TWSG1,CRTAC1,CISD1,CRYL1,CARHSP1	23.643	4.02043e-06	0.000447238
RegC	GO:0044420	extracellular matrix part	cellular_component	183	8	TNXB,LUM,COL9A3,CCDC80,COL15A1,COL12A1,COLEC12,SCARA3	1.13442	1.8582e-05	0.00138468
RegC	GO:0009986	cell surface	cellular_component	746	15	THBD,ANXA4,CLU,HLA-E,VCAM1,ENPP1,TGFBR3,FAP,SULF2,ADGRG2,MXRA8,CD14,ENG,LAG3,TGFBR2	4.62446	5.80652e-05	0.00317489
RegC	GO:0005593	FACIT collagen	cellular_component	6	2	COL9A3,COL12A1	0.037194	0.000562294	0.0172758
RegC	GO:0030934	anchoring collagen	cellular_component	10	2	COL9A3,COL12A1	0.06199	0.00165971	0.0347596
RegC	GO:0005583	fibrillar collagen	cellular_component	12	2	TNXB,LUM	0.074388	0.00241458	0.0442581
RegC	GO:0043235	receptor complex	cellular_component	295	7	ITGA10,CD14,ENG,TGFBR2,DAB2,TGFBR3,GPRC5C	1.82871	0.00243648	0.0444073
RegC	GO:0032993	protein-DNA complex	cellular_component	155	5	HIST1H1E,NUPR1,TCF4,H1FX,H2AFJ	0.960846	0.00280501	0.0502719
RegC	GO:0005614	interstitial matrix	cellular_component	13	2	CCDC80,ABI3BP	0.0805871	0.00284206	0.0506546
RegC	GO:0097367	carbohydrate derivative binding	molecular_function	239	13	ENG,TGFBR2,TGFBR3,NDNF,CHI3L1,CHI3L2,MDK,TNXB,COMP,PCOLCE,CCDC80,ABI3BP,ADAMTS5	1.48156	2.99987e-09	1.2097e-06
RegC	GO:0005539	glycosaminoglycan binding	molecular_function	214	11	ENG,TGFBR2,TGFBR3,NDNF,MDK,TNXB,COMP,PCOLCE,CCDC80,ABI3BP,ADAMTS5	1.32659	9.34031e-08	2.51099e-05
RegC	GO:0008201	heparin binding	molecular_function	159	9	MDK,TNXB,COMP,TGFBR3,PCOLCE,CCDC80,ABI3BP,NDNF,ADAMTS5	0.985642	6.47247e-07	0.000139201
RegC	GO:1901681	sulfur compound binding	molecular_function	211	10	COMP,ENPP1,MDK,TNXB,TGFBR3,PCOLCE,CCDC80,ABI3BP,NDNF,ADAMTS5	1.30799	7.76436e-07	0.00014734
RegC	GO:0005518	collagen binding	molecular_function	65	6	ITGA10,COMP,LUM,PCOLCE,ABI3BP,ASPN	0.402935	3.05757e-06	0.000352276
RegC	GO:0050431	transforming growth factor beta binding	molecular_function	19	4	ENG,TGFBR2,TGFBR3,TWSG1	0.117781	5.05899e-06	0.000510009
RegC	GO:0005201	extracellular matrix structural constituent	molecular_function	78	6	CHI3L1,COL15A1,COMP,LUM,COL9A3,COL12A1	0.483522	8.90555e-06	0.000776468
RegC	GO:0038024	cargo receptor activity	molecular_function	65	5	ENPP1,COLEC12,SCARA3,PRG4,DAB2	0.402935	5.1568e-05	0.0030247
RegC	GO:0005044	scavenger receptor activity	molecular_function	49	4	ENPP1,COLEC12,SCARA3,PRG4	0.303751	0.000239603	0.00941137
RegC	GO:0052851	ferric-chelate reductase (NADPH) activity	molecular_function	5	2	STEAP3,STEAP1	0.030995	0.00037639	0.0130563
RegC	GO:0005534	galactose binding	molecular_function	5	2	ENG,COLEC12	0.030995	0.00037639	0.0130563
RegC	GO:0008823	cupric reductase activity	molecular_function	5	2	STEAP3,STEAP1	0.030995	0.00037639	0.0130563
RegC	GO:0030020	extracellular matrix structural constituent conferring tensile strength	molecular_function	6	2	COL9A3,COL12A1	0.037194	0.000562294	0.0172758
RegC	GO:0005114	type II transforming growth factor beta receptor binding	molecular_function	7	2	ENG,TGFBR3	0.043393	0.00078402	0.0209029
RegC	GO:0004568	chitinase activity	molecular_function	7	2	CHI3L1,CHI3L2	0.043393	0.00078402	0.0209029
RegC	GO:0005515	protein binding	molecular_function	11189	86	ENG,TGFBR3,CLU,VCAM1,TNXB,FAP,ADAMTS5,GUSB,ETS2,ID3,DAB2,LDHA,ANXA4,TCF4,DEFB1,SLC40A1,CISD1,CARHSP1,TXNIP,EFEMP1,HLA-E,AHNAK,SVIL,LAG3,LIMCH1,GADD45A,SOX4,H2AFJ,MAFB,TGFBR2,ID1,TWSG1,BTG1,LEPROT,CSTB,COMP,ENPP1,FIBIN,CRYL1,LMO2,MAP7D3,CCDC80,ITGA10,LUM,PCOLCE,ABI3BP,ASPN,SEMA3A,SSTR2,GLRX,FAM89B,CRTAC1,OGN,MDK,TSC22D1,JUNB,AEBP1,CDON,NUPR1,PSIP1,ARL6IP5,SNCG,C1R,THBD,CD14,HIST1H1E,ERG,IFITM1,PRD…	69.3607	0.000912738	0.0230039
RegC	GO:0005102	receptor binding	molecular_function	1520	20	ENG,TGFBR3,VCAM1,TNXB,FAP,ADAMTS5,EFEMP1,HLA-E,LAG3,DEFB1,ETS2,TGFBR2,CLU,LEPROT,GUSB,SEMA3A,CRTAC1,OGN,MDK,ENPP1	9.42249	0.00102532	0.0246843
RegC	GO:0008061	chitin binding	molecular_function	8	2	CHI3L1,CHI3L2	0.049592	0.00104112	0.024879
RegC	GO:0005024	transforming growth factor beta-activated receptor activity	molecular_function	9	2	TGFBR2,TGFBR3	0.055791	0.00133316	0.0292571
RegC	GO:0034713	type I transforming growth factor beta receptor binding	molecular_function	9	2	ENG,TGFBR2	0.055791	0.00133316	0.0292571
preFC	GO:0030198	extracellular matrix organization	biological_process	327	19	COL2A1,COL3A1,FN1,COL5A2,COL1A2,SPARC,SPP1,COL11A1,COL6A3,COL5A1,TNC,COMP,LUM,ITGA1,ABI3BP,SMOC2,FMOD,HTRA1,ADAMTS5	1.40336	1.16514e-16	4.9667e-14
preFC	GO:0043062	extracellular structure organization	biological_process	328	19	COL2A1,COL3A1,FN1,COL5A2,COL1A2,SPARC,SPP1,COL11A1,COL6A3,COL5A1,TNC,COMP,LUM,ITGA1,ABI3BP,SMOC2,FMOD,HTRA1,ADAMTS5	1.40765	1.23287e-16	4.9667e-14
preFC	GO:0030199	collagen fibril organization	biological_process	41	8	COL2A1,COL3A1,COL5A2,COL1A2,COL11A1,COL5A1,LUM,FMOD	0.175956	6.87809e-12	1.49202e-09
preFC	GO:0032502	developmental process	biological_process	6029	55	SERPINE2,EFEMP1,RARB,COMP,COL2A1,COL11A1,SPP1,TNC,GPX4,ARHGDIB,ANGPTL2,TSPO,INHBA,CTHRC1,AKR1B1,FGF18,SLC5A3,SRPX2,COL3A1,LUM,COL1A2,AQP3,ASPH,COL5A2,COL5A1,FN1,CLU,SPARC,ASPN,DNER,CRTAC1,OGN,FMOD,AEBP1,FZD8,RAB38,NRP2,ITGA1,SCRG1,HTRA1,CRLF1,AMTN,COL6A3,LTBP3,S100A4,ADIRF,TYMP,EID1,DKK3,RANBP3L,DEFB1,AGPAT5,AKR1C2,ADAMTS5,IGFBP7	25.8742	3.23597e-11	5.7034e-09
preFC	GO:0009653	anatomical structure morphogenesis	biological_process	2691	36	EFEMP1,RARB,COMP,COL2A1,COL11A1,TNC,SPP1,CTHRC1,SRPX2,COL1A2,INHBA,AQP3,ASPH,COL5A2,COL5A1,FN1,CLU,SPARC,ASPN,CRTAC1,OGN,LUM,FMOD,SERPINE2,NRP2,ITGA1,HTRA1,FGF18,TSPO,S100A4,COL3A1,DKK3,AMTN,ADAMTS5,TYMP,FZD8	11.5487	4.96672e-11	8.23891e-09
preFC	GO:0007275	multicellular organismal development	biological_process	5115	49	SERPINE2,EFEMP1,RARB,COMP,COL2A1,COL11A1,GPX4,ARHGDIB,ANGPTL2,TNC,TSPO,INHBA,SPP1,CTHRC1,AKR1B1,FGF18,SLC5A3,SRPX2,LUM,COL1A2,AQP3,COL5A2,COL5A1,FN1,SPARC,ASPN,DNER,CRTAC1,OGN,FMOD,COL3A1,AEBP1,FZD8,NRP2,ITGA1,SCRG1,HTRA1,CRLF1,AMTN,COL6A3,S100A4,TYMP,RANBP3L,CLU,ASPH,AGPAT5,ADAMTS5,IGFBP7,DKK3	21.9516	2.85767e-10	4.02932e-08
preFC	GO:0048731	system development	biological_process	4560	44	SERPINE2,EFEMP1,RARB,COMP,COL2A1,COL11A1,TNC,TSPO,INHBA,SPP1,CTHRC1,AKR1B1,FGF18,SLC5A3,SRPX2,LUM,COL1A2,AQP3,COL5A2,COL5A1,FN1,SPARC,ASPN,DNER,CRTAC1,OGN,FMOD,COL3A1,AEBP1,FZD8,NRP2,ITGA1,SCRG1,HTRA1,CRLF1,AMTN,COL6A3,S100A4,TYMP,RANBP3L,CLU,AGPAT5,ADAMTS5,DKK3	19.5698	5.06886e-09	6.21487e-07
preFC	GO:0044767	single-organism developmental process	biological_process	4613	44	SERPINE2,EFEMP1,RARB,COMP,COL2A1,COL11A1,TNC,INHBA,SPP1,CTHRC1,AKR1B1,FGF18,SRPX2,COL3A1,TSPO,COL1A2,AQP3,ASPH,COL5A2,COL5A1,FN1,CLU,SPARC,ASPN,DNER,CRTAC1,OGN,LUM,FMOD,RAB38,NRP2,ITGA1,HTRA1,COL6A3,AEBP1,S100A4,FZD8,RANBP3L,AMTN,DEFB1,AGPAT5,ADAMTS5,TYMP,DKK3	19.7972	7.40219e-09	8.69758e-07
preFC	GO:0048646	anatomical structure formation involved in morphogenesis	biological_process	2018	28	RARB,COMP,TNC,SPP1,COL2A1,CTHRC1,SRPX2,ASPH,FN1,SPARC,INHBA,ASPN,COL11A1,COL1A2,CRTAC1,OGN,LUM,FMOD,SERPINE2,NRP2,ITGA1,FGF18,TSPO,COL3A1,AMTN,ADAMTS5,TYMP,FZD8	8.66049	8.32972e-09	9.39592e-07
preFC	GO:0030574	collagen catabolic process	biological_process	68	7	COL2A1,COL3A1,COL5A2,COL1A2,COL11A1,COL6A3,COL5A1	0.29183	1.61647e-08	1.68654e-06
preFC	GO:0048856	anatomical structure development	biological_process	5311	47	SERPINE2,EFEMP1,RARB,COMP,COL2A1,COL11A1,TNC,TSPO,INHBA,SPP1,CTHRC1,AKR1B1,FGF18,SLC5A3,SRPX2,LUM,COL1A2,AQP3,ASPH,COL5A2,COL5A1,FN1,CLU,SPARC,ASPN,DNER,CRTAC1,OGN,FMOD,COL3A1,AEBP1,FZD8,NRP2,ITGA1,SCRG1,HTRA1,CRLF1,AMTN,COL6A3,S100A4,TYMP,DKK3,RANBP3L,DEFB1,AGPAT5,AKR1C2,ADAMTS5	22.7928	1.67458e-08	1.68654e-06
preFC	GO:0044707	single-multicellular organism process	biological_process	7272	56	SERPINE2,EFEMP1,RARB,COMP,COL5A2,SPARC,COL11A1,TSPO,CYBA,COL2A1,SPP1,TNC,GPX4,ARHGDIB,ANGPTL2,INHBA,COL5A1,CTHRC1,AKR1B1,FGF18,SLC5A3,SRPX2,LUM,COL1A2,AQP3,FN1,ASPN,DNER,CRTAC1,ITGA1,ASPH,OGN,FMOD,COL3A1,AEBP1,FZD8,NRP2,SCRG1,HTRA1,CRLF1,AMTN,COL6A3,S100A4,TYMP,RETREG1,CLU,PCSK1N,RANBP3L,CD55,AKR1C2,AGPAT5,ADAMTS5,IGFBP7,NOVA1,LTBP3,DKK3	31.2086	2.22994e-08	2.16843e-06
preFC	GO:0032501	multicellular organismal process	biological_process	7526	57	SERPINE2,EFEMP1,RARB,COMP,COL5A2,SPARC,COL11A1,TSPO,CYBA,COL2A1,SPP1,TNC,GPX4,ARHGDIB,ANGPTL2,INHBA,COL5A1,CTHRC1,AKR1B1,FGF18,SLC5A3,SRPX2,LUM,COL1A2,AQP3,FN1,ASPN,DNER,CRTAC1,ITGA1,ASPH,OGN,FMOD,COL3A1,AEBP1,FZD8,NRP2,SCRG1,HTRA1,CRLF1,AMTN,COL6A3,S100A4,TYMP,RETREG1,CLU,PCSK1N,RANBP3L,CD55,AKR1C2,DEFB1,AGPAT5,ADAMTS5,IGFBP7,NOVA1,LTBP3,DKK3	32.2987	2.55187e-08	2.39875e-06
preFC	GO:0044243	multicellular organismal catabolic process	biological_process	76	7	COL2A1,COL3A1,COL5A2,COL1A2,COL11A1,COL6A3,COL5A1	0.326163	3.54647e-08	3.22615e-06
preFC	GO:0042476	odontogenesis	biological_process	119	8	COL1A2,INHBA,AQP3,ASPN,HTRA1,AMTN,ADAMTS5,TNC	0.510703	4.31475e-08	3.80238e-06
preFC	GO:0009887	organ morphogenesis	biological_process	1022	19	EFEMP1,RARB,COMP,COL2A1,COL11A1,TNC,CTHRC1,COL1A2,INHBA,AQP3,COL5A2,COL5A1,ASPN,NRP2,HTRA1,FGF18,COL3A1,AMTN,ADAMTS5	4.38603	4.54075e-08	3.88028e-06
preFC	GO:0001501	skeletal system development	biological_process	461	13	RARB,COMP,COL2A1,COL11A1,EFEMP1,FGF18,LUM,COL3A1,COL5A2,COL1A2,AEBP1,SPARC,RANBP3L	1.97844	7.70891e-08	6.21118e-06
preFC	GO:0007155	cell adhesion	biological_process	1062	19	COL2A1,COL11A1,COL3A1,ITGA1,SERPINE2,FN1,TNC,ARHGDIB,ABI3BP,SMOC2,ISLR,NRP2,SPP1,COL6A3,COL5A1,COMP,IGFBP7,AMTN,NT5E	4.5577	8.31711e-08	6.51507e-06
preFC	GO:0022610	biological adhesion	biological_process	1070	19	COL2A1,COL11A1,COL3A1,ITGA1,SERPINE2,FN1,TNC,ARHGDIB,ABI3BP,SMOC2,ISLR,NRP2,SPP1,COL6A3,COL5A1,COMP,IGFBP7,AMTN,NT5E	4.59203	9.3556e-08	7.13049e-06
preFC	GO:0048513	organ development	biological_process	3328	34	SERPINE2,EFEMP1,RARB,COMP,COL2A1,COL11A1,TNC,INHBA,CTHRC1,AKR1B1,FGF18,LUM,COL1A2,AQP3,COL5A2,COL5A1,ASPN,DNER,NRP2,HTRA1,SPP1,AMTN,COL6A3,AEBP1,SPARC,S100A4,COL3A1,FZD8,RANBP3L,AGPAT5,ADAMTS5,CRTAC1,TSPO,DKK3	14.2825	2.56722e-07	1.80989e-05
preFC	GO:0031012	extracellular matrix	cellular_component	584	30	LUM,FN1,AMTN,COL11A1,COL2A1,SPARC,COL5A1,TNC,SMOC2,ABI3BP,COL5A2,CILP,COL3A1,SERPINE2,COL1A2,CLU,COL6A3,OGN,COMP,FMOD,EFEMP1,IGFBP7,AEBP1,HTRA1,ASPN,LTBP3,CILP2,CTHRC1,CRTAC1,ADAMTS5	2.5063	8.06659e-25	2.27478e-21
preFC	GO:0044421	extracellular region part	cellular_component	3949	59	LUM,FN1,AMTN,COL11A1,COL2A1,SPARC,COL5A1,TNC,SMOC2,ABI3BP,COL5A2,COL6A3,CILP,OGN,COMP,FMOD,EFEMP1,CILP2,CTHRC1,ASPN,CRTAC1,ADAMTS5,INHBA,COL3A1,CLU,COL1A2,SRPX2,CRLF1,SCRG1,FGF18,SERPINE2,SPP1,AKR1B1,S100A4,DEFB1,IGFBP7,AEBP1,HTRA1,DKK3,PCSK1N,ANGPTL2,PLOD2,ISLR,CD55,NT5E,TSPO,GLRX,GPX4,PPIC,ARHGDIB,ITGA1,DSTN,IFITM3,AHNAK,ADIRF,H2AFJ,UACA,LTBP3,CARHSP1	16.9476	1.46731e-23	2.06891e-20
preFC	GO:0005578	proteinaceous extracellular matrix	cellular_component	399	24	LUM,FN1,AMTN,COL11A1,COL2A1,SPARC,COL5A1,TNC,SMOC2,ABI3BP,COL5A2,COL6A3,CILP,OGN,COMP,FMOD,EFEMP1,CILP2,CTHRC1,ASPN,CRTAC1,ADAMTS5,COL3A1,COL1A2	1.71236	2.44141e-21	2.29493e-18
preFC	GO:0005576	extracellular region	cellular_component	4709	60	LUM,FN1,AMTN,COL11A1,COL2A1,SPARC,COL5A1,TNC,SMOC2,ABI3BP,COL5A2,COL6A3,CILP,OGN,COMP,FMOD,EFEMP1,CILP2,CTHRC1,ASPN,CRTAC1,ADAMTS5,ISLR,NRP2,CRLF1,FGF18,COL3A1,SERPINE2,COL1A2,CD55,INHBA,SPP1,CLU,S100A4,DEFB1,IGFBP7,AEBP1,HTRA1,UACA,LTBP3,SRPX2,SCRG1,AKR1B1,DKK3,PCSK1N,ANGPTL2,PLOD2,NT5E,TSPO,GLRX,GPX4,PPIC,ARHGDIB,ITGA1,DSTN,IFITM3,AHNAK,ADIRF,H2AFJ,CARHSP1	20.2092	1.98143e-20	1.39691e-17
preFC	GO:0005615	extracellular space	cellular_component	1505	35	INHBA,FN1,CLU,SRPX2,CILP,CRLF1,SCRG1,FGF18,COL2A1,COL3A1,COL5A2,SERPINE2,COL1A2,SPARC,SPP1,COL11A1,COL6A3,AKR1B1,OGN,TNC,S100A4,COMP,LUM,DEFB1,FMOD,EFEMP1,IGFBP7,ABI3BP,AEBP1,HTRA1,CTHRC1,DKK3,PCSK1N,ANGPTL2,ADAMTS5	6.45889	6.79384e-18	3.83173e-15
preFC	GO:0005583	fibrillar collagen	cellular_component	12	7	LUM,COL11A1,COL5A2,COL5A1,COL3A1,COL1A2,COL2A1	0.0514994	1.60088e-14	5.64309e-12
preFC	GO:0044420	extracellular matrix part	cellular_component	183	14	LUM,FN1,AMTN,COL11A1,COL2A1,SPARC,COL5A1,TNC,SMOC2,COL5A2,COL6A3,COL3A1,CTHRC1,COL1A2	0.785366	4.06654e-14	1.27418e-11
preFC	GO:0070062	extracellular vesicular exosome	cellular_component	2739	39	PLOD2,ISLR,CILP,FN1,COL1A2,CD55,SPP1,CLU,COL6A3,AKR1B1,OGN,COL5A1,NT5E,S100A4,TSPO,GLRX,GPX4,PPIC,COMP,LUM,ARHGDIB,ITGA1,DEFB1,DSTN,IFITM3,AHNAK,EFEMP1,ADIRF,IGFBP7,CILP2,AEBP1,HTRA1,H2AFJ,UACA,CRTAC1,LTBP3,PCSK1N,ANGPTL2,CARHSP1	11.7547	5.8885e-13	1.41689e-10
preFC	GO:0043230	extracellular organelle	cellular_component	2741	39	PLOD2,ISLR,CILP,FN1,COL1A2,CD55,SPP1,CLU,COL6A3,AKR1B1,OGN,COL5A1,NT5E,S100A4,TSPO,GLRX,GPX4,PPIC,COMP,LUM,ARHGDIB,ITGA1,DEFB1,DSTN,IFITM3,AHNAK,EFEMP1,ADIRF,IGFBP7,CILP2,AEBP1,HTRA1,H2AFJ,UACA,CRTAC1,LTBP3,PCSK1N,ANGPTL2,CARHSP1	11.7633	6.02933e-13	1.41689e-10
preFC	GO:0065010	extracellular membrane-bounded organelle	cellular_component	2741	39	PLOD2,ISLR,CILP,FN1,COL1A2,CD55,SPP1,CLU,COL6A3,AKR1B1,OGN,COL5A1,NT5E,S100A4,TSPO,GLRX,GPX4,PPIC,COMP,LUM,ARHGDIB,ITGA1,DEFB1,DSTN,IFITM3,AHNAK,EFEMP1,ADIRF,IGFBP7,CILP2,AEBP1,HTRA1,H2AFJ,UACA,CRTAC1,LTBP3,PCSK1N,ANGPTL2,CARHSP1	11.7633	6.02933e-13	1.41689e-10
preFC	GO:0031988	membrane-bounded vesicle	cellular_component	3626	43	RAB38,SPARC,CYBA,CD55,ITGA1,CLU,SERPINE2,PCSK1N,PLOD2,ISLR,CILP,FN1,COL1A2,SPP1,COL6A3,AKR1B1,OGN,COL5A1,NT5E,S100A4,TSPO,GLRX,GPX4,PPIC,COMP,LUM,ARHGDIB,DEFB1,DSTN,IFITM3,AHNAK,EFEMP1,ADIRF,IGFBP7,CILP2,AEBP1,HTRA1,H2AFJ,UACA,CRTAC1,LTBP3,ANGPTL2,CARHSP1	15.5614	9.54016e-12	1.92166e-09
preFC	GO:0005788	endoplasmic reticulum lumen	cellular_component	298	14	COL2A1,COL3A1,FN1,COL5A2,COL1A2,SPP1,COL11A1,COL6A3,COL5A1,TNC,RCN2,IGFBP7,AMTN,ADAMTS5	1.2789	3.11591e-11	5.7034e-09
preFC	GO:0031982	vesicle	cellular_component	3814	43	RAB38,ARHGDIB,SPARC,CYBA,CD55,ITGA1,CLU,SERPINE2,PCSK1N,AHNAK,PLOD2,ISLR,CILP,FN1,COL1A2,SPP1,COL6A3,AKR1B1,OGN,COL5A1,NT5E,S100A4,TSPO,GLRX,GPX4,PPIC,COMP,LUM,DEFB1,DSTN,IFITM3,EFEMP1,ADIRF,IGFBP7,CILP2,AEBP1,HTRA1,H2AFJ,UACA,CRTAC1,LTBP3,ANGPTL2,CARHSP1	16.3682	5.38307e-11	8.43348e-09
preFC	GO:0005581	collagen	cellular_component	89	9	LUM,COL11A1,COL5A2,COL5A1,COL6A3,COL3A1,CTHRC1,COL1A2,COL2A1	0.381954	1.50614e-10	2.23543e-08
preFC	GO:0005604	basement membrane	cellular_component	90	7	FN1,AMTN,COL2A1,SPARC,COL5A1,TNC,SMOC2	0.386246	1.15511e-07	8.3523e-06
preFC	GO:0044432	endoplasmic reticulum part	cellular_component	1284	20	ASPH,RAB38,PLOD2,CYBA,AGPAT5,COL2A1,COL3A1,FN1,COL5A2,COL1A2,SPP1,COL11A1,COL6A3,COL5A1,TNC,RCN2,IGFBP7,AMTN,ADAMTS5,RETREG1	5.51044	3.34384e-07	2.20999e-05
preFC	GO:0005783	endoplasmic reticulum	cellular_component	1778	21	ASPH,RAB38,PLOD2,CYBA,AGPAT5,COL2A1,COL3A1,FN1,COL5A2,COL1A2,SPP1,COL11A1,COL6A3,COL5A1,TNC,RCN2,IGFBP7,AMTN,ADAMTS5,CLU,RETREG1	7.6305	1.3486e-05	0.000567618
preFC	GO:0005614	interstitial matrix	cellular_component	13	3	TNC,ABI3BP,SMOC2	0.055791	2.1114e-05	0.000804616
preFC	GO:0031091	platelet alpha granule	cellular_component	90	5	SPARC,SERPINE2,ISLR,FN1,CLU	0.386246	4.24438e-05	0.00149614
preFC	GO:0005588	collagen type V	cellular_component	3	2	COL5A2,COL5A1	0.0128749	5.44224e-05	0.00174399
preFC	GO:0005201	extracellular matrix structural constituent	molecular_function	78	8	COL3A1,COL5A2,COL1A2,COL11A1,COL5A1,COMP,LUM,COL2A1	0.334746	1.48578e-09	1.9952e-07
preFC	GO:0005102	receptor binding	molecular_function	1520	25	CRLF1,COL3A1,FN1,COL5A1,ADAMTS5,EFEMP1,FGF18,COL2A1,DEFB1,INHBA,CLU,SRPX2,SERPINE2,ITGA1,FZD8,PCSK1N,ANGPTL2,CTHRC1,DNER,S100A4,RARB,CRTAC1,TYMP,OGN,SPP1	6.52326	2.32456e-09	2.97966e-07
preFC	GO:0005518	collagen binding	molecular_function	65	7	FN1,SPARC,COMP,LUM,ITGA1,ABI3BP,ASPN	0.278955	1.17287e-08	1.27212e-06
preFC	GO:0019838	growth factor binding	molecular_function	127	8	LTBP3,NRP2,COL2A1,COL3A1,COL1A2,COL5A1,IGFBP7,HTRA1	0.545035	7.17377e-08	5.95001e-06
preFC	GO:0048407	platelet-derived growth factor binding	molecular_function	11	4	COL2A1,COL3A1,COL1A2,COL5A1	0.0472078	1.01521e-07	7.53392e-06
preFC	GO:0008201	heparin binding	molecular_function	159	8	NRP2,FN1,SERPINE2,COL5A1,COMP,ABI3BP,SMOC2,ADAMTS5	0.682367	4.06049e-07	2.6024e-05
preFC	GO:1901681	sulfur compound binding	molecular_function	211	8	COMP,NRP2,FN1,SERPINE2,COL5A1,ABI3BP,SMOC2,ADAMTS5	0.905531	3.4136e-06	0.000175025
preFC	GO:0005539	glycosaminoglycan binding	molecular_function	214	8	SERPINE2,NRP2,FN1,COL5A1,COMP,ABI3BP,SMOC2,ADAMTS5	0.918406	3.78967e-06	0.000190837
preFC	GO:0097367	carbohydrate derivative binding	molecular_function	239	8	SERPINE2,NRP2,FN1,COL5A1,COMP,ABI3BP,SMOC2,ADAMTS5	1.0257	8.53369e-06	0.000394508
preFC	GO:0005515	protein binding	molecular_function	11189	65	RARB,CLU,ARHGDIB,CRLF1,COL3A1,FN1,COL5A1,ADAMTS5,SRPX2,COL2A1,COL1A2,INHBA,S100A4,GPX4,DEFB1,HTRA1,CARHSP1,FZD8,EFEMP1,RAB38,FGF18,AHNAK,DSTN,CYBA,H2AFJ,LTBP3,CTHRC1,SERPINE2,ITGA1,PCSK1N,ANGPTL2,COMP,NRP2,TNC,TYMP,RANBP3L,SPARC,LUM,ABI3BP,ASPN,DNER,COL5A2,EID1,COL11A1,GLRX,FAM89B,CRTAC1,OGN,TSPO,TMSB10,IGFBP7,SPP1,AEBP1,SCRG1,CD55,PTPRE,PPIC,IFITM3,ASPH,RCN2,AMTN,UACA,RETREG1,AGPAT5,CCPG1	48.0189	4.89293e-05	0.0016233
preFC	GO:0050840	extracellular matrix binding	molecular_function	51	4	SPARC,SPP1,COL11A1,ADAMTS5	0.218873	6.74758e-05	0.00202427
preFC	GO:0005509	calcium ion binding	molecular_function	689	11	SPARC,S100A4,COMP,ASPH,EFEMP1,RCN2,DNER,ASPN,SMOC2,CRTAC1,LTBP3	2.95692	0.000167968	0.00422919
preFC	GO:0046332	SMAD binding	molecular_function	74	4	COL3A1,COL5A2,COL1A2,RANBP3L	0.31758	0.000288295	0.00625378
preFC	GO:0009055	electron carrier activity	molecular_function	76	4	CYBA,AKR1B1,GLRX,ASPH	0.326163	0.000319374	0.006823
preFC	GO:0004032	alditol:NADP+ 1-oxidoreductase activity	molecular_function	7	2	AKR1B1,AKR1C2	0.0300413	0.000376725	0.00775449
preFC	GO:0015166	polyol transmembrane transporter activity	molecular_function	9	2	AQP3,SLC5A3	0.0386246	0.000642221	0.0119938
preFC	GO:0008083	growth factor activity	molecular_function	162	5	FGF18,INHBA,TYMP,OGN,EFEMP1	0.695242	0.000663404	0.0123079
preFC	GO:0002020	protease binding	molecular_function	107	4	COL3A1,FN1,COL1A2,COMP	0.459203	0.00116181	0.0187081
preFC	GO:0005178	integrin binding	molecular_function	109	4	COL3A1,FN1,COL5A1,ADAMTS5	0.467786	0.00124438	0.0196042
preFC	GO:0004035	alkaline phosphatase activity	molecular_function	15	2	CILP,CILP2	0.0643743	0.00184209	0.0265647
FC	GO:0010033	response to organic substance	biological_process	2665	137	SIGIRR,GJA1,SP100,BAD,COL1A1,OSBPL8,IFITM1,IFITM3,IFITM2,CST3,PDGFRB,EEF2,NQO1,STAT3,BID,PTEN,AKR1C1,CD9,LEPROT,CACYBP,HIF1A,ZFP36L2,LIFR,RUNX1,TNC,AKR1C3,AKR1C2,RORA,EZR,RAP1B,ZFP36L1,FYN,JAK1,ATP6V0E1,PTPRA,ATP6V1B2,NAMPT,ATP6V0B,CFLAR,IQGAP1,CD44,FKBP1A,LGALS1,CEBPB,CYP1B1,AKAP13,MT-CYB,BAX,RAB13,UCP2,RAB31,LUM,ADSS,IL1R1,LIMS1,PDGFRL,NRP2,SOX4,SLC29A1,IFNGR1,PDGFRA,TIMP2,MMP14,RERG,ABCA1,CREB…	65.5166	3.22276e-18	2.69141e-15
FC	GO:0030198	extracellular matrix organization	biological_process	327	39	COL1A1,COL3A1,FN1,COL5A2,ITGAV,COL1A2,COL6A1,COL6A3,CD44,PDGFRA,ITGB5,TNC,ITGB8,ITGAE,LUM,ITGA1,COL14A1,CD47,LAMA4,DDR2,EGFLAM,CCDC80,ABI3BP,CSGALNACT1,ANTXR1,CST3,FAP,LRP1,TNXB,DPT,CYP1B1,CTSL,MMP2,TIMP2,CAPG,CTSK,MMP14,HTRA1,ADAMTS5	8.039	2.98205e-16	1.81119e-13
FC	GO:0043062	extracellular structure organization	biological_process	328	39	COL1A1,COL3A1,FN1,COL5A2,ITGAV,COL1A2,COL6A1,COL6A3,CD44,PDGFRA,ITGB5,TNC,ITGB8,ITGAE,LUM,ITGA1,COL14A1,CD47,LAMA4,DDR2,EGFLAM,CCDC80,ABI3BP,CSGALNACT1,ANTXR1,CST3,FAP,LRP1,TNXB,DPT,CYP1B1,CTSL,MMP2,TIMP2,CAPG,CTSK,MMP14,HTRA1,ADAMTS5	8.06358	3.30926e-16	1.84243e-13
FC	GO:0048523	negative regulation of cellular process	biological_process	4094	176	CYP1B1,NMI,SH3BP5,THY1,TWIST1,SNX6,SIGIRR,DAB2,FOXP1,CST3,SOX4,TMEM109,CACYBP,MAP4K4,CEBPB,NDFIP1,BAX,SDCBP,GADD45B,GADD45A,ASPN,HMOX1,CYP26B1,EZR,NOP53,TPR,LEPROT,ANTXR1,NBL1,GJA1,ITGA1,FAP,SP100,YBX3,TIMP2,N4BP2L2,HIF1A,AIDA,CD44,ATRX,IFITM3,TMOD3,CYGB,SERPINE2,PTEN,BAD,PABPC1,RPS27L,PLSCR1,IFITM1,IFITM2,IFI16,LIMA1,FAM89B,STAT3,ZFP36L2,RBPJ,EPAS1,ABCA1,ITGAV,CRLF1,SOD2,FYN,LRP1,ROCK1,RETREG1,D…	100.647	6.24493e-16	2.82906e-13
FC	GO:0070887	cellular response to chemical stimulus	biological_process	2537	127	CFLAR,HMOX1,RORA,PTEN,ZFP36L1,TWIST1,NFE2L2,HIF1A,NDRG1,BAD,SLC29A1,EPAS1,NOP53,RAC1,CAMK1D,SIGIRR,GJA1,COL1A1,OSBPL8,CD9,LEPROT,ZFP36L2,LIFR,RUNX1,JUNB,AKR1C3,IQGAP1,CACYBP,TNC,AKR1C2,EZR,RAP1B,FYN,JAK1,STAT3,ATP6V0E1,PTPRA,ATP6V1B2,NAMPT,ATP6V0B,CD44,PDGFRA,B2M,PDGFRB,LGALS1,CEBPB,CYP1B1,AKAP13,BAX,RAB13,UCP2,RAB31,IL1R1,LIMS1,PDGFRL,NRP2,SOX4,IFNGR1,NQO1,ABCA1,CREBRF,MT-ND3,SDCBP,DAB2,ANO6,BAC…	62.3698	7.51656e-16	3.13863e-13
FC	GO:0044699	single-organism process	biological_process	13543	403	SERPINE2,GEM,IFITM1,ABCA1,CYP1B1,NMI,PTEN,KCNE4,TMEM109,CLTA,HMOX1,NPC2,SLC25A37,SGK1,RAB31,DAB2,PDGFRB,IQGAP1,AKAP13,CFLAR,RORA,ZFP36L1,TWIST1,NFE2L2,HIF1A,NDRG1,BAD,SLC29A1,EPAS1,NOP53,MT-ATP6,TOMM20,CALM1,FKBP1A,BACH1,COL5A2,RUNX1,ECM1,DDR2,RAB13,TPR,STAT3,CYP26B1,PRRX1,RAC1,CAMK1D,LMO4,JAG1,LAMA4,MACF1,GLUL,SNX6,WIPF1,DSTN,BASP1,SDCBP,COL1A1,SOD2,ITGAV,PDGFRA,MMP14,TNFAIP6,FAM89B,CEBPB,ZEB2,C…	332.942	3.13381e-15	9.96998e-13
FC	GO:0006950	response to stress	biological_process	3828	166	LDHA,COL1A1,HMOX1,PDGFRB,EEF2,BAD,STK24,CFLAR,RORA,PTEN,ZFP36L1,TWIST1,NFE2L2,HIF1A,NDRG1,SLC29A1,EPAS1,NOP53,TPR,DEFB1,MT-ND1,SP100,SUMO3,MT-CO1,MT-ND3,NUDT1,GPX4,SELENOP,MMP14,CYGB,MAP4K4,THY1,SERPINE2,NUPR1,IFI16,RPS27L,TMEM109,PHLDA3,AIDA,FOXP1,CD44,SQSTM1,RIF1,TNFAIP6,METRNL,NDFIP1,PTGES,AKR1B1,PDGFRA,AKR1C3,CFD,CEBPB,CASP4,BAX,LGALS1,FSTL1,PLSCR1,FN1,STAT3,SIGIRR,GADD45A,BID,RBPJ,IER3,IFNGR…	94.1079	3.32639e-15	1.01016e-12
FC	GO:0048519	negative regulation of biological process	biological_process	4455	184	CYP1B1,NMI,PTEN,SH3BP5,THY1,TWIST1,ITGAV,SNX6,SIGIRR,DAB2,FOXP1,CST3,SOX4,TMEM109,CACYBP,ARL6IP5,MAP4K4,CEBPB,NDFIP1,BAX,SDCBP,GADD45B,GADD45A,ASPN,SERPINE2,TPR,HMOX1,CYP26B1,EZR,NOP53,LEPROT,ANTXR1,NBL1,GJA1,ITGA1,FAP,SP100,YBX3,TIMP2,N4BP2L2,HIF1A,AIDA,GSTO1,CD44,ATRX,IFITM3,CALM1,TMOD3,CYGB,RORA,TNFAIP6,METRNL,BAD,PABPC1,RPS27L,PLSCR1,IFITM1,IFITM2,IFI16,LIMA1,FAM89B,ROCK1,STAT3,ZFP36L2,RBPJ,E…	109.522	5.09123e-15	1.47889e-12
FC	GO:0044763	single-organism cellular process	biological_process	12747	386	GEM,IFITM1,ABCA1,CYP1B1,PTEN,KCNE4,TMEM109,SLC25A37,RAB31,PDGFRB,IQGAP1,AKAP13,CFLAR,HMOX1,RORA,ZFP36L1,TWIST1,NFE2L2,HIF1A,NDRG1,BAD,SLC29A1,EPAS1,NOP53,MT-ATP6,TOMM20,CALM1,FKBP1A,BACH1,RAB13,TPR,STAT3,CYP26B1,PRRX1,RUNX1,RAC1,CAMK1D,SGK1,SERPINE2,LMO4,JAG1,LAMA4,MACF1,GLUL,SNX6,WIPF1,DSTN,SDCBP,COL1A1,SOD2,ITGAV,PDGFRA,MMP14,TNFAIP6,DAB2,FAM89B,COL3A1,FN1,COL5A2,COL1A2,COL6A1,COL6A3,CD44,ITGB5…	313.373	9.8338e-15	2.73748e-12
FC	GO:0001944	vasculature development	biological_process	606	51	ITGB8,PDGFRB,SGCB,ROCK1,CYP1B1,PDGFRA,COL1A1,COL1A2,ANTXR1,LTBP1,MMP2,RBPJ,JUNB,HIF1A,COL3A1,VEGFB,SASH1,HMOX1,RRAS,STAT3,BTG1,RUNX1,TWIST1,NFE2L2,ECM1,JAG1,LRP1,CFLAR,SEMA3C,RNF213,PRRX1,SOX4,NRP2,FN1,THY1,ITGAV,TYMP,ACKR3,RORA,COL15A1,MMP14,PTEN,TNFAIP2,FAP,EPAS1,HTATIP2,FZD8,C1GALT1,WASF2,SP100,ZFP36L1	14.898	1.52123e-14	3.95196e-12
FC	GO:0001568	blood vessel development	biological_process	585	50	ITGB8,PDGFRB,ROCK1,CYP1B1,PDGFRA,COL1A1,COL1A2,ANTXR1,LTBP1,MMP2,RBPJ,JUNB,COL3A1,VEGFB,SASH1,HMOX1,RRAS,STAT3,BTG1,RUNX1,TWIST1,NFE2L2,ECM1,HIF1A,JAG1,LRP1,CFLAR,SEMA3C,RNF213,PRRX1,SOX4,NRP2,FN1,THY1,ITGAV,TYMP,ACKR3,RORA,COL15A1,MMP14,PTEN,TNFAIP2,FAP,EPAS1,HTATIP2,FZD8,C1GALT1,WASF2,SP100,ZFP36L1	14.3817	1.53796e-14	3.95196e-12
FC	GO:0009719	response to endogenous stimulus	biological_process	1471	86	GJA1,BAD,OSBPL8,CST3,COL1A1,PDGFRB,EEF2,NQO1,STAT3,BID,PTEN,CD9,LEPROT,CACYBP,TNC,AKR1C3,AKR1C2,RORA,EZR,RAP1B,ZFP36L1,ATP6V0E1,PTPRA,ATP6V1B2,NAMPT,ATP6V0B,CFLAR,IQGAP1,ZFP36L2,CD44,FKBP1A,AKAP13,MT-CYB,RAB13,UCP2,RAB31,ADSS,FYN,LIMS1,PDGFRL,PDGFRA,TIMP2,MMP14,RERG,CREBRF,IGFBP7,AKR1B1,MT-ND3,SDCBP,DAB2,ZFHX3,JUNB,DEFB1,LTBP4,DKK3,LDHA,HMOX1,COL3A1,COL5A2,COL1A2,MMP2,COL6A1,CEBPB,LAMTOR4,ABCA1,H…	36.1632	2.76045e-14	6.58664e-12
FC	GO:0071310	cellular response to organic substance	biological_process	2063	106	SIGIRR,GJA1,COL1A1,OSBPL8,CD9,LEPROT,HIF1A,ZFP36L2,LIFR,RUNX1,TNC,AKR1C3,AKR1C2,RORA,EZR,RAP1B,ZFP36L1,FYN,JAK1,STAT3,ATP6V0E1,PTPRA,ATP6V1B2,NAMPT,ATP6V0B,CFLAR,IQGAP1,CD44,LGALS1,CEBPB,CYP1B1,AKAP13,BAX,RAB13,UCP2,PTEN,RAB31,IL1R1,LIMS1,PDGFRB,PDGFRL,NRP2,SOX4,SLC29A1,IFNGR1,PDGFRA,ABCA1,CREBRF,MT-ND3,SDCBP,DAB2,YBX3,NFE2L2,IFNAR1,MAP4K4,JUNB,IGFBP7,OSMR,LTBP4,DKK3,AKR1B1,TWIST1,IRF2,SP100,B2M,…	50.717	7.76326e-14	1.72888e-11
FC	GO:0032502	developmental process	biological_process	6029	222	SERPINE2,RAB13,CYP26B1,PRRX1,RUNX1,BASP1,CEBPB,ZEB2,SOX4,COL1A1,COL6A1,JUNB,TNC,TMSB4X,TPM4,TWIST1,DDX21,JAG1,HIF1A,MGST1,PDGFRA,GADD45B,LMO2,GPX4,CUX1,AGFG1,TPI1,DAB2,ID3,NOTCH2,CD164,TPGS1,LTBP4,PRRX2,MAP4K4,THY1,MMP14,BAX,DDR2,RBPJ,LMO4,METRNL,CD109,SEMA3C,AKR1B1,LDHA,ALDH3A2,PDGFRB,PTEN,MT-CO1,MT-ATP6,COL3A1,MT-ND4,EEF2,NQO1,TIMP2,NUDT1,STAT3,UCP2,LRP1,NFE2L2,CACYBP,CD44,ITGB8,LUM,CSGALNACT1,…	148.217	3.93503e-13	8.48063e-11
FC	GO:0042221	response to chemical stimulus	biological_process	3973	164	LDHA,COL1A1,HMOX1,PDGFRB,EEF2,BAD,STK24,CFLAR,RORA,PTEN,ZFP36L1,TWIST1,NFE2L2,HIF1A,NDRG1,SLC29A1,EPAS1,NOP53,RAC1,CAMK1D,SIGIRR,GJA1,MT-ND1,SP100,OSBPL8,IFITM1,IFITM3,IFITM2,CST3,NQO1,STAT3,BID,AKR1C1,CD9,LEPROT,MT-CYB,MT-CO1,ABCA1,AKR1C3,CACYBP,ZFP36L2,LIFR,RUNX1,JUNB,IQGAP1,TNC,AKR1C2,EZR,RAP1B,FYN,JAK1,ATP6V0E1,PTPRA,ATP6V1B2,NAMPT,ATP6V0B,ADIRF,CD44,PDGFRA,B2M,FKBP1A,LGALS1,CEBPB,CYP1B1,AKAP…	97.6726	4.69124e-13	9.79442e-11
FC	GO:0072358	cardiovascular system development	biological_process	925	62	JAG1,ITGB8,TWIST1,SOX4,PDGFRB,RBPJ,SGCB,ROCK1,FKBP1A,LMO4,LTBP1,CYP1B1,PDGFRA,NOTCH2,NRP2,SEMA3C,COL1A1,COL1A2,ANTXR1,PTEN,MMP2,JUNB,HIF1A,COL3A1,VEGFB,SASH1,HMOX1,RRAS,STAT3,BTG1,RUNX1,NFE2L2,ECM1,LRP1,DLC1,CFLAR,GJA1,ID3,ZFP36L1,AKAP13,RB1CC1,BASP1,RNF213,PRRX1,CACYBP,FN1,THY1,ITGAV,TYMP,ACKR3,RORA,COL15A1,MMP14,TNFAIP2,FAP,EPAS1,HTATIP2,FZD8,C1GALT1,WASF2,RTN4,SP100	22.7403	5.99022e-13	1.17708e-10
FC	GO:0072359	circulatory system development	biological_process	925	62	JAG1,ITGB8,TWIST1,SOX4,PDGFRB,RBPJ,SGCB,ROCK1,FKBP1A,LMO4,LTBP1,CYP1B1,PDGFRA,NOTCH2,NRP2,SEMA3C,COL1A1,COL1A2,ANTXR1,PTEN,MMP2,JUNB,HIF1A,COL3A1,VEGFB,SASH1,HMOX1,RRAS,STAT3,BTG1,RUNX1,NFE2L2,ECM1,LRP1,DLC1,CFLAR,GJA1,ID3,ZFP36L1,AKAP13,RB1CC1,BASP1,RNF213,PRRX1,CACYBP,FN1,THY1,ITGAV,TYMP,ACKR3,RORA,COL15A1,MMP14,TNFAIP2,FAP,EPAS1,HTATIP2,FZD8,C1GALT1,WASF2,RTN4,SP100	22.7403	5.99022e-13	1.17708e-10
FC	GO:0044767	single-organism developmental process	biological_process	4613	182	SERPINE2,RAB13,CYP26B1,RUNX1,BASP1,CEBPB,ZEB2,JAG1,HIF1A,MGST1,PDGFRA,TNC,MAP4K4,THY1,MMP14,BAX,DDR2,RBPJ,SOX4,SEMA3C,AKR1B1,LDHA,PDGFRB,PTEN,MT-CO1,MT-ATP6,COL3A1,MT-ND4,EEF2,NQO1,TIMP2,NUDT1,STAT3,UCP2,LRP1,NFE2L2,CACYBP,LGALS1,NDFIP1,CFLAR,NOTCH2,ITGB8,CST3,IQGAP1,TWIST1,PSMB8,PSMB9,RAC1,PSME1,LAMA4,COL1A2,ID3,JUNB,COL1A1,MMP2,RRAS,ASPH,ARID5B,COL5A2,FN1,MACF1,CDON,SGCB,ROCK1,TCF4,NBL1,ZFP36L2…	113.406	7.04655e-13	1.34509e-10
FC	GO:0009653	anatomical structure morphogenesis	biological_process	2691	124	BASP1,CEBPB,JAG1,TNC,MAP4K4,THY1,DDR2,SOX4,SEMA3C,PTEN,CFLAR,TWIST1,PSMB8,PSMB9,RAC1,PSME1,COL1A2,ID3,COL1A1,MMP2,RRAS,PDGFRA,ASPH,ARID5B,COL5A2,FN1,MACF1,ZEB2,RBPJ,ROCK1,MMP14,PRRX1,ASPN,FKBP1A,MT-CYB,NNMT,DAB2,CRTAC1,RTN4,EZR,CYP1B1,BAX,LUM,PDGFRB,NOTCH2,CD9,SDCBP,AKAP13,SERPINE2,DPYSL2,YWHAH,PLEKHO1,WASF2,STAT3,NRP2,SGK1,GJA1,NBL1,ITGA1,STK24,HTRA1,CSGALNACT1,PTPRD,CUX1,FYN,KIDINS220,CD109,CDO…	66.1558	8.34002e-13	1.54777e-10
FC	GO:0048514	blood vessel morphogenesis	biological_process	501	43	ROCK1,CYP1B1,PDGFRB,PDGFRA,RBPJ,COL3A1,SASH1,HMOX1,RRAS,STAT3,VEGFB,BTG1,RUNX1,TWIST1,NFE2L2,ECM1,HIF1A,JAG1,LRP1,RNF213,PRRX1,SOX4,NRP2,FN1,THY1,ITGAV,MMP2,TYMP,ACKR3,RORA,COL15A1,MMP14,PTEN,TNFAIP2,FAP,EPAS1,HTATIP2,FZD8,C1GALT1,WASF2,SP100,JUNB,ZFP36L1	12.3166	1.04599e-12	1.88873e-10
FC	GO:0070062	extracellular vesicular exosome	cellular_component	2739	168	PGRMC1,SDCBP,PLPP3,ISLR,MGST3,PLSCR1,EPB41L2,SNX3,UGDH,ARL6IP5,UBL3,VAMP5,NDUFB10,CYB5A,LDHA,MT-CO2,CP,C1R,CFD,MT-ATP6,CST3,FN1,FTH1,CSTB,SOD2,THY1,ITGAV,DBI,CTSD,CTSL,COL1A2,SLC3A2,VIM,LGALS1,ANXA4,PDGFRB,C1S,H2AFZ,RRAS,CTSA,ADH5,PABPC1,COL6A1,COL6A3,EEF2,GLUL,AKR1B1,EZR,NQO1,TIMP2,CD44,CBR1,GJA1,ITGB5,PTPRA,ATP6V1B2,CD9,TNXB,PTPRD,ITGB8,S100A4,STOM,CD82,PSMB8,PSMB9,TKT,MARCKS,BLVRB,ADSS,S100A11…	67.3358	4.93338e-32	1.20195e-28
FC	GO:0043230	extracellular organelle	cellular_component	2741	168	PGRMC1,SDCBP,PLPP3,ISLR,MGST3,PLSCR1,EPB41L2,SNX3,UGDH,ARL6IP5,UBL3,VAMP5,NDUFB10,CYB5A,LDHA,MT-CO2,CP,C1R,CFD,MT-ATP6,CST3,FN1,FTH1,CSTB,SOD2,THY1,ITGAV,DBI,CTSD,CTSL,COL1A2,SLC3A2,VIM,LGALS1,ANXA4,PDGFRB,C1S,H2AFZ,RRAS,CTSA,ADH5,PABPC1,COL6A1,COL6A3,EEF2,GLUL,AKR1B1,EZR,NQO1,TIMP2,CD44,CBR1,GJA1,ITGB5,PTPRA,ATP6V1B2,CD9,TNXB,PTPRD,ITGB8,S100A4,STOM,CD82,PSMB8,PSMB9,TKT,MARCKS,BLVRB,ADSS,S100A11…	67.385	5.39715e-32	1.20195e-28
FC	GO:0065010	extracellular membrane-bounded organelle	cellular_component	2741	168	PGRMC1,SDCBP,PLPP3,ISLR,MGST3,PLSCR1,EPB41L2,SNX3,UGDH,ARL6IP5,UBL3,VAMP5,NDUFB10,CYB5A,LDHA,MT-CO2,CP,C1R,CFD,MT-ATP6,CST3,FN1,FTH1,CSTB,SOD2,THY1,ITGAV,DBI,CTSD,CTSL,COL1A2,SLC3A2,VIM,LGALS1,ANXA4,PDGFRB,C1S,H2AFZ,RRAS,CTSA,ADH5,PABPC1,COL6A1,COL6A3,EEF2,GLUL,AKR1B1,EZR,NQO1,TIMP2,CD44,CBR1,GJA1,ITGB5,PTPRA,ATP6V1B2,CD9,TNXB,PTPRD,ITGB8,S100A4,STOM,CD82,PSMB8,PSMB9,TKT,MARCKS,BLVRB,ADSS,S100A11…	67.385	5.39715e-32	1.20195e-28
FC	GO:0044421	extracellular region part	cellular_component	3949	202	TNXB,LUM,FN1,LAMA4,CST3,TNC,DST,EGFLAM,CCDC80,ABI3BP,COL5A2,COL15A1,COL6A1,COL6A3,ABCA1,PLTP,COL14A1,MMP2,LGALS1,TIMP2,DPT,LTBP1,ECM1,LTBP4,ASPN,CRTAC1,ADAMTS5,DNAJC8,COL3A1,SDCBP,CP,C1R,C1S,STOM,YWHAZ,ZBTB38,COL1A1,COL1A2,CRLF1,CBR3,CSTB,SERPINE2,CTSD,CTSL,HMOX1,F5,AKR1B1,EZR,CD9,IGFBP4,S100A4,S100A11,NBL1,CTSK,VEGFB,MMP14,DEFB1,TPI1,B2M,TNFAIP6,TNFAIP2,KDSR,FSTL1,FAP,IGFBP7,METRNL,CD109,AEBP1,H…	97.0825	1.01921e-28	1.70233e-25
FC	GO:0031988	membrane-bounded vesicle	cellular_component	3626	186	SDCBP,CTSA,NPC2,DYNC1H1,CTSD,SLC3A2,ATP6V1B2,STOM,CAPG,MMP14,ANXA11,RAC1,YWHAZ,RAB32,GJA1,ITM2B,CLTA,ATP6V0E1,B2M,RAB31,ATP6V0B,TIMP2,F5,CD44,IQGAP1,NUDT1,ITGA1,ABCA1,RAB13,SNX3,CD9,APLP2,CD109,ITGAV,ITGB5,CHIC2,BRI3,MGST1,RAP1B,VAMP5,YWHAH,SNX9,LRP1,CFD,CSTB,EEF2,S100A11,ROCK1,SNTB2,DAB2,CD47,ANO6,SERPINE2,COL1A1,ANXA4,PGRMC1,PLPP3,ISLR,MGST3,PLSCR1,EPB41L2,UGDH,ARL6IP5,UBL3,NDUFB10,CYB5A,LDHA,M…	89.1419	5.32097e-26	7.10988e-23
FC	GO:0031982	vesicle	cellular_component	3814	191	SDCBP,CTSA,NPC2,DYNC1H1,CTSD,SLC3A2,ATP6V1B2,STOM,CAPG,MMP14,ANXA11,RAC1,YWHAZ,RAB32,GJA1,ITM2B,WIPF1,CLTA,PDGFRB,RAB13,AGFG1,DST,OPTN,NRBF2,SNX9,ATP6V0E1,B2M,RAB31,ATP6V0B,TIMP2,F5,CD44,IQGAP1,NUDT1,ITGA1,ABCA1,SNX3,CD9,APLP2,CD109,ITGAV,ITGB5,CHIC2,BRI3,MGST1,RAP1B,VAMP5,YWHAH,LRP1,CFD,CSTB,EEF2,S100A11,ROCK1,SNTB2,DAB2,CD47,ANO6,SERPINE2,COL1A1,ANXA4,IFNGR1,EZR,TKT,TAGLN2,BASP1,AHNAK,PGRMC1,PL…	93.7637	1.50433e-25	1.67507e-22
FC	GO:0005576	extracellular region	cellular_component	4709	218	TNXB,LUM,FN1,LAMA4,CST3,TNC,DST,EGFLAM,CCDC80,ABI3BP,COL5A2,COL15A1,COL6A1,COL6A3,ABCA1,PLTP,COL14A1,MMP2,LGALS1,TIMP2,DPT,LTBP1,ECM1,LTBP4,ASPN,CRTAC1,ADAMTS5,SDCBP,ISLR,NRP2,CRLF1,CP,C1R,CFD,COL1A1,COL3A1,FTH1,CSTB,THY1,SERPINE2,CTSD,CTSL,COL1A2,NMB,C1S,MTRNR2L12,CALM1,CTSA,F5,EEF2,IL1R1,IGFBP4,S100A4,S100A11,TAGLN2,CTSK,CASP4,VEGFB,SELENOP,DEFB1,PTEN,B2M,NPC2,TMSB4X,JAG1,TNFAIP6,NOTCH2,CD164,F…	115.766	2.08038e-25	1.98558e-22
FC	GO:0005737	cytoplasm	cellular_component	11220	361	MT-CYB,SDCBP,CTSA,NPC2,DYNC1H1,BAX,RPL29,RPS27,RPS27L,CTSD,CTSL,PDGFRB,IDS,CTSK,LUM,CLTA,ASPH,TMEM109,SLC3A2,ATP6V1B2,STOM,CAPG,MMP14,ANXA11,RAC1,YWHAZ,RAB32,TMOD3,CYB5A,MGST1,GJA1,PPP1CC,BID,TOMM20,VPS13C,BAD,CISD1,LAMTOR4,SNX3,B2M,RAB31,SNX6,ITM2B,GYPC,EZR,TPM4,FTH1,SQSTM1,OPTN,NRBF2,ZFP36L1,PNRC1,CARHSP1,DEFB1,ATP6V0B,MT-ATP6,F5,ALDH3A2,RNF13,CP,COL6A1,DAB2,IFITM3,CD164,LRP1,AHNAK,LAPTM4A,CYBR…	275.833	1.96711e-17	1.46025e-14
FC	GO:0005912	adherens junction	cellular_component	507	49	SDCBP,EPB41L2,THY1,ITGAV,VIM,PDGFRB,RRAS,PABPC1,CD99,IRF2,EZR,CD44,GJA1,ITGB5,CD9,JAK1,TNC,MARCKS,ARL2,PPP1CC,IQGAP1,LIMS1,MMP14,ITGA1,RND3,B2M,RAC1,YWHAZ,TPM4,DAB2,DST,LRP1,AHNAK,FAP,SNTB2,DDR2,PPFIBP1,DLC1,LIMA1,NCKAP1,REXO2,TLN1,PLPP3,JAG1,FRMD4B,GYPC,S100A11,NDRG1,TMOD3	12.4641	2.29814e-16	1.53539e-13
FC	GO:0043227	membrane-bounded organelle	cellular_component	12451	383	MT-CYB,SDCBP,CTSA,NPC2,DYNC1H1,BAX,SYF2,PABPC1,SRRM2,CTSD,CTSL,PDGFRB,IDS,CTSK,LUM,ASPH,TMEM109,SLC3A2,ATP6V1B2,STOM,CAPG,MMP14,ANXA11,RAC1,YWHAZ,RAB32,CYB5A,MGST1,GJA1,PPP1CC,BID,TOMM20,VPS13C,BAD,CISD1,ATRX,TPR,LAMTOR4,SNX3,B2M,RAB31,SNX6,ITM2B,FTH1,SQSTM1,OPTN,NRBF2,MCRIP1,NACA,SGK1,FOXN3,BACH1,AZIN1,PLSCR1,ZNHIT1,EPB41L2,SSNA1,ZEB2,NUPR1,REV3L,UGDH,BRD4,GADD45B,TACC1,DNAJC8,LDHA,FYN,MMP2,LGAL…	306.096	6.35173e-16	2.82906e-13
FC	GO:0070161	anchoring junction	cellular_component	525	49	SDCBP,EPB41L2,THY1,ITGAV,VIM,PDGFRB,RRAS,PABPC1,CD99,IRF2,EZR,CD44,GJA1,ITGB5,CD9,JAK1,TNC,MARCKS,ARL2,PPP1CC,IQGAP1,LIMS1,MMP14,ITGA1,RND3,B2M,RAC1,YWHAZ,TPM4,DAB2,DST,LRP1,AHNAK,FAP,SNTB2,DDR2,PPFIBP1,DLC1,LIMA1,NCKAP1,REXO2,TLN1,PLPP3,JAG1,FRMD4B,GYPC,S100A11,NDRG1,TMOD3	12.9066	9.25931e-16	3.63891e-13
FC	GO:0005925	focal adhesion	cellular_component	396	42	SDCBP,EPB41L2,THY1,ITGAV,VIM,PDGFRB,RRAS,PABPC1,CD99,IRF2,EZR,CD44,GJA1,ITGB5,CD9,JAK1,TNC,MARCKS,ARL2,PPP1CC,IQGAP1,LIMS1,MMP14,ITGA1,RND3,B2M,RAC1,YWHAZ,TPM4,DAB2,DST,LRP1,AHNAK,FAP,SNTB2,DDR2,PPFIBP1,DLC1,LIMA1,NCKAP1,REXO2,TLN1	9.7353	1.40302e-15	5.20755e-13
FC	GO:0005924	cell-substrate adherens junction	cellular_component	399	42	SDCBP,EPB41L2,THY1,ITGAV,VIM,PDGFRB,RRAS,PABPC1,CD99,IRF2,EZR,CD44,GJA1,ITGB5,CD9,JAK1,TNC,MARCKS,ARL2,PPP1CC,IQGAP1,LIMS1,MMP14,ITGA1,RND3,B2M,RAC1,YWHAZ,TPM4,DAB2,DST,LRP1,AHNAK,FAP,SNTB2,DDR2,PPFIBP1,DLC1,LIMA1,NCKAP1,REXO2,TLN1	9.80905	1.83292e-15	6.44513e-13
FC	GO:0030055	cell-substrate junction	cellular_component	404	42	SDCBP,EPB41L2,THY1,ITGAV,VIM,PDGFRB,RRAS,PABPC1,CD99,IRF2,EZR,CD44,GJA1,ITGB5,CD9,JAK1,TNC,MARCKS,ARL2,PPP1CC,IQGAP1,LIMS1,MMP14,ITGA1,RND3,B2M,RAC1,YWHAZ,TPM4,DAB2,DST,LRP1,AHNAK,FAP,SNTB2,DDR2,PPFIBP1,DLC1,LIMA1,NCKAP1,REXO2,TLN1	9.93197	2.84484e-15	9.50318e-13
FC	GO:0044444	cytoplasmic part	cellular_component	9316	309	MT-CYB,SDCBP,CTSA,NPC2,DYNC1H1,BAX,RPL29,RPS27,RPS27L,CTSD,CTSL,PDGFRB,IDS,CTSK,LUM,CLTA,ASPH,TMEM109,SLC3A2,ATP6V1B2,STOM,CAPG,MMP14,ANXA11,RAC1,YWHAZ,RAB32,TMOD3,CYB5A,MGST1,GJA1,PPP1CC,BID,TOMM20,VPS13C,BAD,CISD1,LAMTOR4,SNX3,B2M,RAB31,SNX6,ITM2B,GYPC,EZR,TPM4,FTH1,SQSTM1,OPTN,NRBF2,ZFP36L1,PNRC1,CARHSP1,DEFB1,ATP6V0B,MT-ATP6,F5,ALDH3A2,RNF13,CP,COL6A1,DAB2,IFITM3,CD164,LRP1,AHNAK,LAPTM4A,CYBR…	229.025	2.45852e-14	6.08347e-12
FC	GO:0043226	organelle	cellular_component	13284	395	TPR,CAPG,GEM,MT-CYB,SDCBP,CTSA,NPC2,DYNC1H1,BAX,RPL29,RPS27,RPS27L,SYF2,PABPC1,SRRM2,CTSD,CTSL,PDGFRB,IDS,CTSK,LUM,ASPH,TMEM109,SLC3A2,ATP6V1B2,STOM,MMP14,ANXA11,RAC1,YWHAZ,RAB32,TMOD3,CYB5A,MGST1,GJA1,PPP1CC,BID,TOMM20,VPS13C,BAD,CISD1,ATRX,LAMTOR4,SNX3,B2M,RAB31,SNX6,ITM2B,GYPC,EZR,TPM4,FTH1,SQSTM1,OPTN,NRBF2,MCRIP1,NACA,SGK1,FOXN3,BACH1,AZIN1,PLSCR1,ZNHIT1,EPB41L2,SSNA1,ZEB2,NUPR1,REV3L,UGDH,B…	326.575	4.92246e-14	1.13403e-11
FC	GO:0044446	intracellular organelle part	cellular_component	8942	294	TPR,CAPG,GEM,MT-CYB,SDCBP,CTSA,NPC2,DYNC1H1,BAX,RPL29,RPS27,RPS27L,SYF2,PABPC1,SRRM2,CTSD,CTSL,PDGFRB,IDS,CTSK,LUM,ASPH,TMEM109,TMOD3,CYB5A,MGST1,GJA1,PPP1CC,BID,RAB32,TOMM20,VPS13C,BAD,CISD1,ATRX,LAMTOR4,SNX3,B2M,RAB31,SNX6,ITM2B,EML1,IQGAP1,MAP1A,SNTB2,EIF3A,DPYSL2,TPGS1,NDRG1,MTUS1,MACF1,MMP14,DEFB1,ATP6V0B,MT-ATP6,ALDH3A2,RNF13,CP,COL6A1,ATP6V1B2,DAB2,IFITM3,CD164,LRP1,AHNAK,LAPTM4A,CYBRD1,DR…	219.831	1.76527e-12	3.02405e-10
FC	GO:0044422	organelle part	cellular_component	9076	296	TPR,CAPG,GEM,MT-CYB,SDCBP,CTSA,NPC2,DYNC1H1,BAX,RPL29,RPS27,RPS27L,SYF2,PABPC1,SRRM2,CTSD,CTSL,PDGFRB,IDS,CTSK,LUM,ASPH,TMEM109,TMOD3,CYB5A,MGST1,GJA1,PPP1CC,BID,RAB32,TOMM20,VPS13C,BAD,CISD1,ATRX,LAMTOR4,SNX3,B2M,RAB31,SNX6,ITM2B,EML1,IQGAP1,MAP1A,SNTB2,EIF3A,DPYSL2,TPGS1,NDRG1,MTUS1,MACF1,MMP14,DEFB1,ATP6V0B,MT-ATP6,F5,ALDH3A2,RNF13,CP,COL6A1,ATP6V1B2,DAB2,IFITM3,CD164,LRP1,AHNAK,LAPTM4A,CYBRD1…	223.125	4.05148e-12	6.44475e-10
FC	GO:0031012	extracellular matrix	cellular_component	584	45	TNXB,LUM,FN1,LAMA4,CST3,TNC,DST,EGFLAM,CCDC80,ABI3BP,COL5A2,COL15A1,PLSCR1,COL1A1,COL3A1,SERPINE2,CTSD,COL1A2,MMP2,VIM,LGALS1,COL6A1,COL6A3,EEF2,TIMP2,MMP14,RAC1,MXRA7,PFKP,COL14A1,DPT,DYNC1H1,LTBP1,TOMM20,IGFBP7,ECM1,CDON,AEBP1,LTBP4,HTRA1,PRG4,ASPN,LTBP3,CRTAC1,ADAMTS5	14.3571	1.23604e-11	1.79522e-09
FC	GO:0044424	intracellular part	cellular_component	14180	405	TPR,CAPG,GEM,MT-CYB,SDCBP,CTSA,NPC2,DYNC1H1,BAX,RPL29,RPS27,RPS27L,SYF2,PABPC1,SRRM2,CTSD,CTSL,PDGFRB,IDS,CTSK,LUM,CLTA,ASPH,TMEM109,SLC3A2,ATP6V1B2,STOM,MMP14,ANXA11,RAC1,YWHAZ,RAB32,TMOD3,CYB5A,MGST1,GJA1,PPP1CC,BID,TOMM20,VPS13C,BAD,CISD1,ATRX,LAMTOR4,SNX3,B2M,RAB31,SNX6,ITM2B,GYPC,EZR,TPM4,FTH1,SQSTM1,OPTN,NRBF2,MCRIP1,NACA,SGK1,FOXN3,BACH1,AZIN1,PLSCR1,ZNHIT1,EPB41L2,SSNA1,ZEB2,NUPR1,REV3L,U…	348.602	4.0037e-11	5.45892e-09
FC	GO:0005515	protein binding	molecular_function	11189	357	GJA1,FKBP1A,CFLAR,MT-CYB,CLTA,RRAS,PDGFRA,PPP1CC,CAPG,IQGAP1,RAP1B,PFKP,LRP1,BRK1,NCKAP1,WASF2,BID,HIF1A,NCOA7,MACF1,SQSTM1,EIF3A,CRLF1,LIFR,COL3A1,FN1,THY1,TIMP2,CD9,TNXB,MMP14,DST,FAP,LTBP4,ADAMTS5,TLN1,RORA,SNX9,ITGAV,MARCKS,CAVIN3,EZR,SP100,YWHAZ,BASP1,ID3,YWHAH,TWIST1,NFE2L2,AIDA,CACYBP,HOMER3,ABCA1,DAB2,BIN1,SDCBP,SSNA1,BRI3,LDHA,CST3,COL1A1,SOD2,FYN,COL1A2,VIM,ANXA4,C1S,GLUL,NQO1,TCF4,S100…	275.071	3.61556e-16	1.85812e-13
FC	GO:0019838	growth factor binding	molecular_function	127	18	ITGAV,IGFBP4,PDGFRB,PDGFRA,LTBP1,CD109,LTBP4,LTBP3,NRP2,LIFR,OSMR,IL1R1,COL1A1,COL3A1,COL1A2,COL6A1,IGFBP7,HTRA1	3.12218	2.146e-09	1.91165e-07
FC	GO:0050839	cell adhesion molecule binding	molecular_function	336	29	GYPC,EZR,PTPRD,CAMLG,SDCBP,LDHA,SLC3A2,EEF2,CAST,EEF1D,TAGLN2,CAPG,IQGAP1,CAPZB,RPL29,YWHAZ,PFKP,CALD1,AHNAK,PPFIBP1,H1FX,NDRG1,RTN4,LIMA1,MACF1,TLN1,SNX9,STK24,WASF2	8.26025	5.1127e-09	4.1656e-07
FC	GO:0045296	cadherin binding	molecular_function	278	26	SDCBP,LDHA,SLC3A2,EEF2,EZR,CAST,EEF1D,TAGLN2,CAPG,IQGAP1,CAPZB,RPL29,YWHAZ,PFKP,CALD1,AHNAK,PPFIBP1,H1FX,NDRG1,RTN4,LIMA1,MACF1,TLN1,SNX9,STK24,WASF2	6.83438	6.14656e-09	4.83119e-07
FC	GO:0048407	platelet-derived growth factor binding	molecular_function	11	6	COL1A1,COL3A1,COL1A2,PDGFRB,COL6A1,PDGFRA	0.270425	8.89602e-08	5.30664e-06
FC	GO:0016491	oxidoreductase activity	molecular_function	806	46	CYP26B1,ADH5,CBR1,AKR1C3,AKR1C2,AKR1C1,AKR1B1,ALDH3A2,CYGB,MGST3,MGST1,GPX4,ASPH,HIF1A,BLVRB,NQO1,PTGR1,CYB5A,MT-CO1,MT-CO2,MT-CO3,KDSR,GSTO1,GLRX,HMOX1,CBR3,CYP1B1,MT-CYB,CYBRD1,NDUFB10,MT-ND1,MT-ND2,MT-ND3,MT-ND4L,MT-ND4,STEAP1,TXNRD1,UGDH,DIO2,CALM1,SOD2,HTATIP2,DHRS7,LDHA,CP,FTH1	19.8148	1.0339e-07	6.05026e-06
FC	GO:0016655	oxidoreductase activity, acting on NAD(P)H, quinone or similar compound as acceptor	molecular_function	58	11	CBR1,AKR1C3,AKR1C2,AKR1C1,NDUFB10,MT-ND1,MT-ND2,MT-ND3,MT-ND4L,MT-ND4,NQO1	1.42588	1.41514e-07	7.94502e-06
FC	GO:0019899	enzyme binding	molecular_function	1837	80	IQGAP1,BRK1,NCKAP1,ITGAV,MARCKS,SQSTM1,CAVIN3,ABCA1,CARHSP1,JAK1,BID,TPI1,YWHAZ,UBXN1,HIF1A,DIO2,FZD8,CACYBP,RTN4,SNX9,BAD,TPR,SASH1,MT-ND2,THY1,PDGFRB,CALM1,EEF2,PPP1CC,STAT3,LIMS1,RAC1,RB1CC1,MAP3K2,CEBPB,LDHA,SP100,GADD45A,BTG1,NDRG1,OPTN,BIN1,STOM,EZR,CFLAR,CST3,COL1A1,COL3A1,FN1,CSTB,COL1A2,IL1R1,TIMP2,LRP1,FAP,ECM1,SNX3,ITGA1,CLTA,RAB13,YBX3,AKAP13,PLSCR1,CYB5A,HMOX1,SUMO3,PTEN,NPC2,TMSB4X,…	45.161	2.79948e-07	1.39577e-05
FC	GO:0005518	collagen binding	molecular_function	65	11	FN1,CTSL,CD44,CTSK,LUM,ITGA1,COL14A1,DDR2,ABI3BP,ASPN,ANTXR1	1.59797	4.76489e-07	2.24185e-05
FC	GO:0032403	protein complex binding	molecular_function	529	33	FKBP1A,CFLAR,MT-CYB,CLTA,RRAS,PDGFRA,PPP1CC,CAPG,IQGAP1,RAP1B,PFKP,LRP1,BRK1,NCKAP1,WASF2,COL3A1,FN1,THY1,TIMP2,CD9,TNXB,MMP14,DST,FAP,LTBP4,ADAMTS5,TLN1,SNX9,RAB32,PTEN,FYN,BRD4,TPR	13.005	1.05162e-06	4.36388e-05
FC	GO:0002020	protease binding	molecular_function	107	13	CFLAR,CST3,COL1A1,COL3A1,FN1,CSTB,ITGAV,COL1A2,IL1R1,TIMP2,LRP1,FAP,ECM1	2.6305	2.24573e-06	8.67268e-05
FC	GO:0042802	identical protein binding	molecular_function	1619	69	BIN1,SDCBP,SSNA1,BRI3,LDHA,CST3,COL1A1,FN1,SOD2,FYN,COL1A2,VIM,ANXA4,C1S,GLUL,NQO1,TCF4,S100A4,MARCKS,MAT2A,GPX4,STAT3,NAMPT,DEFB1,PTEN,B2M,YWHAZ,TPM4,LACTB,YWHAH,APLP2,BAX,NMI,SQSTM1,DPYSL2,ATL3,HTRA1,OPTN,SAT2,MSANTD3,HOMER3,CISD1,NOP53,SNX9,AIDA,GYPC,LGALS1,HMOX1,MGST1,ADH5,TPR,PDGFRA,CEBPB,TYMP,SP100,GADD45A,STOM,TKT,S100A11,NBL1,VEGFB,FKBP1A,FAP,TWIST1,ANO6,ZBTB38,CACYBP,SNX6,MAFB	39.8016	4.49016e-06	0.000161022
FC	GO:0019955	cytokine binding	molecular_function	100	12	ITGAV,LTBP1,CD109,LTBP4,LTBP3,NBL1,IL1R1,IFNAR1,NRP2,CRLF1,IFNGR1,ACKR3	2.45841	6.26974e-06	0.000209441
FC	GO:0044548	S100 protein binding	molecular_function	13	5	EZR,S100A11,IQGAP1,ANXA11,AHNAK	0.319593	9.6089e-06	0.000295839
FC	GO:0004032	alditol:NADP+ 1-oxidoreductase activity	molecular_function	7	4	AKR1B1,AKR1C3,AKR1C2,AKR1C1	0.172089	1.19002e-05	0.000353355
FC	GO:0047086	ketosteroid monooxygenase activity	molecular_function	3	3	AKR1C3,AKR1C2,AKR1C1	0.0737523	1.47645e-05	0.000421545
FC	GO:0005017	platelet-derived growth factor-activated receptor activity	molecular_function	3	3	PDGFRB,PDGFRL,PDGFRA	0.0737523	1.47645e-05	0.000421545
FC	GO:0018636	phenanthrene 9,10-monooxygenase activity	molecular_function	3	3	AKR1C3,AKR1C2,AKR1C1	0.0737523	1.47645e-05	0.000421545
FC	GO:0005178	integrin binding	molecular_function	109	12	COL3A1,FN1,THY1,TIMP2,CD9,TNXB,MMP14,DST,FAP,LTBP4,ADAMTS5,TLN1	2.67967	1.53237e-05	0.00043565
FC	GO:0019904	protein domain specific binding	molecular_function	657	35	EZR,SP100,PPP1CC,CAPG,IQGAP1,YWHAZ,BASP1,ID3,YWHAH,TWIST1,NFE2L2,HIF1A,AIDA,CACYBP,HOMER3,TLN1,ATRX,SRRM2,BAX,PLSCR1,WIPF1,SH3BP5,GJA1,WASF2,CASP4,PTEN,LNX1,FZD8,GNG12,KIDINS220,SQSTM1,DLC1,NDFIP1,PRRX1,EPB41L2	16.1517	1.63982e-05	0.000464223
MTC	GO:0030198	extracellular matrix organization	biological_process	327	18	ITGA10,COL1A2,PDGFRA,ITGB5,BCL3,BGN,ITGAE,ITGA1,COL14A1,VIT,GPM6B,GAS6,CST3,FAP,ENG,LRP1,TNXB,DPT	2.9973	1.31879e-09	5.67195e-07
MTC	GO:0043062	extracellular structure organization	biological_process	328	18	ITGA10,COL1A2,PDGFRA,ITGB5,BCL3,BGN,ITGAE,ITGA1,COL14A1,VIT,GPM6B,GAS6,CST3,FAP,ENG,LRP1,TNXB,DPT	3.00646	1.38441e-09	5.67195e-07
MTC	GO:0044699	single-organism process	biological_process	13543	156	FGFR2,SLC40A1,SCN1B,DAB2,SLC29A1,MT-ATP6,GAS6,TGFBR3,CALM1,GPM6B,ECM1,TWSG1,CYP26B1,NTN1,PDGFRA,FAM89B,ITGA10,COL1A2,ITGB5,BCL3,BGN,ITGAE,ITGA1,COL14A1,VIT,IGFBP6,SIGIRR,ENG,SLC5A3,PAM,MPG,TMEM204,VEGFB,FOXP1,CST3,CLU,CACYBP,JUNB,ARL6IP5,MGST1,EDIL3,TPI1,RPS4X,ID3,PCOLCE,LTBP4,PRRX2,IFI6,LAG3,ID1,CTHRC1,PLCG2,PLTP,LRP1,CD81,LDHA,ALDH3A2,NBL1,MT-CO1,APOD,CTSC,NUPR1,CHI3L1,ANXA11,COLEC12,TMEM173,DY…	124.136	2.50852e-09	9.3431e-07
MTC	GO:0055114	oxidation-reduction process	biological_process	1054	30	HSD11B1,CYP26B1,MT-ND1,MT-ND2,MT-ND3,MT-ND4L,MT-ND5,MT-CO3,CBR1,AKR1C3,AKR1C2,ALDH3A2,MGST3,MGST1,TPI1,BLVRB,PAM,ALDH1A2,MT-CO1,MT-CO2,NDUFA4L2,PRDX2,CRYL1,MT-CYB,CAVIN3,APOD,CALM1,LDHA,TECR,CISD1	9.66102	2.7896e-08	7.14311e-06
MTC	GO:0042221	response to chemical stimulus	biological_process	3973	68	LDHA,MT-ND5,SLC29A1,SIGIRR,NTN1,MT-ND1,IFITM3,IFITM2,ALDH1A2,CST3,PAM,CD81,MT-CYB,MT-CO1,AKR1C3,COLEC12,TMEM173,CACYBP,ZFP36L2,JUNB,AKR1C2,ADIRF,ID1,PDGFRA,SCN1B,FGFR2,FAM20C,B2M,GAS6,TGFBR3,APOD,MGST1,PLCG2,FOXP1,MT-ND3,ENG,CLU,DAB2,SLC40A1,CHI3L1,ITGA1,PIM3,TMEM204,LTBP4,SEMA3E,BGN,PLP2,COL1A2,H2AFZ,ECM1,NBL1,MGST3,ITGB5,TWSG1,NET1,CYP26B1,PRDX2,VEGFB,CALM1,BOC,CTSC,GNG11,ANXA11,ID3,NUPR1,FAM89…	36.4167	3.12042e-08	7.52022e-06
MTC	GO:0010033	response to organic substance	biological_process	2665	52	SIGIRR,IFITM3,IFITM2,ALDH1A2,CST3,PAM,CD81,COLEC12,TMEM173,CACYBP,ZFP36L2,AKR1C3,AKR1C2,ID1,FGFR2,FAM20C,MT-CYB,TGFBR3,GAS6,SLC29A1,PDGFRA,MGST1,PLCG2,JUNB,FOXP1,MT-ND3,ENG,CLU,DAB2,CHI3L1,PIM3,TMEM204,LTBP4,LDHA,B2M,BGN,PLP2,COL1A2,H2AFZ,MT-ND1,ECM1,MGST3,MT-ND5,ITGB5,TWSG1,CYP26B1,CTSC,GNG11,ID3,FAM89B,IFI6,IFI35	24.4275	4.71095e-08	1.07227e-05
MTC	GO:0070887	cellular response to chemical stimulus	biological_process	2537	50	SLC29A1,SIGIRR,CD81,COLEC12,TMEM173,ZFP36L2,JUNB,AKR1C3,CACYBP,AKR1C2,ID1,PDGFRA,FGFR2,FAM20C,B2M,GAS6,MT-ND3,DAB2,TGFBR3,SLC40A1,CHI3L1,ITGA1,PIM3,TMEM204,ENG,LTBP4,BGN,PLP2,COL1A2,H2AFZ,ECM1,NBL1,ITGB5,TWSG1,CST3,NET1,MGST3,MGST1,CYP26B1,ADIRF,PRDX2,ALDH1A2,VEGFB,GNG11,ID3,FAM89B,IFI6,IFI35,IFITM3,IFITM2	23.2543	6.92927e-08	1.41946e-05
MTC	GO:0042775	mitochondrial ATP synthesis coupled electron transport	biological_process	90	9	MT-ND1,MT-ND2,MT-ND3,MT-ND4L,MT-ND5,MT-CO1,MT-CO2,MT-CO3,MT-CYB	0.824944	1.3855e-07	2.58017e-05
MTC	GO:0042773	ATP synthesis coupled electron transport	biological_process	91	9	MT-ND1,MT-ND2,MT-ND3,MT-ND4L,MT-ND5,MT-CO1,MT-CO2,MT-CO3,MT-CYB	0.83411	1.52557e-07	2.7175e-05
MTC	GO:0048523	negative regulation of cellular process	biological_process	4094	67	MVP,SIGIRR,DAB2,FOXP1,CST3,CLU,CACYBP,LAG3,BGN,CYP26B1,NBL1,BCL3,ITGA1,FAP,TGFBR3,IFITM3,IFITM2,LIMA1,GAS6,FAM89B,TWSG1,PKIG,ZFP36L2,LRP1,RETREG1,PDGFRA,PLCG2,CAPZB,ID3,IGFBP6,CTHRC1,FXYD5,IFI6,APOD,ID1,SPOCK3,PIM3,NUPR1,CALM1,CAVIN3,FGFR2,AEBP1,NFIC,JUNB,CXXC5,ENG,ANXA4,NTN1,ECM1,H2AFZ,ANAPC16,B2M,ALDH1A2,EMP3,DPT,FBXO2,GPM6B,MAFB,CARD19,SEMA3E,CAST,TPT1,PRDX2,IER3,SLC40A1,AKR1C3,ITM2B	37.5258	2.52193e-07	4.30515e-05
MTC	GO:0006119	oxidative phosphorylation	biological_process	108	9	MT-ND1,MT-ND2,MT-ND3,MT-ND4L,MT-ND5,MT-CO1,MT-CO2,MT-CO3,MT-CYB	0.989933	6.66463e-07	9.95266e-05
MTC	GO:0022904	respiratory electron transport chain	biological_process	109	9	MT-ND1,MT-ND2,MT-ND3,MT-ND4L,MT-ND5,MT-CO3,MT-CO1,MT-CO2,MT-CYB	0.999099	7.20781e-07	0.000101829
MTC	GO:0032502	developmental process	biological_process	6029	86	FGFR2,TGFBR3,CYP26B1,ENG,NTN1,TMEM204,JUNB,MGST1,PDGFRA,EDIL3,TPI1,RPS4X,DAB2,ID3,PCOLCE,LTBP4,PRRX2,ID1,CTHRC1,LDHA,ALDH3A2,SLC5A3,MT-CO1,MT-ATP6,APOD,CTSC,LRP1,CACYBP,CHI3L1,BCL3,CST3,SMOC1,COL1A2,PAM,SCN1B,BOC,CLU,FAM20C,SEMA3E,TCF4,NBL1,GDF6,ZFP36L2,FOXP1,MT-CYB,GAS6,MAFB,ALDH1A2,C12orf57,AEBP1,PLEKHO1,PLCG2,ITGA1,GPM6B,NINJ1,ITM2B,SLC40A1,COPRS,LTBP3,S100A4,NUPR1,AKR1C3,ADIRF,MT-CO2,SLC29A1,…	55.2621	8.18808e-07	0.000111822
MTC	GO:0031589	cell-substrate adhesion	biological_process	313	14	GPM6B,NINJ1,ITGA10,ITGB5,ITGA1,SNED1,EMILIN1,NET1,GAS6,APOD,EDIL3,VIT,SEMA3E,ID1	2.86897	1.20151e-06	0.00015383
MTC	GO:0009888	tissue development	biological_process	1837	38	FGFR2,ID1,CHI3L1,CTHRC1,ENG,TGFBR3,CYP26B1,COL1A2,DAB2,ID3,SLC40A1,ALDH1A2,JUNB,SEMA3E,PLEKHO1,GAS6,S100A4,NUPR1,FOXP1,GPM6B,FAM20C,BOC,AKR1C3,ITGB5,NTN1,GDF6,PDGFRA,ANXA4,CBR1,TAGLN2,AKR1C2,APOD,NINJ1,CACYBP,TWSG1,ECM1,ALDH3A2,CST6	16.838	1.28453e-06	0.000159476
MTC	GO:0010941	regulation of cell death	biological_process	1634	35	CST3,CLU,CACYBP,IFI6,NUPR1,BCL3,GAS6,LRP1,RETREG1,ARL6IP5,PLCG2,AKR1C3,ENG,FOXP1,CTSC,ITGA1,FAP,ALDH1A2,LDHA,ID3,NET1,FGFR2,TPT1,PRDX2,NME3,GDF6,BEX2,CAST,ANXA4,ID1,IER3,DAB2,PIM3,SLC40A1,JUNB	14.9773	1.69206e-06	0.000198067
MTC	GO:0006979	response to oxidative stress	biological_process	377	15	LDHA,MT-ND5,MT-ND1,PSIP1,MT-CO1,MT-ND3,PRDX2,SCARA3,PDGFRA,AKR1C3,APOD,ARL6IP5,CST3,NET1,MGST1	3.4556	2.12292e-06	0.000241601
MTC	GO:0044763	single-organism cellular process	biological_process	12747	144	SLC40A1,SCN1B,SLC29A1,MT-ATP6,GAS6,CALM1,CYP26B1,FGFR2,NTN1,PDGFRA,DAB2,FAM89B,ITGA10,COL1A2,ITGB5,BCL3,BGN,ITGAE,ITGA1,COL14A1,VIT,IGFBP6,SIGIRR,ENG,SLC5A3,PAM,MPG,TMEM204,GPM6B,VEGFB,FOXP1,CST3,CLU,CACYBP,JUNB,MGST1,IFI6,ID1,PLCG2,CD81,NBL1,NUPR1,COLEC12,TMEM173,DYNLRB1,FAP,TGFBR3,ZFP36L2,AKR1C3,AKR1C2,CTHRC1,CAVIN3,NET1,SEMA3E,FAM20C,CAPZB,BOC,LIMA1,B2M,TWSG1,TCF4,GDF6,LRP1,RETREG1,ARL6IP5,TNX…	116.84	2.2232e-06	0.000246175
MTC	GO:0048519	negative regulation of biological process	biological_process	4455	68	MVP,SIGIRR,DAB2,FOXP1,CST3,CLU,CACYBP,ARL6IP5,GPM6B,LAG3,BGN,CYP26B1,NBL1,BCL3,ITGA1,FAP,TGFBR3,IFITM3,CALM1,GAS6,IFITM2,LIMA1,FAM89B,SEMA3E,TWSG1,PKIG,ZFP36L2,LRP1,RETREG1,PDGFRA,PLCG2,CAPZB,ID3,IGFBP6,CTHRC1,FXYD5,IFI6,APOD,ID1,SPOCK3,PIM3,ENG,NUPR1,CAVIN3,FGFR2,AEBP1,NFIC,JUNB,CXXC5,ANXA4,NTN1,ECM1,H2AFZ,ANAPC16,B2M,ALDH1A2,EMP3,DPT,FBXO2,MAFB,CARD19,CAST,TPT1,PRDX2,IER3,SLC40A1,AKR1C3,ITM2B	40.8347	2.78719e-06	0.000278515
MTC	GO:0043067	regulation of programmed cell death	biological_process	1529	33	IFI6,CLU,NUPR1,BCL3,GAS6,LRP1,RETREG1,ARL6IP5,PLCG2,AKR1C3,ENG,FOXP1,CTSC,ITGA1,FAP,ALDH1A2,LDHA,ID3,NET1,FGFR2,CST3,TPT1,PRDX2,NME3,GDF6,BEX2,CAST,ANXA4,ID1,IER3,DAB2,PIM3,SLC40A1	14.0149	3.02695e-06	0.000295272
MTC	GO:0070062	extracellular vesicular exosome	cellular_component	2739	71	ISLR,MGST3,EDIL3,ARL6IP5,LDHA,MT-CO2,C1R,MT-ATP6,CST3,APOD,COL1A2,CFH,ANXA4,H2AFZ,CLU,TPT1,CBR1,PLCG2,ITGB5,PAM,BGN,TNXB,IGFBP6,S100A4,BLVRB,PRDX2,CHI3L1,TAGLN2,COL15A1,CD79B,AKR1C3,CAPZB,ANXA11,SSR4,ALDH3A2,CTSC,ITGA1,CD81,TPI1,B2M,RPS4X,NUCB2,DAB2,IFITM3,TGFBR3,PLP2,COL14A1,APLP2,DPT,NME3,GAS6,MVP,PCOLCE,CST6,ADIRF,ECM1,COLEC12,AEBP1,FAM20C,LTBP4,SNED1,MRGPRF,TWSG1,CACYBP,GPRC5C,LTBP3,CISD1,FBX…	25.1058	1.3019e-17	1.85066e-14
MTC	GO:0043230	extracellular organelle	cellular_component	2741	71	ISLR,MGST3,EDIL3,ARL6IP5,LDHA,MT-CO2,C1R,MT-ATP6,CST3,APOD,COL1A2,CFH,ANXA4,H2AFZ,CLU,TPT1,CBR1,PLCG2,ITGB5,PAM,BGN,TNXB,IGFBP6,S100A4,BLVRB,PRDX2,CHI3L1,TAGLN2,COL15A1,CD79B,AKR1C3,CAPZB,ANXA11,SSR4,ALDH3A2,CTSC,ITGA1,CD81,TPI1,B2M,RPS4X,NUCB2,DAB2,IFITM3,TGFBR3,PLP2,COL14A1,APLP2,DPT,NME3,GAS6,MVP,PCOLCE,CST6,ADIRF,ECM1,COLEC12,AEBP1,FAM20C,LTBP4,SNED1,MRGPRF,TWSG1,CACYBP,GPRC5C,LTBP3,CISD1,FBX…	25.1241	1.35514e-17	1.85066e-14
MTC	GO:0065010	extracellular membrane-bounded organelle	cellular_component	2741	71	ISLR,MGST3,EDIL3,ARL6IP5,LDHA,MT-CO2,C1R,MT-ATP6,CST3,APOD,COL1A2,CFH,ANXA4,H2AFZ,CLU,TPT1,CBR1,PLCG2,ITGB5,PAM,BGN,TNXB,IGFBP6,S100A4,BLVRB,PRDX2,CHI3L1,TAGLN2,COL15A1,CD79B,AKR1C3,CAPZB,ANXA11,SSR4,ALDH3A2,CTSC,ITGA1,CD81,TPI1,B2M,RPS4X,NUCB2,DAB2,IFITM3,TGFBR3,PLP2,COL14A1,APLP2,DPT,NME3,GAS6,MVP,PCOLCE,CST6,ADIRF,ECM1,COLEC12,AEBP1,FAM20C,LTBP4,SNED1,MRGPRF,TWSG1,CACYBP,GPRC5C,LTBP3,CISD1,FBX…	25.1241	1.35514e-17	1.85066e-14
MTC	GO:0044421	extracellular region part	cellular_component	3949	86	TNXB,NTN1,CST3,SMOC1,VIT,COL15A1,PLTP,COL14A1,BGN,CHI3L1,TGFBR3,DPT,ECM1,LTBP4,CTHRC1,SPOCK3,EMILIN1,IGFBP6,ENG,COLEC12,SCARA3,C1R,CFH,CLU,COL1A2,SEMA3E,APOD,TPT1,S100A4,NBL1,VEGFB,CTSC,TPI1,B2M,NUCB2,FAP,GAS6,PCOLCE,CST6,MSMP,ERFE,GDF6,AEBP1,FAM20C,ITM2B,ISLR,MGST3,EDIL3,ARL6IP5,LDHA,MT-CO2,MT-ATP6,ANXA4,H2AFZ,CBR1,PLCG2,ITGB5,PAM,BLVRB,PRDX2,TAGLN2,CD79B,AKR1C3,CAPZB,ANXA11,SSR4,ALDH3A2,ITGA1,C…	36.1967	3.32963e-17	3.41038e-14
MTC	GO:0005576	extracellular region	cellular_component	4709	89	TNXB,NTN1,CST3,SMOC1,VIT,COL15A1,PLTP,COL14A1,BGN,CHI3L1,TGFBR3,DPT,ECM1,LTBP4,CTHRC1,SPOCK3,EMILIN1,ISLR,SEMA3E,C1R,APOD,COL1A2,CFH,MTRNR2L12,CALM1,CLU,IGFBP6,S100A4,TAGLN2,VEGFB,CTSC,B2M,SCN1B,GAS6,MVP,PCOLCE,ERFE,AEBP1,LTBP3,ITM2B,ENG,COLEC12,SCARA3,TPT1,NBL1,TPI1,NUCB2,FAP,CST6,MSMP,GDF6,FAM20C,MGST3,EDIL3,ARL6IP5,LDHA,MT-CO2,MT-ATP6,ANXA4,H2AFZ,CBR1,PLCG2,ITGB5,PAM,BLVRB,PRDX2,CD79B,AKR1C3,C…	43.1629	5.33843e-14	4.37431e-11
MTC	GO:0031988	membrane-bounded vesicle	cellular_component	3626	76	CTSC,ANXA11,ITM2B,SLC40A1,B2M,BGN,CHI3L1,PAM,TMEM173,ITGA1,APLP2,ITGB5,MGST1,GPRC5C,LRP1,COLEC12,MVP,DAB2,CLU,ANXA4,ISLR,MGST3,EDIL3,ARL6IP5,LDHA,MT-CO2,C1R,MT-ATP6,CST3,APOD,COL1A2,CFH,H2AFZ,TPT1,CBR1,PLCG2,TNXB,IGFBP6,S100A4,BLVRB,PRDX2,TAGLN2,COL15A1,CD79B,AKR1C3,CAPZB,SSR4,ALDH3A2,CD81,TPI1,RPS4X,NUCB2,IFITM3,TGFBR3,PLP2,COL14A1,DPT,NME3,GAS6,PCOLCE,CST6,ADIRF,ECM1,AEBP1,FAM20C,LTBP4,SNED1,MR…	33.2361	7.7523e-14	5.29353e-11
MTC	GO:0031982	vesicle	cellular_component	3814	77	CTSC,ANXA11,ITM2B,FGFR2,SLC40A1,B2M,BGN,CHI3L1,PAM,TMEM173,ITGA1,APLP2,ITGB5,MGST1,GPRC5C,LRP1,COLEC12,MVP,DAB2,CLU,ANXA4,TAGLN2,CD81,ISLR,MGST3,EDIL3,ARL6IP5,LDHA,MT-CO2,C1R,MT-ATP6,CST3,APOD,COL1A2,CFH,H2AFZ,TPT1,CBR1,PLCG2,TNXB,IGFBP6,S100A4,BLVRB,PRDX2,COL15A1,CD79B,AKR1C3,CAPZB,SSR4,ALDH3A2,TPI1,RPS4X,NUCB2,IFITM3,TGFBR3,PLP2,COL14A1,DPT,NME3,GAS6,PCOLCE,CST6,ADIRF,ECM1,AEBP1,FAM20C,LTBP4,SN…	34.9593	3.59642e-13	2.10493e-10
MTC	GO:0031012	extracellular matrix	cellular_component	584	26	TNXB,NTN1,CST3,SMOC1,VIT,COL15A1,EDIL3,COL1A2,CLU,FGFR2,BGN,RPS4X,COL14A1,DPT,PCOLCE,ECM1,AEBP1,LTBP4,LTBP3,EMILIN1,CHI3L1,TGFBR3,CTHRC1,SPOCK3,COLEC12,SCARA3	5.35297	2.47468e-11	1.26735e-08
MTC	GO:0005578	proteinaceous extracellular matrix	cellular_component	399	19	TNXB,NTN1,CST3,SMOC1,VIT,COL15A1,COL14A1,BGN,CHI3L1,TGFBR3,DPT,ECM1,LTBP4,CTHRC1,SPOCK3,EMILIN1,COLEC12,SCARA3,COL1A2	3.65725	4.91687e-09	1.6787e-06
MTC	GO:0070469	respiratory chain	cellular_component	98	10	MT-CO1,MT-CO2,MT-CO3,MT-CYB,MT-ND1,MT-ND2,MT-ND3,MT-ND4L,MT-ND5,NDUFA4L2	0.898273	2.25388e-08	6.61041e-06
MTC	GO:0005615	extracellular space	cellular_component	1505	37	PLTP,IGFBP6,ENG,C1R,CFH,CLU,SEMA3E,CST3,APOD,COL1A2,TPT1,TNXB,S100A4,CHI3L1,COL15A1,NBL1,VEGFB,CTSC,TPI1,B2M,NUCB2,TGFBR3,COL14A1,DPT,FAP,GAS6,PCOLCE,CST6,MSMP,ERFE,GDF6,AEBP1,FAM20C,LTBP4,CTHRC1,ITM2B,EMILIN1	13.7949	2.47629e-08	6.76358e-06
MTC	GO:0005746	mitochondrial respiratory chain	cellular_component	90	9	MT-CYB,MT-CO1,MT-ND1,MT-ND2,MT-ND3,MT-ND4L,MT-ND5,MT-CO2,NDUFA4L2	0.824944	1.3855e-07	2.58017e-05
MTC	GO:0044420	extracellular matrix part	cellular_component	183	11	TNXB,NTN1,CST3,SMOC1,COL15A1,COL14A1,COLEC12,SCARA3,CTHRC1,EMILIN1,COL1A2	1.67739	1.01665e-06	0.000134362
MTC	GO:0005581	collagen	cellular_component	89	8	TNXB,COL15A1,COL14A1,COLEC12,SCARA3,CTHRC1,EMILIN1,COL1A2	0.815778	1.59142e-06	0.000191766
MTC	GO:0031967	organelle envelope	cellular_component	1163	28	MT-CYB,MGST1,TMEM173,CISD1,MT-ATP6,CACYBP,MT-CO1,MT-CO2,MT-CO3,MT-ND1,MT-ND2,MT-ND3,MT-ND5,ALDH3A2,MRPS6,MRPL34,MVP,CLU,COX14,CARD19,MT-ND4L,MGST3,ANXA11,NUCB2,NDUFA4L2,CST3,ANXA4,MRGPRF	10.6601	2.48127e-06	0.000260661
MTC	GO:0031975	envelope	cellular_component	1163	28	MT-CYB,MGST1,TMEM173,CISD1,MT-ATP6,CACYBP,MT-CO1,MT-CO2,MT-CO3,MT-ND1,MT-ND2,MT-ND3,MT-ND5,ALDH3A2,MRPS6,MRPL34,MVP,CLU,COX14,CARD19,MT-ND4L,MGST3,ANXA11,NUCB2,NDUFA4L2,CST3,ANXA4,MRGPRF	10.6601	2.48127e-06	0.000260661
MTC	GO:0031966	mitochondrial membrane	cellular_component	699	20	MT-CYB,MGST1,TMEM173,CISD1,MT-ATP6,MT-CO1,MT-CO2,MT-CO3,MT-ND1,MT-ND2,MT-ND3,MT-ND5,ALDH3A2,MRPS6,MRPL34,CLU,COX14,CARD19,MT-ND4L,NDUFA4L2	6.40707	6.68952e-06	0.000517112
MTC	GO:0008305	integrin complex	cellular_component	32	5	ITGA10,ITGA1,ITGB5,EMILIN1,ITGAE	0.293314	1.00622e-05	0.000749544
MTC	GO:0005740	mitochondrial envelope	cellular_component	741	20	MT-CYB,MGST1,TMEM173,CISD1,MT-ATP6,MT-CO1,MT-CO2,MT-CO3,MT-ND1,MT-ND2,MT-ND3,MT-ND5,ALDH3A2,MRPS6,MRPL34,CLU,COX14,CARD19,MT-ND4L,NDUFA4L2	6.79204	1.56607e-05	0.00104511
MTC	GO:0045277	respiratory chain complex IV	cellular_component	18	4	MT-CO1,MT-CO2,MT-CO3,NDUFA4L2	0.164989	1.88702e-05	0.00117364
MTC	GO:0016491	oxidoreductase activity	molecular_function	806	26	HSD11B1,CYP26B1,CBR1,AKR1C3,AKR1C2,ALDH3A2,MGST3,MGST1,BLVRB,PAM,ALDH1A2,MT-CO1,MT-CO2,MT-CO3,NDUFA4L2,PRDX2,CRYL1,MT-CYB,MT-ND1,MT-ND2,MT-ND3,MT-ND4L,MT-ND5,CALM1,TECR,LDHA	7.38784	2.25887e-08	6.61041e-06
MTC	GO:0016655	oxidoreductase activity, acting on NAD(P)H, quinone or similar compound as acceptor	molecular_function	58	8	CBR1,AKR1C3,AKR1C2,MT-ND1,MT-ND2,MT-ND3,MT-ND4L,MT-ND5	0.531631	5.49662e-08	1.18524e-05
MTC	GO:0097367	carbohydrate derivative binding	molecular_function	239	13	ENG,BGN,TGFBR3,VIT,LTBP4,SPOCK3,CHI3L1,CFH,FGFR2,TNXB,VEGFB,APLP2,PCOLCE	2.19069	3.26147e-07	5.34491e-05
MTC	GO:0050431	transforming growth factor beta binding	molecular_function	19	5	ENG,TGFBR3,LTBP4,TWSG1,LTBP3	0.174155	6.3987e-07	9.95266e-05
MTC	GO:0005539	glycosaminoglycan binding	molecular_function	214	12	ENG,BGN,TGFBR3,VIT,LTBP4,SPOCK3,CFH,FGFR2,TNXB,VEGFB,APLP2,PCOLCE	1.96153	6.80191e-07	9.95266e-05
MTC	GO:0019838	growth factor binding	molecular_function	127	9	IGFBP6,PDGFRA,ENG,TGFBR3,LTBP4,TWSG1,LTBP3,COL1A2,FGFR2	1.16409	2.60265e-06	0.000266577
MTC	GO:0016651	oxidoreductase activity, acting on NAD(P)H	molecular_function	124	8	CBR1,AKR1C3,AKR1C2,MT-ND1,MT-ND2,MT-ND3,MT-ND4L,MT-ND5	1.13659	1.89066e-05	0.00117364
MTC	GO:0019955	cytokine binding	molecular_function	100	7	ENG,TGFBR3,LTBP4,TWSG1,LTBP3,PLP2,NBL1	0.916605	3.7647e-05	0.00208432
MTC	GO:0050136	NADH dehydrogenase (quinone) activity	molecular_function	45	5	MT-ND1,MT-ND2,MT-ND3,MT-ND4L,MT-ND5	0.412472	5.54457e-05	0.00277026
MTC	GO:0008137	NADH dehydrogenase (ubiquinone) activity	molecular_function	45	5	MT-ND1,MT-ND2,MT-ND3,MT-ND4L,MT-ND5	0.412472	5.54457e-05	0.00277026
MTC	GO:0003954	NADH dehydrogenase activity	molecular_function	47	5	MT-ND1,MT-ND2,MT-ND3,MT-ND4L,MT-ND5	0.430804	6.85912e-05	0.00326765
MTC	GO:0005201	extracellular matrix structural constituent	molecular_function	78	6	COL1A2,BGN,CHI3L1,COL15A1,COL14A1,EMILIN1	0.714952	8.08986e-05	0.00364222
MTC	GO:0015002	heme-copper terminal oxidase activity	molecular_function	27	4	MT-CO1,MT-CO2,MT-CO3,NDUFA4L2	0.247483	0.000101475	0.00395947
MTC	GO:0004129	cytochrome-c oxidase activity	molecular_function	27	4	MT-CO1,MT-CO2,MT-CO3,NDUFA4L2	0.247483	0.000101475	0.00395947
MTC	GO:0016676	oxidoreductase activity, acting on a heme group of donors, oxygen as acceptor	molecular_function	27	4	MT-CO1,MT-CO2,MT-CO3,NDUFA4L2	0.247483	0.000101475	0.00395947
MTC	GO:0016675	oxidoreductase activity, acting on a heme group of donors	molecular_function	28	4	MT-CO1,MT-CO2,MT-CO3,NDUFA4L2	0.256649	0.000117545	0.00441817
MTC	GO:0005515	protein binding	molecular_function	11189	126	ENG,TGFBR3,MT-CYB,CLU,PDGFRA,LRP1,GAS6,EDIL3,TNXB,FAP,LTBP4,CAVIN3,ID3,CACYBP,DAB2,LDHA,CST3,COL1A2,ANXA4,TCF4,S100A4,CTSC,B2M,APLP2,MVP,TMEM173,SLC40A1,CISD1,EMILIN1,TPI1,IGFBP6,ANXA11,ISCU,CAPZB,LIMA1,LAG3,FXYD5,H2AFZ,VEGFB,MAFB,MT-ND2,ERFE,CALM1,PAM,ID1,ECM1,TWSG1,LTBP3,CTHRC1,ITGA1,COPRS,CST6,PLP2,DYNLRB1,MGST1,FGFR2,CD79B,NBL1,GDF6,CRYL1,TPT1,ITGA10,COL14A1,PCOLCE,CARD19,BCL3,SEMA3E,CFH,ARHG…	102.559	0.000132534	0.00493631
MTC	GO:1901681	sulfur compound binding	molecular_function	211	9	MGST1,CFH,LRP1,FGFR2,TNXB,VEGFB,TGFBR3,APLP2,PCOLCE	1.93404	0.000146522	0.00535984
MTC	GO:0005509	calcium ion binding	molecular_function	689	17	EDIL3,C1R,ANXA4,CALM1,TPT1,PAM,S100A4,ANXA11,NUCB2,LRP1,GAS6,FAM20C,LTBP4,SNED1,SPOCK3,SMOC1,LTBP3	6.31541	0.000206535	0.00705144
MTC	GO:0016614	oxidoreductase activity, acting on CH-OH group of donors	molecular_function	135	7	HSD11B1,AKR1C3,AKR1C2,ALDH3A2,CBR1,CRYL1,LDHA	1.23742	0.000249058	0.00809944
ProC	GO:0051649	establishment of localization in cell	biological_process	3054	112	PDIA3,RAN,PPP3CA,ANXA1,CANX,TMEM167A,ARFGAP3,SRP54,CHMP4B,EIF6,RAB1A,ARF1,SEC61B,INHBA,CALM2,ARL1,TMF1,CAV1,RBP4,RGCC,FGFR1,ACTR3,HSPD1,ADRB2,COPE,COPB2,COPB1,COPA,COPZ1,NAPG,HNRNPA1,WLS,MAP4,IBTK,SNRPF,SNRPD1,SLC1A1,SEC61G,SEC61A1,LMAN1,TMED9,HMGA1,HSP90B1,SELENOS,NPM1,SERP1,HSP90AB1,CRYAB,FURIN,NDUFAF2,ANK3,GOLGA4,ACTN4,THBS1,ANXA5,SPARC,VEGFA,VCL,TIMP3,MANF,FAM3C,RARRES2,PNP,RER1,ARF4,KDELR1,K…	52.75	4.48531e-16	2.05047e-13
ProC	GO:0051641	cellular localization	biological_process	3455	119	PDIA3,RAN,PPP3CA,ANXA1,CANX,TMEM167A,ARFGAP3,SRP54,AKAP9,ARL1,CHMP4B,EIF6,RAB1A,ARF1,SEC61B,INHBA,CALM2,TMF1,CAV1,RBP4,RGCC,FGFR1,ACTR3,HSPD1,ADRB2,COPE,COPB2,COPB1,COPA,COPZ1,NAPG,HNRNPA1,WLS,MAP4,IBTK,SNRPF,SNRPD1,SLC1A1,MALL,CMTM8,SEC61G,SEC61A1,LMAN1,TMED9,RER1,HMGA1,HSP90B1,SELENOS,NPM1,SERP1,HSP90AB1,CRYAB,FURIN,NDUFAF2,ANK3,GOLGA4,ACTN4,THBS1,ANXA5,SPARC,VEGFA,VCL,TIMP3,MANF,FAM3C,RARRES2,…	59.6763	3.80189e-15	1.50631e-12
ProC	GO:0006888	ER to Golgi vesicle-mediated transport	biological_process	185	23	ANKRD28,SEC31A,LMAN1,RAB1A,GOLGA2,MCFD2,COPE,YIF1A,CD55,ARF4,KDELR1,COPB2,ARCN1,COPB1,COPA,RAB2A,COPZ1,DYNLL1,ANK3,GOLGB1,CREB3L2,TMED9,ARFGAP3	3.1954	1.37612e-13	4.81075e-11
ProC	GO:0044765	single-organism transport	biological_process	4403	135	ANK3,KCNMA1,CLIC4,SLC20A1,SEC61G,SEC61B,TIMM17A,OXT,CALM2,PDIA3,RAN,PPP3CA,ANXA1,ADRB2,SLC1A1,SLC5A3,CANX,TMEM167A,ARFGAP3,SRP54,CAV1,TRPV4,AKAP9,RARRES2,SLC27A4,CHMP4B,RAB1A,ARF1,ACTN4,INHBA,ARL1,TMF1,RBP4,RGCC,FGFR1,VDAC2,HSPD1,FXYD1,KCNK1,COPE,COPB2,COPB1,COPA,COPZ1,NAPG,SLC38A1,SELENOS,PDIA6,WLS,IBTK,HNRNPA1,SNRPF,SNRPD1,APOD,HDLBP,PDE4B,SEC61A1,LMAN1,TMED9,OSBPL10,HSP90B1,NPM1,SERP1,HSP90AB1…	76.0505	2.13257e-13	7.04102e-11
ProC	GO:0048193	Golgi vesicle transport	biological_process	340	29	ARL1,ARF1,COPE,COPB2,COPB1,COPA,COPZ1,NAPG,LMAN1,TMED9,ANK3,GOLGA4,RER1,ARF4,KDELR1,KDELR2,ARCN1,RAB1A,ARFGAP3,ANKRD28,SEC31A,GOLGA2,MCFD2,YIF1A,CD55,RAB2A,DYNLL1,GOLGB1,CREB3L2	5.87263	1.52723e-12	4.32205e-10
ProC	GO:0016482	cytoplasmic transport	biological_process	1095	54	PDIA3,RAN,PPP3CA,SRP54,EIF6,SEC61B,CALM2,CAV1,ARF1,HSPD1,ADRB2,HNRNPA1,IBTK,SNRPF,SNRPD1,SEC61G,SEC61A1,LMAN1,TMED9,NPM1,HSP90AB1,ANK3,GOLGA4,TXN,SRPRA,RPS17,RPL36,MSN,ANP32B,ANKRD28,SEC31A,RAB1A,GOLGA2,MCFD2,COPE,YIF1A,CD55,ARF4,KDELR1,COPB2,ARCN1,COPB1,COPA,RAB2A,COPZ1,DYNLL1,GOLGB1,CREB3L2,ARFGAP3,BMP6,TIMM17A,APOD,TOMM34,CHMP4B	18.9133	2.48584e-12	6.4232e-10
ProC	GO:0006810	transport	biological_process	4981	143	ANK3,KCNMA1,CLIC4,SLC20A1,SEC61G,SEC61B,TIMM17A,OXT,CALM2,PDIA3,RAN,PPP3CA,ANXA1,ADRB2,SLC1A1,SLC5A3,CANX,TMEM167A,ARFGAP3,SRP54,CAV1,TRPV4,AKAP9,RARRES2,SLC27A4,CHMP4B,EIF6,RAB1A,ARF1,ACTN4,INHBA,ARL1,ANXA2,TMF1,RBP4,RGCC,FGFR1,VDAC2,HSPD1,FXYD1,KCNK1,COPE,COPB2,COPB1,COPA,COPZ1,NAPG,SLC38A1,HNRNPA1,SELENOS,PDIA6,WLS,IBTK,SNRPF,SNRPD1,APOD,HDLBP,SEC31A,YIF1A,HSP90B1,ARF4,RAB2A,MCFD2,RRBP1,SERP1,…	86.034	4.96846e-12	1.13567e-09
ProC	GO:0051234	establishment of localization	biological_process	5066	144	ANK3,KCNMA1,CLIC4,SLC20A1,SEC61G,SEC61B,TIMM17A,OXT,CALM2,PDIA3,RAN,PPP3CA,ANXA1,ADRB2,SLC1A1,SLC5A3,CANX,TMEM167A,ARFGAP3,SRP54,CAV1,TRPV4,AKAP9,RARRES2,SLC27A4,CHMP4B,EIF6,RAB1A,ARF1,ACTN4,INHBA,ARL1,ANXA2,TMF1,RBP4,RGCC,FGFR1,ACTR3,VDAC2,HSPD1,FXYD1,KCNK1,COPE,COPB2,COPB1,COPA,COPZ1,NAPG,SLC38A1,HNRNPA1,SELENOS,PDIA6,WLS,MAP4,IBTK,SNRPF,SNRPD1,APOD,HDLBP,SEC31A,YIF1A,HSP90B1,ARF4,RAB2A,MCFD2,R…	87.5022	8.64909e-12	1.90376e-09
ProC	GO:0051179	localization	biological_process	6151	164	ANK3,KCNMA1,CLIC4,SLC20A1,SEC61G,SEC61B,TIMM17A,OXT,CALM2,PDIA3,RAN,PPP3CA,PHLDA2,RHOD,CYR61,ACTN4,SPAG9,THBS1,ITGA5,HSPA5,BMP2,VEGFA,HAS2,MYADM,ANXA1,ADRB2,SLC1A1,SLC5A3,CANX,TMEM167A,ARFGAP3,SRP54,CAV1,TRPV4,AKAP9,EPS8,FGFR1,RARRES2,SLC27A4,ARL1,CHMP4B,EIF6,RAB1A,ARF1,INHBA,GSTP1,ANXA2,TMF1,RBP4,RGCC,LPAR1,ACTR3,VDAC2,SELENOK,ZFAND5,HSPD1,FXYD1,KCNK1,COPE,COPB2,COPB1,COPA,COPZ1,NAPG,SLC38A1,HNR…	106.243	1.87912e-11	3.85091e-09
ProC	GO:0042981	regulation of apoptotic process	biological_process	1513	63	INHBA,TNFRSF12A,FURIN,CRYAB,THBS1,VEGFA,UBE2K,SELENOK,HSP90AB1,SET,CLCF1,CYR61,PLAUR,COL2A1,RGCC,VDAC2,IVNS1ABP,CYCS,MAGED1,CAV1,PDIA3,ITM2C,ITGA5,PDK4,SELENOS,STK17A,S100B,HSPD1,BMP2,FOSL1,KCNMA1,TIAM2,LPAR1,FRZB,SCIN,TNFRSF11B,DAP,ANP32B,FGFR1,CRIP1,ANXA1,ACTN4,NME1,BMP6,SOX9,SDF2L1,SRA1,RTN4,STK26,NPM1,ANXA5,GSTP1,HSPA5,HSP90B1,ARF4,UFM1,TMF1,DNAJC3,FHL2,MTDH,MYDGF,FAM129B,DYNLL1	26.1332	4.27357e-11	8.19285e-09
ProC	GO:0043067	regulation of programmed cell death	biological_process	1529	63	INHBA,TNFRSF12A,FURIN,CAV1,CRYAB,THBS1,VEGFA,UBE2K,SELENOK,HSP90AB1,SET,CLCF1,CYR61,PLAUR,COL2A1,RGCC,VDAC2,IVNS1ABP,CYCS,MAGED1,PDIA3,ITM2C,ITGA5,PDK4,SELENOS,STK17A,S100B,HSPD1,BMP2,FOSL1,KCNMA1,TIAM2,LPAR1,FRZB,SCIN,TNFRSF11B,DAP,ANP32B,FGFR1,CRIP1,ANXA1,ACTN4,NME1,BMP6,SOX9,SDF2L1,SRA1,RTN4,STK26,NPM1,ANXA5,GSTP1,HSPA5,HSP90B1,ARF4,UFM1,TMF1,DNAJC3,FHL2,MTDH,MYDGF,FAM129B,DYNLL1	26.4096	6.62572e-11	1.22291e-08
ProC	GO:0046907	intracellular transport	biological_process	1846	71	PDIA3,RAN,PPP3CA,SRP54,CHMP4B,EIF6,RAB1A,SEC61B,CALM2,ARL1,CAV1,ARF1,HSPD1,ADRB2,COPE,COPB2,COPB1,COPA,COPZ1,NAPG,HNRNPA1,IBTK,SNRPF,SNRPD1,SEC61G,SEC61A1,LMAN1,TMED9,HMGA1,HSP90B1,SELENOS,NPM1,HSP90AB1,CRYAB,ANK3,GOLGA4,RER1,ARF4,KDELR1,KDELR2,ARCN1,ARFGAP3,TUBA1C,TXN,SRPRA,RPS17,RPL36,MSN,FGFR1,DST,ANP32B,WLS,ANKRD28,SEC31A,GOLGA2,MCFD2,YIF1A,CD55,RAB2A,DYNLL1,GOLGB1,CREB3L2,RHOD,BMP6,TIMM17A,A…	31.8849	7.11914e-11	1.23892e-08
ProC	GO:0010941	regulation of cell death	biological_process	1634	64	CYR61,CHMP4B,INHBA,TNFRSF12A,FURIN,CAV1,CRYAB,THBS1,VEGFA,UBE2K,SELENOK,HSP90AB1,SET,CLCF1,PLAUR,COL2A1,RGCC,VDAC2,IVNS1ABP,CYCS,MAGED1,PDIA3,ITM2C,ITGA5,PDK4,SELENOS,STK17A,S100B,HSPD1,BMP2,FOSL1,KCNMA1,TIAM2,LPAR1,FRZB,SCIN,TNFRSF11B,DAP,ANP32B,FGFR1,CRIP1,ANXA1,ACTN4,NME1,BMP6,SOX9,SDF2L1,SRA1,RTN4,STK26,NPM1,ANXA5,GSTP1,HSPA5,HSP90B1,ARF4,UFM1,TMF1,DNAJC3,FHL2,MTDH,MYDGF,FAM129B,DYNLL1	28.2232	3.71137e-10	5.96126e-08
ProC	GO:0006915	apoptotic process	biological_process	1805	68	INHBA,TNFRSF12A,FURIN,CRYAB,THBS1,VEGFA,UBE2K,SELENOK,HSP90AB1,SET,CLCF1,CYR61,KDELR1,PLAUR,HSPA5,COL2A1,RGCC,STK26,NR3C1,DAP,DYNLL1,PHLDA2,PHLDA1,MYDGF,SRA1,RTN4,STK17A,VDAC2,IVNS1ABP,CYCS,MAGED1,CAV1,JTB,HSPD1,PDIA3,ITM2C,ITGA5,PDK4,SELENOS,S100B,BMP2,FOSL1,KCNMA1,TIAM2,LPAR1,FRZB,SCIN,TNFRSF11B,ANP32B,FGFR1,CRIP1,ANXA1,ACTN4,NME1,BMP6,SOX9,SDF2L1,NPM1,ANXA5,GSTP1,HSP90B1,ARF4,UFM1,TMF1,DNAJC3,…	31.1768	4.85295e-10	7.58976e-08
ProC	GO:0001501	skeletal system development	biological_process	461	30	COL2A1,SOX9,SCIN,CNMD,BMP6,CHRDL2,CREB3L2,CYR61,ZFAND5,FGFR1,RFLNB,RSPO2,COL27A1,TNFRSF11B,CLEC3A,PAPSS2,BMP2,ACAN,PRELP,FGFRL1,FRZB,SERP1,TRPV4,CHAD,SPARC,PLS3,PPIB,RBP4,HAS2,CYTL1	7.96259	5.17303e-10	7.8829e-08
ProC	GO:0016192	vesicle-mediated transport	biological_process	1938	70	ANXA1,ARF1,ARL1,ANXA2,CAV1,COPE,COPB2,COPB1,COPA,COPZ1,NAPG,PDIA6,CANX,LMAN1,TMED9,ADRB2,SPARC,HSP90B1,THBS1,ANK3,GOLGA4,ACTN4,ANXA5,VEGFA,VCL,TIMP3,MANF,FAM3C,RARRES2,RER1,ARF4,KDELR1,KDELR2,ARCN1,RAB1A,ARFGAP3,MSN,SCIN,S100A10,ANKRD28,SEC31A,GOLGA2,MCFD2,YIF1A,CD55,RAB2A,DYNLL1,GOLGB1,CREB3L2,NME1,CLINT1,SPAG9,PPP3CA,PNP,HSP90AB1,GSTP1,DSP,PGAM1,GLIPR1,ACLY,PLAUR,CKAP4,ILF2,PRDX4,DNAJC3,MLEC,RH…	33.474	1.54813e-09	2.13966e-07
ProC	GO:0006890	retrograde vesicle-mediated transport, Golgi to ER	biological_process	83	13	COPE,RER1,ARF4,KDELR1,KDELR2,COPB2,ARCN1,COPB1,COPA,COPZ1,RAB1A,TMED9,ARFGAP3	1.43361	1.71397e-09	2.31503e-07
ProC	GO:0012501	programmed cell death	biological_process	1933	69	INHBA,TNFRSF12A,FURIN,CAV1,CRYAB,THBS1,VEGFA,UBE2K,SELENOK,HSP90AB1,SET,CLCF1,CYR61,KDELR1,PLAUR,DSP,HSPA5,COL2A1,RGCC,STK26,NR3C1,DAP,DYNLL1,PHLDA2,PHLDA1,MYDGF,SRA1,RTN4,STK17A,VDAC2,IVNS1ABP,CYCS,MAGED1,JTB,HSPD1,PDIA3,ITM2C,ITGA5,PDK4,SELENOS,S100B,BMP2,FOSL1,KCNMA1,TIAM2,LPAR1,FRZB,SCIN,TNFRSF11B,ANP32B,FGFR1,CRIP1,ANXA1,ACTN4,NME1,BMP6,SOX9,SDF2L1,NPM1,ANXA5,GSTP1,HSP90B1,ARF4,UFM1,TMF1,DNA…	33.3876	3.42309e-09	4.23821e-07
ProC	GO:0016265	death	biological_process	2069	72	CYR61,CHMP4B,INHBA,TNFRSF12A,FURIN,CAV1,CRYAB,THBS1,VEGFA,UBE2K,SELENOK,HSP90AB1,SET,CLCF1,KDELR1,PLAUR,DSP,HSPA5,COL2A1,RGCC,STK26,NR3C1,DAP,DYNLL1,PHLDA2,PHLDA1,MYDGF,SRA1,RTN4,STK17A,VDAC2,IVNS1ABP,CYCS,MAGED1,JTB,HSPD1,PDIA3,ITM2C,ITGA5,PDK4,SELENOS,EIF4G2,PMP22,S100B,BMP2,FOSL1,KCNMA1,TIAM2,LPAR1,FRZB,SCIN,TNFRSF11B,ANP32B,FGFR1,CRIP1,ANXA1,ACTN4,NME1,BMP6,SOX9,SDF2L1,NPM1,ANXA5,GSTP1,HSP90B…	35.7367	4.21567e-09	5.01075e-07
ProC	GO:0008219	cell death	biological_process	2069	72	CYR61,CHMP4B,INHBA,TNFRSF12A,FURIN,CAV1,CRYAB,THBS1,VEGFA,UBE2K,SELENOK,HSP90AB1,SET,CLCF1,KDELR1,PLAUR,DSP,HSPA5,COL2A1,RGCC,STK26,NR3C1,DAP,DYNLL1,PHLDA2,PHLDA1,MYDGF,SRA1,RTN4,STK17A,VDAC2,IVNS1ABP,CYCS,MAGED1,JTB,HSPD1,PDIA3,ITM2C,ITGA5,PDK4,SELENOS,EIF4G2,PMP22,S100B,BMP2,FOSL1,KCNMA1,TIAM2,LPAR1,FRZB,SCIN,TNFRSF11B,ANP32B,FGFR1,CRIP1,ANXA1,ACTN4,NME1,BMP6,SOX9,SDF2L1,NPM1,ANXA5,GSTP1,HSP90B…	35.7367	4.21567e-09	5.01075e-07
ProC	GO:0031982	vesicle	cellular_component	3814	155	ANXA2,ACLY,DNAJC3,CALU,HSP90AB1,HSPA5,HSP90B1,PPIB,CANX,PDIA3,RAB2A,RAB1A,RAN,PDIA6,ITGA5,FGFR1,DST,CAV1,MALL,WLS,PHLDA1,TRPV4,SLC4A7,VDAC2,PDE4B,RABAC1,SPARC,ARF1,GOLIM4,COPE,CD55,KDELR1,KDELR2,COPB2,ARCN1,COPB1,COPA,COPZ1,FGFRL1,TMED9,YIPF2,C2orf40,VCL,ILF2,SEC31A,YIF1A,GOLGA2,RHOF,SPAG9,LPAR1,LMAN1,MCFD2,FURIN,STK26,GLIPR1,CKAP4,ANXA1,CLIC4,HSPD1,PNP,GSTP1,PGAM1,PRDX4,CLINT1,DYNLL1,THBS1,FSTL3…	65.8771	5.81097e-29	3.45346e-25
ProC	GO:0031988	membrane-bounded vesicle	cellular_component	3626	147	ANXA2,ACLY,DNAJC3,CALU,HSP90AB1,HSPA5,HSP90B1,PPIB,CANX,PDIA3,RAB2A,RAB1A,RAN,PDIA6,VDAC2,PDE4B,RABAC1,SPARC,CAV1,ARF1,GOLIM4,COPE,CD55,KDELR1,KDELR2,COPB2,ARCN1,COPB1,COPA,COPZ1,FGFRL1,TMED9,YIPF2,C2orf40,VCL,ILF2,SEC31A,YIF1A,GOLGA2,RHOF,SPAG9,LPAR1,LMAN1,MCFD2,FURIN,STK26,GLIPR1,CKAP4,ANXA1,CLIC4,HSPD1,WLS,PNP,GSTP1,PGAM1,PRDX4,MALL,CLINT1,DYNLL1,THBS1,FSTL3,OXT,VEGFA,GARS,ADRB2,PLOD2,HNRNPDL,…	62.6299	6.42664e-27	1.90968e-23
ProC	GO:0005737	cytoplasm	cellular_component	11220	281	CANX,TIMM17A,ANXA2,ACLY,DNAJC3,SNU13,RPL36,RPS17,ACAN,PRELP,OMD,GPC6,CALU,HSP90AB1,HSPA5,HSP90B1,PPIB,PDIA3,RAB2A,RAB1A,RAN,PDIA6,NME1,VDAC2,TOMM34,EIF2S2,SDF2L1,ANXA1,CAV1,WLS,OST4,STT3B,OSTC,ACTN4,ACTB,SEC61B,CHMP4B,GOLIM4,FURIN,CD55,KDELR1,LMAN1,GOLGA2,MCFD2,TMED9,ARF1,COL6A1,NAPG,ITM2C,RTN4,SEC31A,ITGA5,FGFR1,DST,MALL,PHLDA1,TRPV4,SLC4A7,PLOD2,COPE,YIF1A,SRPRA,KDELR2,COPB2,SSR2,ARCN1,COPB1,CO…	193.797	1.8677e-26	3.69992e-23
ProC	GO:0044421	extracellular region part	cellular_component	3949	153	COL27A1,COL2A1,ANXA2,SPARC,TIMP3,DST,P3H2,SELENOS,COL6A1,COL6A3,HDLBP,TNFRSF11B,CYR61,CHAD,CNMD,COL6A2,VEGFA,ACAN,LOX,PRELP,OMD,GPC6,EMILIN1,INHBA,SRA1,CLCF1,THBS1,LMAN1,ANXA5,CFH,MSN,ACTB,SEMA3E,ACTN4,SCRG1,FSTL3,OXT,RBP4,ANXA1,S100B,APOD,GSTP1,TACSTD2,FURIN,TFPI,HSPD1,BMP2,IBSP,BMP6,GPX3,PDIA3,COPA,MANF,PAPPA,PDIA6,MIA,CHRDL2,CMTM8,FRZB,MYDGF,S100A16,RARRES2,GNL3,FGFBP2,C2orf40,CYTL1,RAN,PLOD2,…	68.2089	3.76856e-26	5.59914e-23
ProC	GO:0044444	cytoplasmic part	cellular_component	9316	251	CANX,TIMM17A,ANXA2,ACLY,DNAJC3,SNU13,RPL36,RPS17,ACAN,PRELP,OMD,GPC6,CALU,HSP90AB1,HSPA5,HSP90B1,PPIB,PDIA3,RAB2A,RAB1A,RAN,PDIA6,NME1,VDAC2,TOMM34,EIF2S2,SDF2L1,ANXA1,CAV1,WLS,OST4,STT3B,OSTC,ACTN4,ACTB,SEC61B,CHMP4B,GOLIM4,FURIN,CD55,KDELR1,LMAN1,GOLGA2,MCFD2,TMED9,ARF1,COL6A1,NAPG,ITM2C,RTN4,SEC31A,ITGA5,FGFR1,DST,MALL,PHLDA1,TRPV4,SLC4A7,PLOD2,COPE,YIF1A,SRPRA,KDELR2,COPB2,SSR2,ARCN1,COPB1,CO…	160.91	5.26305e-25	6.25566e-22
ProC	GO:0070062	extracellular vesicular exosome	cellular_component	2739	118	PLOD2,HNRNPDL,ARPC2,ACTN4,ITM2A,SPAG9,UGDH,EDF1,GLRX3,NEBL,PRSS23,PNP,CRYAB,RBP4,ANXA1,APOD,S100A6,ANXA2,THBS1,RHOC,CD55,HSP90AB1,SRPRA,CFH,RPS17,ANXA5,GSTP1,HNRNPA1,TACSTD2,FURIN,TXN,HSPD1,HSPA5,COL6A1,COL6A2,COL6A3,HSP90B1,UCHL3,NME1,DSP,ARF4,VCL,PGAM1,NCL,NT5E,GPX3,PPIB,MSN,MAP4,CANX,IMPA1,PDIA3,KDELR2,TIMP3,ARL1,GARS,SLC1A1,VDAC2,LMAN1,PRELP,HNRNPM,ACLY,COPA,AK2,EIF6,MYL6,ACTB,EIF4A1,S100A10,…	47.3092	8.54911e-23	6.76003e-20
ProC	GO:0043230	extracellular organelle	cellular_component	2741	118	PLOD2,HNRNPDL,ARPC2,ACTN4,ITM2A,SPAG9,UGDH,EDF1,GLRX3,NEBL,PRSS23,PNP,CRYAB,RBP4,ANXA1,APOD,S100A6,ANXA2,THBS1,RHOC,CD55,HSP90AB1,SRPRA,CFH,RPS17,ANXA5,GSTP1,HNRNPA1,TACSTD2,FURIN,TXN,HSPD1,HSPA5,COL6A1,COL6A2,COL6A3,HSP90B1,UCHL3,NME1,DSP,ARF4,VCL,PGAM1,NCL,NT5E,GPX3,PPIB,MSN,MAP4,CANX,IMPA1,PDIA3,KDELR2,TIMP3,ARL1,GARS,SLC1A1,VDAC2,LMAN1,PRELP,HNRNPM,ACLY,COPA,AK2,EIF6,MYL6,ACTB,EIF4A1,S100A10,…	47.3438	9.09982e-23	6.76003e-20
ProC	GO:0065010	extracellular membrane-bounded organelle	cellular_component	2741	118	PLOD2,HNRNPDL,ARPC2,ACTN4,ITM2A,SPAG9,UGDH,EDF1,GLRX3,NEBL,PRSS23,PNP,CRYAB,RBP4,ANXA1,APOD,S100A6,ANXA2,THBS1,RHOC,CD55,HSP90AB1,SRPRA,CFH,RPS17,ANXA5,GSTP1,HNRNPA1,TACSTD2,FURIN,TXN,HSPD1,HSPA5,COL6A1,COL6A2,COL6A3,HSP90B1,UCHL3,NME1,DSP,ARF4,VCL,PGAM1,NCL,NT5E,GPX3,PPIB,MSN,MAP4,CANX,IMPA1,PDIA3,KDELR2,TIMP3,ARL1,GARS,SLC1A1,VDAC2,LMAN1,PRELP,HNRNPM,ACLY,COPA,AK2,EIF6,MYL6,ACTB,EIF4A1,S100A10,…	47.3438	9.09982e-23	6.76003e-20
ProC	GO:0005576	extracellular region	cellular_component	4709	162	COL27A1,COL2A1,ANXA2,SPARC,TIMP3,DST,P3H2,SELENOS,COL6A1,COL6A3,HDLBP,TNFRSF11B,CYR61,CHAD,CNMD,COL6A2,VEGFA,ACAN,LOX,PRELP,OMD,GPC6,EMILIN1,SEMA3E,ACTN4,CALU,CLEC3A,FSTL3,PNP,OXT,RBP4,ANXA1,S100B,APOD,S100A6,THBS1,CD55,HSP90AB1,INHBA,CFH,ANXA5,GSTP1,FURIN,TFPI,FGFR1,BMP2,HSP90B1,VCL,PGAM1,FST,IBSP,GPX3,S100A1,GLIPR1,ACLY,MANF,S100A10,ILF2,PRDX4,DNAJC3,PAPPA,RSPO2,FAM3C,RARRES2,GFOD1,CLCF1,SRA1,L…	81.3359	2.685e-22	1.77299e-19
ProC	GO:0044432	endoplasmic reticulum part	cellular_component	1284	72	CANX,HSPA5,HSP90B1,PPIB,PDIA6,SDF2L1,OST4,STT3B,OSTC,SEC61B,RTN4,SEC31A,PLOD2,COPE,CALU,YIF1A,SRPRA,KDELR1,KDELR2,COPB2,SSR2,ARCN1,LMAN1,COPB1,COPA,SEC61G,RAB2A,SEC61A1,COPZ1,RAB1A,DST,CAV1,PLAUR,CKAP4,MLEC,WLS,REEP3,SLC27A4,CREB3L2,IKBIP,MTDH,MCFD2,SLC39A7,LPIN2,LRRC59,SELENOS,TMEM208,TMED9,DNAJB9,SRPRB,SELENOK,SERP1,TMEM258,ERLEC1,DNAJC3,CYR61,PRSS23,FSTL3,COL2A1,THBS1,COL6A1,COL6A2,COL6A3,PDIA…	22.1778	2.13689e-19	1.26995e-16
ProC	GO:0005783	endoplasmic reticulum	cellular_component	1778	85	CANX,HSPA5,HSP90B1,PPIB,PDIA6,SDF2L1,OST4,STT3B,OSTC,SEC61B,RTN4,SEC31A,PLOD2,COPE,CALU,YIF1A,SRPRA,KDELR1,KDELR2,COPB2,SSR2,ARCN1,LMAN1,COPB1,COPA,SEC61G,RAB2A,SEC61A1,COPZ1,RAB1A,DST,CAV1,PLAUR,CKAP4,MLEC,WLS,REEP3,SLC27A4,CREB3L2,IKBIP,MTDH,MCFD2,SLC39A7,LPIN2,LRRC59,SELENOS,TMEM208,TMED9,DNAJB9,SRPRB,SELENOK,SERP1,TMEM258,ERLEC1,DNAJC3,CYR61,PRSS23,FSTL3,COL2A1,THBS1,COL6A1,COL6A2,COL6A3,PDIA…	30.7104	1.34253e-18	7.25332e-16
ProC	GO:0031410	cytoplasmic vesicle	cellular_component	1633	77	ANXA2,ACLY,DNAJC3,CALU,HSP90AB1,HSPA5,HSP90B1,PPIB,CANX,PDIA3,RAB2A,RAB1A,RAN,PDIA6,ITGA5,FGFR1,DST,CAV1,MALL,WLS,PHLDA1,TRPV4,SLC4A7,VDAC2,PDE4B,RABAC1,SPARC,ARF1,GOLIM4,COPE,CD55,KDELR1,KDELR2,COPB2,ARCN1,COPB1,COPA,COPZ1,FGFRL1,TMED9,YIPF2,C2orf40,VCL,ILF2,SEC31A,YIF1A,GOLGA2,RHOF,SPAG9,LPAR1,LMAN1,MCFD2,FURIN,STK26,GLIPR1,CKAP4,ANXA1,CLIC4,HSPD1,PNP,GSTP1,PGAM1,PRDX4,CLINT1,DYNLL1,THBS1,FSTL3…	28.2059	1.93348e-16	9.57556e-14
ProC	GO:0016023	cytoplasmic membrane-bounded vesicle	cellular_component	1469	71	ANXA2,ACLY,DNAJC3,CALU,HSP90AB1,HSPA5,HSP90B1,PPIB,CANX,PDIA3,RAB2A,RAB1A,RAN,PDIA6,VDAC2,PDE4B,RABAC1,SPARC,CAV1,ARF1,GOLIM4,COPE,CD55,KDELR1,KDELR2,COPB2,ARCN1,COPB1,COPA,COPZ1,FGFRL1,TMED9,YIPF2,C2orf40,VCL,ILF2,SEC31A,YIF1A,GOLGA2,RHOF,SPAG9,LPAR1,LMAN1,MCFD2,FURIN,STK26,GLIPR1,CKAP4,ANXA1,CLIC4,HSPD1,WLS,PNP,GSTP1,PGAM1,PRDX4,MALL,CLINT1,DYNLL1,THBS1,FSTL3,OXT,VEGFA,GARS,ADRB2,ACTN4,TIMP3,FA…	25.3732	1.10319e-15	4.68306e-13
ProC	GO:0005789	endoplasmic reticulum membrane	cellular_component	1012	54	CANX,OST4,STT3B,OSTC,SEC61B,PLOD2,COPE,CALU,SEC31A,YIF1A,SRPRA,HSPA5,HSP90B1,KDELR1,KDELR2,COPB2,SSR2,ARCN1,LMAN1,COPB1,COPA,SEC61G,RAB2A,SEC61A1,COPZ1,RAB1A,DST,CAV1,PLAUR,CKAP4,MLEC,PDIA6,WLS,REEP3,SLC27A4,CREB3L2,IKBIP,MTDH,MCFD2,SLC39A7,LPIN2,LRRC59,SELENOS,TMEM208,TMED9,SDF2L1,RTN4,DNAJB9,SRPRB,SELENOK,SERP1,TMEM258,DNAJC3,RRBP1	17.4797	1.09264e-13	4.05848e-11
ProC	GO:0042175	nuclear outer membrane-endoplasmic reticulum membrane network	cellular_component	1032	54	CANX,OST4,STT3B,OSTC,SEC61B,PLOD2,COPE,CALU,SEC31A,YIF1A,SRPRA,HSPA5,HSP90B1,KDELR1,KDELR2,COPB2,SSR2,ARCN1,LMAN1,COPB1,COPA,SEC61G,RAB2A,SEC61A1,COPZ1,RAB1A,DST,CAV1,PLAUR,CKAP4,MLEC,PDIA6,WLS,REEP3,SLC27A4,CREB3L2,IKBIP,MTDH,MCFD2,SLC39A7,LPIN2,LRRC59,SELENOS,TMEM208,TMED9,SDF2L1,RTN4,DNAJB9,SRPRB,SELENOK,SERP1,TMEM258,DNAJC3,RRBP1	17.8252	2.39815e-13	7.50117e-11
ProC	GO:0005788	endoplasmic reticulum lumen	cellular_component	298	28	CYR61,CALU,PRSS23,FSTL3,COL2A1,THBS1,HSPA5,COL6A1,COL6A2,COL6A3,HSP90B1,PPIB,CANX,PDIA3,PLAUR,CKAP4,DNAJC3,PDIA6,RCN1,P3H2,COLGALT2,COL27A1,MYDGF,RCN3,ERLEC1,SDF2L1,FKBP14,DNAJB9	5.14719	3.54742e-13	1.05412e-10
ProC	GO:0044422	organelle part	cellular_component	9076	219	CANX,MAP4,DYNLL1,GOLGA2,TIMM17A,SNU13,ANXA2,ACLY,DNAJC3,RPL36,RPS17,HNRNPA1,HNRNPA3,HNRNPM,SNRPF,SNRPD1,LSM7,ACAN,PRELP,OMD,GPC6,NME1,VDAC2,TOMM34,NPM1,HSPA5,HSP90B1,PPIB,PDIA6,SDF2L1,ANXA1,CAV1,WLS,OST4,STT3B,OSTC,SEC61B,CHMP4B,CDK2AP2,TPGS2,REEP3,TUBA1C,GOLIM4,FURIN,CD55,KDELR1,LMAN1,RAB2A,MCFD2,TMED9,ARF1,HSP90AB1,COL6A1,NAPG,ITM2C,RTN4,DYNLT3,SEC31A,EDF1,GTF2A2,PLOD2,COPE,CALU,YIF1A,SRPRA,KDE…	156.765	1.78883e-12	4.83229e-10
ProC	GO:0044424	intracellular part	cellular_component	14180	294	CANX,MAP4,DYNLL1,GOLGA2,TIMM17A,SNU13,ANXA2,ACLY,DNAJC3,RPL36,RPS17,HNRNPA1,HNRNPA3,HNRNPM,SNRPF,SNRPD1,LSM7,ACAN,PRELP,OMD,GPC6,HSP90AB1,CALU,HSPA5,HSP90B1,PPIB,PDIA3,RAB2A,RAB1A,RAN,PDIA6,NME1,VDAC2,TOMM34,EIF2S2,NPM1,SDF2L1,ANXA1,CAV1,WLS,OST4,STT3B,OSTC,ACTN4,ACTB,SEC61B,CHMP4B,UGDH,EDF1,CDK2AP2,GLRX3,PRSS23,FSTL3,PNP,CRYAB,MT2A,NR3C1,S100B,S100A6,ADRB2,RHOC,GSTP1,TACSTD2,TXN,UCHL3,FOSL1,DSP,…	244.923	3.07649e-12	7.61815e-10
ProC	GO:0043226	organelle	cellular_component	13284	282	CANX,MAP4,DYNLL1,GOLGA2,TIMM17A,SNU13,ANXA2,ACLY,DNAJC3,RPL36,RPS17,HNRNPA1,HNRNPA3,HNRNPM,SNRPF,SNRPD1,LSM7,ACAN,PRELP,OMD,GPC6,CALU,HSP90AB1,HSPA5,HSP90B1,PPIB,PDIA3,RAB2A,RAB1A,RAN,PDIA6,NME1,VDAC2,TOMM34,NPM1,SDF2L1,ANXA1,CAV1,WLS,OST4,STT3B,OSTC,ACTN4,ACTB,SEC61B,CHMP4B,UGDH,EDF1,CDK2AP2,GLRX3,PRSS23,FSTL3,PNP,CRYAB,MT2A,NR3C1,S100B,S100A6,ADRB2,RHOC,GSTP1,TACSTD2,TXN,UCHL3,FOSL1,DSP,HMGA1,N…	229.447	4.08168e-12	9.70296e-10
ProC	GO:0043227	membrane-bounded organelle	cellular_component	12451	269	CANX,TIMM17A,SNU13,ANXA2,ACLY,DNAJC3,HNRNPA1,HNRNPA3,HNRNPM,SNRPF,SNRPD1,LSM7,ACAN,PRELP,OMD,GPC6,CALU,HSP90AB1,HSPA5,HSP90B1,PPIB,PDIA3,RAB2A,RAB1A,RAN,PDIA6,NME1,VDAC2,TOMM34,SDF2L1,ANXA1,CAV1,WLS,OST4,STT3B,OSTC,SEC61B,CHMP4B,ACTN4,UGDH,EDF1,CDK2AP2,GLRX3,PRSS23,FSTL3,PNP,CRYAB,MT2A,NR3C1,S100B,S100A6,NPM1,ADRB2,RHOC,GSTP1,TACSTD2,TXN,UCHL3,FOSL1,DSP,HMGA1,NCL,EIF2S2,S100A1,MSN,LOX,TIMP3,CDKN2…	215.059	1.50014e-11	3.18404e-09
ProC	GO:0005515	protein binding	molecular_function	11189	248	BMP2,BMP6,FSTL3,FST,CRYAB,ADRB2,PPIB,NCL,ACTN4,CAV1,EPS8,HSPD1,PFDN2,CLCF1,CYR61,THBS1,ITGA5,IBSP,DST,GLRX3,DSP,TRPV4,HNRNPA1,HSPA5,ARL1,HNRNPM,DYNLL1,ARF1,PLAUR,MRPL17,ERRFI1,KCNK1,COL2A1,S100B,ANXA2,EPRS,HSP90AB1,INHBA,FGFR1,NME1,VEGFA,SRM,S100A1,S100A2,IMPA1,PDIA3,PYCR1,GARS,DYNLT3,BCAT1,ACTB,PTS,FHL2,UGP2,DESI1,CHMP4B,STK26,RABAC1,MAGED1,EMILIN1,SELENOK,FURIN,RGCC,VCL,UBE2K,RTN4,WLS,ARF4,SPAG…	193.261	9.4957e-11	1.56758e-08
ProC	GO:0003723	RNA binding	molecular_function	1615	63	SNU13,DDX21,SOX9,EIF2S2,EIF6,EIF4A1,EIF4G2,EPRS,NCL,GNL3,LSM7,HNRNPA1,HNRNPA3,HNRNPAB,ANXA1,MRPS6,RAN,NPM1,SRP54,HSP90AB1,HSPD1,MSN,ILF2,LRRFIP1,MTDH,HNRNPDL,SYNJ2,ACTN4,EDF1,GLRX3,NR3C1,ANXA2,SRPRA,RPS17,MRPL3,TXN,HSP90B1,NME1,DSP,PPIB,MAP4,CANX,PDIA3,ARCN1,HNRNPM,MANF,ADK,SEC61B,SNRPF,SNRPD1,ARF1,HDLBP,CKAP4,GOLGB1,BZW1,LRRC59,CCDC124,S100A16,EBNA1BP2,SRA1,RTN4,RRBP1,RPL36	27.895	6.18898e-10	9.19528e-08
ProC	GO:0005488	binding	molecular_function	14552	289	BMP2,BMP6,FSTL3,FST,CRYAB,ADRB2,PPIB,IMPA1,NCL,PAPSS2,EPRS,HSP90AB1,HSPD1,HSPA5,FGFR1,HSP90B1,NME1,GARS,ACLY,AK2,ADK,ACTB,EIF4A1,UBE2K,ACTR3,ILF2,PDK4,PXK,TRPV4,ITM2C,DDX21,STK26,STK17A,ACTN4,CAV1,EPS8,SRPRA,SRPRB,THBS1,PFDN2,SNU13,CLCF1,HMGA1,SOX9,RAN,CYR61,ITGA5,IBSP,DST,UGP2,GLRX3,DSP,HNRNPA1,ARL1,HNRNPM,DYNLL1,ARF1,PLAUR,MRPL17,ERRFI1,ACBD3,KCNK1,COL2A1,S100B,ANXA2,INHBA,VEGFA,SRM,S100A1,S100…	251.349	5.53726e-08	4.76926e-06
ProC	GO:0005198	structural molecule activity	molecular_function	703	32	SPAG9,CAV1,AKAP9,MALL,CMTM8,ACAN,PRELP,COL27A1,EMILIN1,COPE,ANXA1,DSP,VCL,MAP4,COPB2,COPB1,COPA,TUBA1C,ARPC2,MSN,ACTB,ACTR3,ANK3,CRYAB,RPS17,MRPL3,MRPS6,MRPL17,RPL36,NEBL,MYL6,COL2A1	12.1425	6.32673e-07	4.17775e-05
ProC	GO:0051082	unfolded protein binding	molecular_function	113	11	CRYAB,NPM1,HSP90AB1,HSPD1,HSPA5,HSP90B1,PPIB,CANX,LMAN1,ERLEC1,PFDN2	1.95179	4.18388e-06	0.000224007
ProC	GO:0050839	cell adhesion molecule binding	molecular_function	336	19	DSP,MSN,HSP90AB1,HSPA5,VCL,RAB1A,RAN,EIF4G2,HDLBP,GOLGA2,ANK3,CLINT1,LRRFIP1,BZW1,LRRC59,FAM129B,CHMP4B,RTN4,CTNNAL1	5.80354	6.67107e-06	0.000319727
ProC	GO:0045296	cadherin binding	molecular_function	278	17	HSP90AB1,HSPA5,VCL,RAB1A,RAN,EIF4G2,HDLBP,GOLGA2,ANK3,CLINT1,LRRFIP1,BZW1,LRRC59,FAM129B,CHMP4B,RTN4,CTNNAL1	4.80174	7.3844e-06	0.000342855
ProC	GO:0003725	double-stranded RNA binding	molecular_function	67	8	HSP90AB1,HSPD1,MSN,EIF4A1,ILF2,LRRFIP1,MTDH,DDX21	1.15725	1.95522e-05	0.000803556
ProC	GO:0044325	ion channel binding	molecular_function	115	10	FXYD1,ACTN4,HSP90AB1,CALM2,S100A10,CAV1,PDE4B,ANK3,FHL1,AKAP9	1.98633	3.09032e-05	0.00114073
ProC	GO:0051787	misfolded protein binding	molecular_function	12	4	HSPA5,DNAJC3,SDF2L1,DNAJB9	0.207269	3.87677e-05	0.00133951
ProC	GO:0042802	identical protein binding	molecular_function	1619	50	KCNK1,GLRX3,COL2A1,CRYAB,S100B,ANXA2,EPRS,THBS1,HSP90AB1,INHBA,FGFR1,NME1,VEGFA,NCL,SRM,S100A1,S100A2,IMPA1,PDIA3,PYCR1,GARS,DYNLT3,BCAT1,ACTB,CAV1,PTS,FHL2,UGP2,DESI1,CHMP4B,TRPV4,STK26,RABAC1,MAGED1,EMILIN1,SELENOK,ACTN4,ANXA1,S100A6,NPM1,ADRB2,ODC1,PDLIM4,GTF2A2,S100A10,PRDX4,LRRFIP1,S100A16,SPAG9,HSPA5	27.9641	3.99377e-05	0.00135629
ProC	GO:0044548	S100 protein binding	molecular_function	13	4	S100B,S100A6,ANXA2,S100A1	0.224542	5.52366e-05	0.00178408
ProC	GO:0005509	calcium ion binding	molecular_function	689	27	NDUFAB1,ACTN4,CALU,ANXA1,S100B,S100A6,ANXA2,THBS1,ANXA5,SPARC,CALM2,HSPA5,PLS3,HSP90B1,S100A1,CANX,S100A2,MYL6,S100A10,DST,PPP3CA,RCN1,MCFD2,RCN3,S100A16,FKBP14,SCIN	11.9007	6.88045e-05	0.00215213
ProC	GO:0008092	cytoskeletal protein binding	molecular_function	870	31	ARPC2,ACTN4,NEBL,PLS3,ACTR3,TAGLN,TRPV4,CTNNAL1,SCIN,VCL,MSN,DST,KCNMA1,EPS8,PXK,MSRB1,RFLNB,S100A6,CRYAB,MAP4,GOLGA2,NME1,PDE4B,ANXA2,DYNLL1,ANK3,S100B,SPAG9,ACTB,PDLIM4,CALM2	15.027	0.00011559	0.00316566
ProC	GO:0019901	protein kinase binding	molecular_function	515	21	GLRX3,DSP,TRPV4,RHOD,JTB,NPM1,HSP90AB1,CALM2,NME1,PGAM1,MSN,CDKN2B,CAV1,GOLGA2,DNAJC3,RGCC,IBTK,ERRFI1,SPAG9,GSTP1,SOX9	8.89531	0.000261597	0.00595659
ProC	GO:0005046	KDEL sequence binding	molecular_function	2	2	KDELR1,KDELR2	0.0345449	0.000297438	0.0064279
ProC	GO:1901681	sulfur compound binding	molecular_function	211	12	GSTP1,CFH,FST,GPC6,CYR61,THBS1,FGFR1,VEGFA,PRELP,RSPO2,FGFRL1,PCOLCE2	3.64448	0.000318354	0.00683025
ProC	GO:0016298	lipase activity	molecular_function	244	13	ANXA5,CYR61,FGFR1,PDIA3,ANXA1,ANXA2,FURIN,RHOC,LPAR1,ARF4,ARL1,HSP90AB1,CALM2	4.21447	0.000341078	0.00723939
ProC	GO:0019838	growth factor binding	molecular_function	127	9	FURIN,THBS1,FGFBP2,COL2A1,COL6A1,SEC61B,FGFR1,FGFRL1,CYR61	2.1936	0.000364663	0.00758299
ProC	GO:0008144	drug binding	molecular_function	101	8	PNP,MT2A,HSP90AB1,GSTP1,SRP54,PPP3CA,FKBP14,FKBP11	1.74452	0.000364923	0.00758299
preHTC	GO:0001501	skeletal system development	biological_process	461	31	COL2A1,COL11A1,CTGF,RARG,SCIN,CNMD,COL11A2,PRRX1,COL10A1,CHRDL2,TGFBR2,CYR61,FGF2,COL27A1,TNFRSF11B,CLEC3A,COL5A2,HAPLN1,BMP2,ACAN,PRELP,COL9A2,FRZB,TRPV4,MEF2C,SPARC,PPIB,RBP4,SOX5,CYP26B1,CYTL1	2.85774	1.11967e-23	3.97818e-20
preHTC	GO:0051216	cartilage development	biological_process	181	20	COL2A1,COL11A1,CTGF,RARG,SCIN,CNMD,COL11A2,PRRX1,COL10A1,CHRDL2,TGFBR2,CYR61,FGF2,COL27A1,TRPV4,BMP2,SOX5,FRZB,MEF2C,CYTL1	1.12202	1.12838e-19	2.00456e-16
preHTC	GO:0061448	connective tissue development	biological_process	234	21	COL2A1,COL11A1,CTGF,RARG,SCIN,CNMD,COL11A2,PRRX1,COL10A1,CHRDL2,TGFBR2,ID4,CYR61,FGF2,COL27A1,TRPV4,BMP2,SOX5,FRZB,MEF2C,CYTL1	1.45057	1.01152e-18	1.19797e-15
preHTC	GO:0030198	extracellular matrix organization	biological_process	327	20	TNFRSF11B,CYR61,ITGA10,COL2A1,ITGB1,COL5A2,THBS1,FGF2,SPARC,HAPLN1,COL11A1,ACAN,COL10A1,COL9A3,COL9A2,COL27A1,RGCC,CTGF,P4HA1,COL11A2	2.02707	1.23377e-14	5.16122e-12
preHTC	GO:0043062	extracellular structure organization	biological_process	328	20	TNFRSF11B,CYR61,ITGA10,COL2A1,ITGB1,COL5A2,THBS1,FGF2,SPARC,HAPLN1,COL11A1,ACAN,COL10A1,COL9A3,COL9A2,COL27A1,RGCC,CTGF,P4HA1,COL11A2	2.03327	1.30737e-14	5.16122e-12
preHTC	GO:0048731	system development	biological_process	4560	64	PRRX1,ID2,COL2A1,COL11A1,CTGF,BMP2,RARG,MANF,ID4,CSPG4,SCIN,MEF2C,FRZB,SLC5A3,CNMD,COL11A2,COL10A1,CHRDL2,WWTR1,RBP4,TGFBR2,GPC6,COL5A2,SEMA3E,THBS1,SPARC,RGCC,CYR61,CYP26B1,ERRFI1,PDLIM5,S100B,HAPLN1,ACAN,FGF2,PRELP,COL27A1,TNFRSF11B,CLEC3A,COL9A2,TRPV4,ITGB1,HSPA5,FHL1,SOX5,MALL,NEBL,STK26,ITM2A,SCRG1,ATOH8,MYL6,CYTL1,RARRES2,COL9A3,ATP2B1,CLIC4,PPIB,S100A1,ACTB,FST,TUBB2B,ENAH,RAMP1	28.2675	1.16545e-12	3.76439e-10
preHTC	GO:0007275	multicellular organismal development	biological_process	5115	68	PRRX1,FGF2,ID2,COL2A1,COL11A1,CTGF,BMP2,RARG,EDIL3,ANGPTL2,WIF1,ATOH8,MANF,ID4,CSPG4,SCIN,MEF2C,FRZB,SLC5A3,CNMD,COL11A2,COL10A1,CHRDL2,WWTR1,RBP4,TGFBR2,GPC6,COL5A2,SEMA3E,THBS1,SPARC,RGCC,ITGB1,CYR61,CYP26B1,ERRFI1,PDLIM5,S100B,HAPLN1,ACAN,PRELP,COL27A1,TNFRSF11B,CLEC3A,COL9A2,TRPV4,HSPA5,FHL1,SOX5,MALL,NEBL,STK26,ITM2A,SCRG1,MYL6,CYTL1,MYADM,RARRES2,COL9A3,ATP2B1,CLIC4,PPIB,S100A1,ACTB,FST,TUB…	31.7079	1.55317e-12	4.59867e-10
preHTC	GO:0009888	tissue development	biological_process	1837	39	ID2,COL2A1,COL11A1,CTGF,BMP2,RARG,ID4,SCIN,CLIC4,CNMD,COL11A2,PRRX1,COL10A1,CHRDL2,GPC6,TGFBR2,ITGB1,MEF2C,FRZB,CYP26B1,ERRFI1,CYR61,FGF2,COL27A1,TRPV4,WWTR1,RGCC,NEBL,RBP4,SEMA3E,MYL6,S100B,PDLIM5,SOX5,COL5A2,ATOH8,CYTL1,MYADM,FST	11.3876	2.04607e-12	5.59206e-10
preHTC	GO:0032502	developmental process	biological_process	6029	74	CYP26B1,PRRX1,BMP2,FGF2,ID2,MEF2C,COL2A1,COL11A1,CTGF,CYR61,WWTR1,RRBP1,RARG,EDIL3,ANGPTL2,WIF1,ATOH8,MANF,ID4,CSPG4,SCIN,CLIC4,FRZB,SLC5A3,ITGB1,ACTG1,ATP2B1,TGFBR2,CTSC,CNMD,COL11A2,COL10A1,CHRDL2,RBP4,GPC6,CRISPLD1,COL5A2,SEMA3E,THBS1,SPARC,RGCC,ERRFI1,PDLIM5,S100B,HAPLN1,ACAN,PRELP,COL27A1,TNFRSF11B,CLEC3A,COL9A2,TRPV4,HSPA5,FHL1,SOX5,MALL,NEBL,STK26,ITM2A,SCRG1,MYL6,CYTL1,MYADM,RARRES2,COL9A…	37.3738	3.15481e-12	8.00646e-10
preHTC	GO:0048646	anatomical structure formation involved in morphogenesis	biological_process	2018	40	BMP2,ATOH8,RARG,ID4,COL2A1,FRZB,ITGB1,ACTG1,WWTR1,TGFBR2,GPC6,CRISPLD1,MEF2C,SEMA3E,CNMD,THBS1,SPARC,RGCC,COL11A1,ERRFI1,PDLIM5,S100B,PRELP,COL27A1,TRPV4,CYR61,RBP4,NEBL,STK26,HSPA5,COL10A1,PRRX1,FGF2,ID2,CYP26B1,CLIC4,ENAH,RAMP1,CTGF,CSPG4	12.5096	8.42378e-12	1.99531e-09
preHTC	GO:0048856	anatomical structure development	biological_process	5311	68	CYP26B1,PRRX1,FGF2,ID2,MEF2C,COL2A1,COL11A1,CTGF,BMP2,RARG,ATOH8,MANF,ID4,CSPG4,SCIN,CLIC4,FRZB,SLC5A3,ITGB1,ACTG1,CNMD,COL11A2,COL10A1,CHRDL2,WWTR1,RBP4,TGFBR2,GPC6,CRISPLD1,COL5A2,SEMA3E,THBS1,SPARC,RGCC,CYR61,ERRFI1,PDLIM5,S100B,HAPLN1,ACAN,PRELP,COL27A1,TNFRSF11B,CLEC3A,COL9A2,TRPV4,HSPA5,FHL1,SOX5,MALL,NEBL,STK26,ITM2A,SCRG1,MYL6,CYTL1,MYADM,RARRES2,COL9A3,ATP2B1,PPIB,S100A1,ACTB,EPS8,FST,TU…	32.9229	1.02597e-11	2.2783e-09
preHTC	GO:0002062	chondrocyte differentiation	biological_process	96	11	RARG,CTGF,SCIN,COL11A1,TGFBR2,COL27A1,SOX5,COL2A1,BMP2,MEF2C,CYTL1	0.595104	1.82358e-11	3.81128e-09
preHTC	GO:0009653	anatomical structure morphogenesis	biological_process	2691	45	FGF2,COL2A1,COL11A1,CTGF,BMP2,ATOH8,RARG,ID4,MEF2C,CLIC4,FRZB,ITGB1,ACTG1,WWTR1,TGFBR2,GPC6,CRISPLD1,COL5A2,SEMA3E,CNMD,THBS1,SPARC,RGCC,PRRX1,ERRFI1,PDLIM5,RBP4,S100B,PRELP,COL27A1,TRPV4,FHL1,CYR61,NEBL,STK26,HSPA5,COL10A1,MYADM,ID2,TNFRSF11B,EPS8,CYP26B1,ENAH,RAMP1,CSPG4	16.6815	8.14067e-11	1.37732e-08
preHTC	GO:0044707	single-multicellular organism process	biological_process	7272	79	EPS8,COL5A2,SPARC,COL11A1,CTGF,CHRDL2,PRRX1,FGF2,ID2,FXYD1,S100A1,ZBTB20,COL2A1,BMP2,CYR61,MEF2C,WWTR1,RRBP1,RARG,EDIL3,ANGPTL2,WIF1,ATOH8,MANF,ID4,CSPG4,SCIN,FRZB,SLC5A3,TRPV4,ERRFI1,THBS1,CNMD,COL11A2,COL10A1,RBP4,TIMP3,TGFBR2,CLIC4,GPC6,SEMA3E,RGCC,ITGB1,S100B,ACTB,ACTG1,CYP26B1,PDLIM5,HAPLN1,ACAN,MYL6,HDLBP,PRELP,COL27A1,TNFRSF11B,CLEC3A,COL9A2,LMAN1,HSPA5,FHL1,SOX5,MALL,NEBL,STK26,ITM2A,SCRG…	45.0792	1.86293e-10	3.00864e-08
preHTC	GO:0032501	multicellular organismal process	biological_process	7526	80	EPS8,COL5A2,SPARC,COL11A1,CTGF,CHRDL2,PRRX1,FGF2,ID2,FXYD1,S100A1,ZBTB20,COL2A1,BMP2,CYR61,MEF2C,WWTR1,RRBP1,RARG,EDIL3,ANGPTL2,WIF1,ATOH8,MANF,ID4,CSPG4,SCIN,PAPPA,FRZB,SLC5A3,TRPV4,ERRFI1,THBS1,CNMD,COL11A2,COL10A1,RBP4,TIMP3,TGFBR2,CLIC4,GPC6,SEMA3E,RGCC,ITGB1,S100B,ACTB,ACTG1,CYP26B1,PDLIM5,HAPLN1,ACAN,MYL6,HDLBP,PRELP,COL27A1,TNFRSF11B,CLEC3A,COL9A2,LMAN1,HSPA5,FHL1,SOX5,MALL,NEBL,STK26,ITM2…	46.6537	3.86104e-10	5.71595e-08
preHTC	GO:0060348	bone development	biological_process	153	11	RARG,TGFBR2,COL27A1,COL2A1,TRPV4,COL10A1,MEF2C,SPARC,PPIB,BMP2,CYP26B1	0.948448	2.87171e-09	4.08127e-07
preHTC	GO:0044767	single-organism developmental process	biological_process	4613	58	CYP26B1,FGF2,ID2,MEF2C,COL2A1,COL11A1,CTGF,BMP2,ATOH8,MANF,RARG,ID4,CLIC4,FRZB,ITGB1,ACTG1,ATP2B1,TGFBR2,CTSC,WWTR1,RBP4,GPC6,CRISPLD1,COL5A2,SEMA3E,CNMD,THBS1,SPARC,RGCC,PRRX1,CYR61,ERRFI1,PDLIM5,S100B,PRELP,COL27A1,TRPV4,SCIN,FHL1,NEBL,STK26,HSPA5,COL10A1,MYL6,CYTL1,MYADM,RARRES2,COL9A3,ITM2A,PPIB,TNFRSF11B,S100A1,ACTB,EPS8,FST,ENAH,RAMP1,CSPG4	28.596	3.37516e-09	4.61229e-07
preHTC	GO:0048513	organ development	biological_process	3328	47	ID2,COL2A1,COL11A1,CTGF,BMP2,RARG,ID4,SCIN,MEF2C,FRZB,CNMD,COL11A2,PRRX1,COL10A1,CHRDL2,WWTR1,RBP4,TGFBR2,GPC6,COL5A2,CYR61,CYP26B1,ERRFI1,FGF2,COL27A1,TRPV4,ITGB1,THBS1,FHL1,RGCC,NEBL,HSPA5,MYL6,SPARC,CYTL1,RARRES2,COL9A3,ATP2B1,CLIC4,ITM2A,S100B,TNFRSF11B,PDLIM5,SOX5,S100A1,ACTB,FST	20.6303	7.80729e-09	9.90689e-07
preHTC	GO:0044236	multicellular organismal metabolic process	biological_process	137	10	ITGB1,CTGF,RGCC,TRPV4,ERRFI1,COL2A1,COL5A2,COL11A1,COL11A2,COL10A1	0.849264	1.34483e-08	1.61567e-06
preHTC	GO:0009887	organ morphogenesis	biological_process	1022	24	COL2A1,COL11A1,CTGF,BMP2,RARG,ID4,FRZB,TGFBR2,GPC6,COL5A2,MEF2C,PRRX1,ERRFI1,RBP4,COL27A1,TRPV4,FGF2,FHL1,CYR61,COL10A1,ID2,TNFRSF11B,CYP26B1,WWTR1	6.33538	1.36421e-08	1.61567e-06
preHTC	GO:0005576	extracellular region	cellular_component	4709	71	COL27A1,COL9A3,COL9A2,COL11A1,COL11A2,COL2A1,SPARC,TIMP3,COL5A2,HDLBP,TNFRSF11B,CYR61,CNMD,HAPLN1,ACAN,CTGF,PRELP,COL10A1,GPC6,SEMA3E,CALU,CLEC3A,RBP4,S100B,THBS1,CFH,FGF2,BMP2,PLA2G2A,HSP90B1,FST,S100A1,GLIPR1,CTSC,MANF,PAPPA,PLAC9,CSPG4,RARRES2,WIF1,LMAN1,ACTB,ACTG1,RAMP1,SCRG1,PDIA3,CHRDL2,FRZB,CYTL1,ANGPTL2,ITM2A,EDIL3,NEBL,PRSS23,ITGB1,HSPA5,ATP2B1,PPIB,KDELR2,MYL6,GBE1,GFPT1,EPS8,TUBA1A,MYA…	29.1911	2.40978e-16	2.14049e-13
preHTC	GO:0044421	extracellular region part	cellular_component	3949	64	COL27A1,COL9A3,COL9A2,COL11A1,COL11A2,COL2A1,SPARC,TIMP3,COL5A2,HDLBP,TNFRSF11B,CYR61,CNMD,HAPLN1,ACAN,CTGF,PRELP,COL10A1,GPC6,THBS1,LMAN1,CFH,ACTB,ACTG1,SEMA3E,RAMP1,SCRG1,RBP4,S100B,FGF2,BMP2,PLA2G2A,PDIA3,CTSC,MANF,PAPPA,CHRDL2,FRZB,RARRES2,CYTL1,ANGPTL2,ITM2A,EDIL3,NEBL,PRSS23,ITGB1,HSPA5,HSP90B1,ATP2B1,PPIB,KDELR2,MYL6,GBE1,GFPT1,EPS8,CSPG4,TUBA1A,MYADM,CRISPLD1,CAB39L,STK26,PCOLCE2,CLIC4,SC…	24.4799	9.49251e-16	6.74538e-13
preHTC	GO:0031012	extracellular matrix	cellular_component	584	26	COL27A1,COL9A3,COL9A2,COL11A1,COL11A2,COL2A1,SPARC,TIMP3,COL5A2,CYR61,EDIL3,THBS1,HAPLN1,HSPA5,HSP90B1,ACAN,PRELP,MYL6,ACTG1,CSPG4,RARRES2,TNFRSF11B,CNMD,CTGF,COL10A1,GPC6	3.62022	1.71859e-15	1.01769e-12
preHTC	GO:0005788	endoplasmic reticulum lumen	cellular_component	298	20	CYR61,CALU,PRSS23,COL2A1,COL5A2,THBS1,HSPA5,COL11A1,P4HA1,COL11A2,HSP90B1,PPIB,PDIA3,CTSC,COL10A1,COL9A3,COL9A2,COLGALT2,COL27A1,ERLEC1	1.8473	2.09673e-15	1.06424e-12
preHTC	GO:0044432	endoplasmic reticulum part	cellular_component	1284	33	HSPA5,HSP90B1,PPIB,OST4,SEC61B,P4HA1,SCD,CALU,PLA2G2A,KDELR2,LMAN1,SEC61G,MLEC,SQLE,LPIN2,CYP26B1,SSR3,ERLEC1,CYR61,PRSS23,COL2A1,COL5A2,THBS1,COL11A1,COL11A2,PDIA3,CTSC,COL10A1,COL9A3,COL9A2,COLGALT2,COL27A1,RRBP1	7.95952	1.05275e-12	3.74041e-10
preHTC	GO:0005578	proteinaceous extracellular matrix	cellular_component	399	18	COL27A1,COL9A3,COL9A2,COL11A1,COL11A2,COL2A1,SPARC,TIMP3,COL5A2,TNFRSF11B,CYR61,CNMD,HAPLN1,ACAN,CTGF,PRELP,COL10A1,GPC6	2.4734	4.76653e-11	9.36346e-09
preHTC	GO:0005783	endoplasmic reticulum	cellular_component	1778	36	HSPA5,HSP90B1,PPIB,OST4,SEC61B,P4HA1,SCD,CALU,PLA2G2A,KDELR2,LMAN1,SEC61G,MLEC,SQLE,LPIN2,CYP26B1,SSR3,ERLEC1,CYR61,PRSS23,COL2A1,COL5A2,THBS1,COL11A1,COL11A2,PDIA3,CTSC,COL10A1,COL9A3,COL9A2,COLGALT2,COL27A1,MANF,TMX4,RRBP1,S100A1	11.0218	7.5669e-11	1.34426e-08
preHTC	GO:0005615	extracellular space	cellular_component	1505	32	HDLBP,THBS1,CFH,ACTB,ACTG1,TNFRSF11B,CYR61,SEMA3E,RAMP1,SCRG1,COL2A1,RBP4,S100B,COL5A2,FGF2,SPARC,COL11A1,BMP2,PLA2G2A,CTGF,PDIA3,TIMP3,PRELP,CTSC,MANF,PAPPA,CHRDL2,FRZB,RARRES2,CYTL1,ANGPTL2,GPC6	9.3295	3.49896e-10	5.40513e-08
preHTC	GO:0005583	fibrillar collagen	cellular_component	12	5	COL27A1,COL11A1,COL11A2,COL5A2,COL2A1	0.074388	6.42525e-09	8.45516e-07
preHTC	GO:0005581	collagen	cellular_component	89	8	COL27A1,COL9A3,COL9A2,COL11A1,COL11A2,COL5A2,COL10A1,COL2A1	0.551711	7.96087e-08	7.25256e-06
preHTC	GO:0044420	extracellular matrix part	cellular_component	183	10	COL27A1,COL9A3,COL9A2,COL11A1,COL11A2,COL2A1,SPARC,TIMP3,COL5A2,COL10A1	1.13442	2.08944e-07	1.72646e-05
preHTC	GO:0070062	extracellular vesicular exosome	cellular_component	2739	36	ITM2A,EDIL3,NEBL,PRSS23,RBP4,ITGB1,THBS1,CFH,HSPA5,PLA2G2A,HSP90B1,ATP2B1,PPIB,PDIA3,KDELR2,TIMP3,LMAN1,PRELP,CTSC,MYL6,ACTB,ACTG1,GBE1,GFPT1,EPS8,CSPG4,TUBA1A,MYADM,RARRES2,CRISPLD1,CAB39L,STK26,ANGPTL2,PCOLCE2,CLIC4,SCIN	16.9791	5.43002e-06	0.000276349
preHTC	GO:0043230	extracellular organelle	cellular_component	2741	36	ITM2A,EDIL3,NEBL,PRSS23,RBP4,ITGB1,THBS1,CFH,HSPA5,PLA2G2A,HSP90B1,ATP2B1,PPIB,PDIA3,KDELR2,TIMP3,LMAN1,PRELP,CTSC,MYL6,ACTB,ACTG1,GBE1,GFPT1,EPS8,CSPG4,TUBA1A,MYADM,RARRES2,CRISPLD1,CAB39L,STK26,ANGPTL2,PCOLCE2,CLIC4,SCIN	16.9915	5.52231e-06	0.000276349
preHTC	GO:0065010	extracellular membrane-bounded organelle	cellular_component	2741	36	ITM2A,EDIL3,NEBL,PRSS23,RBP4,ITGB1,THBS1,CFH,HSPA5,PLA2G2A,HSP90B1,ATP2B1,PPIB,PDIA3,KDELR2,TIMP3,LMAN1,PRELP,CTSC,MYL6,ACTB,ACTG1,GBE1,GFPT1,EPS8,CSPG4,TUBA1A,MYADM,RARRES2,CRISPLD1,CAB39L,STK26,ANGPTL2,PCOLCE2,CLIC4,SCIN	16.9915	5.52231e-06	0.000276349
preHTC	GO:0044444	cytoplasmic part	cellular_component	9316	81	CTSC,ACAN,PRELP,CSPG4,GPC6,CALU,ITGB1,HSPA5,HSP90B1,PPIB,PDIA3,OST4,ACTB,SEC61B,LMAN1,P4HA1,MALL,TRPV4,SCD,PLA2G2A,KDELR2,SEC61G,MLEC,SQLE,LPIN2,CYP26B1,SSR3,NEBL,TUBA1A,RRBP1,SPARC,CTGF,COL10A1,EPS8,SCIN,SLC25A36,MYADM,ACTG1,PDE4DIP,GOLGB1,ERLEC1,ITM2A,SCRG1,FAM114A1,STK26,RBP4,TGFBR2,TTC3,BCAT1,MANF,MYL6,HDLBP,ID2,GBE1,GFPT1,FHL1,ENAH,PDLIM5,WWTR1,RGCC,CAB39L,ERRFI1,CLIC4,GLIPR1,CYR61,PRSS23,CO…	57.7499	9.96594e-06	0.000459857
preHTC	GO:0005925	focal adhesion	cellular_component	396	11	ITGB1,HSPA5,HSP90B1,PPIB,PDIA3,ACTB,ACTG1,FHL1,CSPG4,ENAH,TRPV4	2.45481	3.5806e-05	0.00144567
preHTC	GO:0034663	endoplasmic reticulum chaperone complex	cellular_component	11	3	HSPA5,HSP90B1,PPIB	0.068189	3.69437e-05	0.00144942
preHTC	GO:0005592	collagen type XI	cellular_component	2	2	COL11A1,COL11A2	0.012398	3.81012e-05	0.00144942
preHTC	GO:0034680	alpha10-beta1 integrin complex	cellular_component	2	2	ITGA10,ITGB1	0.012398	3.81012e-05	0.00144942
preHTC	GO:0005924	cell-substrate adherens junction	cellular_component	399	11	ITGB1,HSPA5,HSP90B1,PPIB,PDIA3,ACTB,ACTG1,FHL1,CSPG4,ENAH,TRPV4	2.4734	3.83467e-05	0.00144942
preHTC	GO:0005201	extracellular matrix structural constituent	molecular_function	78	10	COL5A2,HAPLN1,COL11A1,ACAN,PRELP,COL27A1,COL2A1,COL11A2,COL9A3,COL9A2	0.483522	5.0072e-11	9.36346e-09
preHTC	GO:0030020	extracellular matrix structural constituent conferring tensile strength	molecular_function	6	4	COL2A1,COL11A2,COL9A3,COL9A2	0.037194	2.08377e-08	2.38827e-06
preHTC	GO:0097367	carbohydrate derivative binding	molecular_function	239	11	HAPLN1,ACAN,GFPT1,TGFBR2,CYR61,THBS1,CFH,FGF2,CTGF,PRELP,PCOLCE2	1.48156	2.84481e-07	2.29718e-05
preHTC	GO:0005198	structural molecule activity	molecular_function	703	18	PDE4DIP,MALL,COL5A2,HAPLN1,COL11A1,ACAN,PRELP,COL27A1,TUBA1A,ACTB,ACTG1,TUBB2B,NEBL,MYL6,COL2A1,COL11A2,COL9A3,COL9A2	4.3579	3.2292e-07	2.54963e-05
preHTC	GO:0005539	glycosaminoglycan binding	molecular_function	214	10	HAPLN1,ACAN,TGFBR2,CYR61,THBS1,CFH,FGF2,CTGF,PRELP,PCOLCE2	1.32659	8.8312e-07	6.03409e-05
preHTC	GO:1901681	sulfur compound binding	molecular_function	211	9	CFH,FST,GPC6,CYR61,THBS1,FGF2,CTGF,PRELP,PCOLCE2	1.30799	6.69233e-06	0.000325724
preHTC	GO:0050840	extracellular matrix binding	molecular_function	51	5	ITGB1,THBS1,CYR61,SPARC,COL11A1	0.316149	1.57141e-05	0.000697902
preHTC	GO:0043394	proteoglycan binding	molecular_function	33	4	THBS1,CFH,FST,GPC6	0.204567	4.9948e-05	0.00177465
preHTC	GO:0005518	collagen binding	molecular_function	65	5	ITGA10,SPARC,PPIB,PCOLCE2,THBS1	0.402935	5.1568e-05	0.00177885
preHTC	GO:0008201	heparin binding	molecular_function	159	7	CYR61,THBS1,CFH,FGF2,CTGF,PRELP,PCOLCE2	0.985642	6.02367e-05	0.00191478
preHTC	GO:0005515	protein binding	molecular_function	11189	89	BMP2,FST,ITGB1,PPIB,RAMP1,EPS8,CYR61,EDIL3,THBS1,CTGF,PDLIM5,TRPV4,HSPA5,TUBA1A,ERRFI1,COL2A1,S100B,P4HA1,S100A1,PDIA3,CTSC,BCAT1,ACTB,ACTG1,TPD52L1,STK26,RGCC,PDE4DIP,NEBL,SCIN,ENAH,RBP4,MEF2C,TUBB2B,TGFBR2,CSPG4,ID4,HSP90B1,RARRES2,CYTL1,ANGPTL2,TIMP3,WWTR1,ITGA10,SPARC,PCOLCE2,LMAN1,ERLEC1,RARG,MLEC,COL5A2,COL11A1,COL11A2,SEMA3E,SEC61B,CFH,GPC6,ATP2B1,ATOH8,FGF2,MANF,ID2,PRRX1,FRZB,WIF1,FXYD1,…	69.3607	9.83072e-05	0.0026774
preHTC	GO:0001948	glycoprotein binding	molecular_function	41	4	THBS1,CFH,FST,GPC6	0.254159	0.000118978	0.00295956
preHTC	GO:0019838	growth factor binding	molecular_function	127	6	THBS1,TGFBR2,COL2A1,SEC61B,CYR61,CTGF	0.787273	0.000140125	0.00331908
preHTC	GO:0043395	heparan sulfate proteoglycan binding	molecular_function	20	3	CFH,FST,GPC6	0.12398	0.000245057	0.00502843
preHTC	GO:0005178	integrin binding	molecular_function	109	5	CYR61,EDIL3,ITGB1,THBS1,CTGF	0.675691	0.000587495	0.00965752
preHTC	GO:0001968	fibronectin binding	molecular_function	27	3	ITGB1,THBS1,CTGF	0.167373	0.000609196	0.00970616
preHTC	GO:0051082	unfolded protein binding	molecular_function	113	5	HSPA5,HSP90B1,PPIB,LMAN1,ERLEC1	0.700487	0.000692143	0.0107388
preHTC	GO:0046332	SMAD binding	molecular_function	74	4	RGCC,COL5A2,BMP2,TGFBR2	0.458726	0.00115529	0.0158485
preHTC	GO:0015450	P-P-bond-hydrolysis-driven protein transmembrane transporter activity	molecular_function	9	2	SEC61G,SEC61B	0.055791	0.00133316	0.0174145
preHTC	GO:0005488	binding	molecular_function	14552	103	BMP2,FST,ITGB1,PPIB,HSPA5,HSP90B1,ATP2B1,TGFBR2,ACTB,ACTG1,TRPV4,STK26,RAMP1,EPS8,THBS1,CYP26B1,MEF2C,CYR61,EDIL3,CTGF,PDLIM5,TUBA1A,ERRFI1,COL2A1,S100B,P4HA1,S100A1,PDIA3,CTSC,BCAT1,TPD52L1,RGCC,RBP4,CALU,SPARC,PLA2G2A,MYL6,SCIN,PDE4DIP,NEBL,ENAH,TUBB2B,ITM2A,HAPLN1,ACAN,CSPG4,ID4,RARRES2,CYTL1,ANGPTL2,GFPT1,TIMP3,HDLBP,LMAN1,RARG,SOX5,ZBTB20,NOVA1,FGF2,WWTR1,SEC61B,ATOH8,ITGA10,PCOLCE2,ERLEC1,G…	90.2079	0.00199081	0.0238964
HTC	GO:0051649	establishment of localization in cell	biological_process	3054	91	PDIA3,RAN,AP3S1,ANXA1,TMEM167A,ARFGAP3,SRP19,CHMP2A,EIF6,SEC61B,ARL1,RBP4,RGCC,PEX13,ADRB2,COPE,GOSR2,COPZ1,HNRNPA1,WLS,S100A13,FGF2,SNRPF,SNRPD1,SPTBN1,TLR4,NTRK2,TGFB1,FN1,SEC61G,SPCS3,SPCS2,LMAN1,TMED9,HMGA1,HSP90B1,SELENOS,MEF2C,NPM1,SERP1,CRYAB,FURIN,ACTN4,F13A1,SERPINA1,A2M,TF,THBS1,ANXA5,SPARC,TIMP3,MANF,FAM3C,SPP1,RER1,ARF4,KDELR2,TUBA1B,CCDC88A,TUBA1C,MID1IP1,RPS17,RPS16,RPL23,RPS26,SSR3…	43.5269	7.04538e-13	2.95581e-10
HTC	GO:0051641	cellular localization	biological_process	3455	96	PDIA3,RAN,AP3S1,ANXA1,TMEM167A,ARFGAP3,SRP19,GPSM2,AKAP9,ARL1,CHMP2A,EIF6,SEC61B,RBP4,RGCC,PEX13,ADRB2,COPE,GOSR2,COPZ1,HNRNPA1,WLS,S100A13,FGF2,SNRPF,SNRPD1,SPTBN1,TLR4,NTRK2,TGFB1,FN1,CMTM8,SEC61G,SPCS3,SPCS2,LMAN1,TMED9,RER1,HMGA1,HSP90B1,SELENOS,MEF2C,NPM1,SERP1,CRYAB,FURIN,ACTN4,F13A1,SERPINA1,A2M,TF,THBS1,ANXA5,SPARC,TIMP3,MANF,FAM3C,SPP1,ARF4,KDELR2,TUBA1B,CCDC88A,TUBA1C,MID1IP1,RPS17,RPS1…	49.2421	7.83425e-12	2.84853e-09
HTC	GO:0044765	single-organism transport	biological_process	4403	111	STK39,KCNMA1,SEC61G,SEC61B,TIMM17A,PDIA3,RAN,AP3S1,ANXA1,ADRB2,TMEM167A,ARFGAP3,SRP19,MEF2C,TRPV4,AKAP9,CHMP2A,ACTN4,ARL1,PDPN,MELTF,RBP4,RGCC,PEX13,TGFB1,FXYD1,COPE,GOSR2,COPZ1,SELENOS,PDIA6,WLS,S100A13,FGF2,HNRNPA1,SNRPF,SNRPD1,SPTBN1,TF,TLR4,NTRK2,FN1,COX8A,COX7A2,PDE4B,SPCS3,SPCS2,LMAN1,TMED9,OSBPL10,HSP90B1,NPM1,SERP1,THBS1,FURIN,SLC35B1,F13A1,SERPINA1,A2M,ANXA5,SPARC,TIMP3,MANF,FAM3C,SPP1,R…	62.7534	3.74516e-11	1.27663e-08
HTC	GO:0051179	localization	biological_process	6151	136	STK39,KCNMA1,SEC61G,SEC61B,TIMM17A,PDIA3,RAN,AP3S1,TGFB1,PHLDA2,RHOD,CYR61,ACTN4,THBS1,HSPA5,BMP2,PDPN,CIB1,ANXA1,ADRB2,TMEM167A,ARFGAP3,SRP19,MEF2C,TRPV4,GPSM2,AKAP9,EPS8,FGF2,LGALS3,ARL1,CHMP2A,NRP1,EIF6,ANXA2,MELTF,RBP4,RGCC,PEX13,CXCL14,HMGB2,SELENOK,ZFAND5,FXYD1,COPE,GOSR2,COPZ1,HNRNPA1,SELENOS,PDIA6,WLS,NPM1,CMTM8,S100A13,SNRPF,SNRPD1,SPTBN1,TF,TLR4,ARF4,CCDC88A,NTRK2,RAMP1,YIF1A,HSP90B1,MC…	87.6666	6.33773e-10	1.57118e-07
HTC	GO:0006810	transport	biological_process	4981	117	STK39,KCNMA1,SEC61G,SEC61B,TIMM17A,PDIA3,RAN,AP3S1,ANXA1,ADRB2,TMEM167A,ARFGAP3,SRP19,MEF2C,TRPV4,LGALS3,AKAP9,CHMP2A,EIF6,ACTN4,ARL1,ANXA2,PDPN,MELTF,RBP4,RGCC,PEX13,TGFB1,FXYD1,COPE,GOSR2,COPZ1,HNRNPA1,SELENOS,PDIA6,WLS,S100A13,FGF2,SNRPF,SNRPD1,SPTBN1,TF,TLR4,NTRK2,RAMP1,YIF1A,HSP90B1,ARF4,MCFD2,SERP1,FN1,COX8A,COX7A2,PDE4B,SPCS3,SPCS2,LMAN1,TMED9,OSBPL10,HMGA1,SPARC,NPM1,CRYAB,THBS1,FURIN,NRP…	70.9913	7.8771e-10	1.8679e-07
HTC	GO:0051234	establishment of localization	biological_process	5066	117	STK39,KCNMA1,SEC61G,SEC61B,TIMM17A,PDIA3,RAN,AP3S1,ANXA1,ADRB2,TMEM167A,ARFGAP3,SRP19,MEF2C,TRPV4,LGALS3,AKAP9,CHMP2A,EIF6,ACTN4,ARL1,ANXA2,PDPN,MELTF,RBP4,RGCC,PEX13,TGFB1,FXYD1,COPE,GOSR2,COPZ1,HNRNPA1,SELENOS,PDIA6,WLS,S100A13,FGF2,SNRPF,SNRPD1,SPTBN1,TF,TLR4,NTRK2,RAMP1,YIF1A,HSP90B1,ARF4,MCFD2,SERP1,FN1,COX8A,COX7A2,PDE4B,SPCS3,SPCS2,LMAN1,TMED9,OSBPL10,HMGA1,SPARC,NPM1,CRYAB,THBS1,FURIN,NRP…	72.2027	2.32954e-09	5.08212e-07
HTC	GO:0001501	skeletal system development	biological_process	461	25	SCIN,CNMD,COL10A1,CHRDL2,TGFB1,CYR61,FGF2,ZFAND5,RFLNB,TNFRSF11B,PAPSS2,BMP2,ACAN,DLX5,PRDX1,FGFRL1,FRZB,EXTL1,SERP1,TRPV4,MEF2C,CHAD,SPARC,PPIB,RBP4	6.57036	1.20641e-08	2.19324e-06
HTC	GO:0046907	intracellular transport	biological_process	1846	57	PDIA3,RAN,AP3S1,SRP19,CHMP2A,EIF6,SEC61B,ARL1,PEX13,ADRB2,COPE,GOSR2,COPZ1,HNRNPA1,FGF2,SNRPF,SNRPD1,TGFB1,SPTBN1,SEC61G,SPCS3,SPCS2,LMAN1,TMED9,HMGA1,HSP90B1,SELENOS,NPM1,CRYAB,RER1,ARF4,KDELR2,ARFGAP3,TUBA1B,CCDC88A,TUBA1C,MID1IP1,RPS17,RPS16,RPL23,RPS26,SSR3,RAMP1,WLS,SAR1A,SERPINA1,MCFD2,YIF1A,DYNLL1,RHOD,CIB1,TIMM17A,RBM8A,TMEM167A,TLR4,PRDX1,SSR2	26.31	1.4969e-08	2.63358e-06
HTC	GO:0070972	protein localization to endoplasmic reticulum	biological_process	120	13	SRP19,SEC61B,SEC61G,SPCS3,SPCS2,RPS17,RPS16,RPL23,RPS26,SSR3,PDIA3,KDELR2,HSPA5	1.71029	1.69078e-08	2.88173e-06
HTC	GO:0015031	protein transport	biological_process	1538	50	SEC61G,SEC61B,TIMM17A,PDIA3,RAN,TMEM167A,ARFGAP3,SRP19,RBP4,PEX13,WLS,S100A13,SPTBN1,TLR4,COPE,CHMP2A,ACTN4,RAMP1,YIF1A,HSP90B1,ARF4,MCFD2,SERP1,TGFB1,FN1,SPCS3,SPCS2,SELENOS,LMAN1,TMED9,TF,RPS17,RPS16,RPL23,RPS26,SSR3,RGCC,ANXA1,NPM1,KDELR2,COPZ1,AP3S1,SAR1A,RHOD,SELENOK,CIB1,GOSR2,TRPV4,PRDX1,SSR2	21.9202	2.79074e-08	4.61233e-06
HTC	GO:0002576	platelet degranulation	biological_process	128	13	ACTN4,F13A1,SERPINA1,A2M,TGFB1,FN1,TF,THBS1,ANXA5,SPARC,TIMP3,MANF,FAM3C	1.82431	3.69345e-08	5.92472e-06
HTC	GO:0030198	extracellular matrix organization	biological_process	327	20	TNFRSF11B,CYR61,FN1,THBS1,FGF2,SPARC,FURIN,SPP1,COL6A3,ACAN,IBSP,COL10A1,PRDX4,TGFB1,RGCC,MELTF,PDPN,ANXA2,A2M,SCUBE1	4.66054	5.28203e-08	7.85551e-06
HTC	GO:0045184	establishment of protein localization	biological_process	1618	51	SEC61G,SEC61B,TIMM17A,PDIA3,RAN,TMEM167A,ARFGAP3,SRP19,RBP4,PEX13,WLS,S100A13,SPTBN1,TLR4,COPE,CHMP2A,ACTN4,RAMP1,YIF1A,HSP90B1,ARF4,MCFD2,SERP1,TGFB1,SELENOS,FN1,SPCS3,SPCS2,LMAN1,TMED9,TF,RPS17,RPS16,RPL23,RPS26,SSR3,RGCC,ANXA1,NPM1,KDELR2,COPZ1,AP3S1,SAR1A,RHOD,SELENOK,CIB1,GOSR2,TRPV4,DYNLL1,PRDX1,SSR2	23.0604	5.32919e-08	7.85551e-06
HTC	GO:0043062	extracellular structure organization	biological_process	328	20	TNFRSF11B,CYR61,FN1,THBS1,FGF2,SPARC,FURIN,SPP1,COL6A3,ACAN,IBSP,COL10A1,PRDX4,TGFB1,RGCC,MELTF,PDPN,ANXA2,A2M,SCUBE1	4.67479	5.55393e-08	7.97136e-06
HTC	GO:0006886	intracellular protein transport	biological_process	902	34	PDIA3,RAN,SRP19,SEC61B,PEX13,TGFB1,SPTBN1,SEC61G,SPCS3,SPCS2,HSP90B1,SELENOS,LMAN1,TMED9,RPS17,RPS16,RPL23,RPS26,SSR3,RAMP1,NPM1,KDELR2,COPZ1,WLS,AP3S1,ARFGAP3,SAR1A,RHOD,CIB1,TIMM17A,GOSR2,TLR4,PRDX1,SSR2	12.8557	2.2786e-07	2.76166e-05
HTC	GO:0008104	protein localization	biological_process	2117	59	SEC61G,SEC61B,TIMM17A,PDIA3,RAN,TMEM167A,ARFGAP3,SRP19,ARL1,RBP4,PEX13,WLS,NPM1,CMTM8,S100A13,SPTBN1,TLR4,COPE,CHMP2A,ACTN4,RAMP1,YIF1A,HSP90B1,ARF4,MCFD2,SERP1,TGFB1,SELENOS,FN1,SPCS3,SPCS2,RER1,SCIN,LMAN1,TMED9,TF,RPS17,RPS16,RPL23,RPS26,SSR3,RGCC,ANXA1,KDELR2,COPZ1,AP3S1,SAR1A,RHOD,CPE,SELENOK,CIB1,GOSR2,ANXA2,S100A10,TRPV4,DYNLL1,HSPA5,PRDX1,SSR2	30.1724	2.93748e-07	3.40873e-05
HTC	GO:0042981	regulation of apoptotic process	biological_process	1513	47	TGFB1,CIB1,TNFRSF12A,FURIN,CRYAB,THBS1,SELENOK,NRP1,CRLF1,MEF2C,NTRK2,CLCF1,CYR61,RGCC,CYCS,TPD52L1,PDIA3,ITM2C,SELENOS,STK17A,S100B,BMP2,KCNMA1,TIAM2,FRZB,VAV3,SCIN,TLR4,TNFRSF11B,LGALS3,ANXA1,ACTN4,NME1,SDF2L1,STK26,STK39,NPM1,ANXA5,HSPA5,HSP90B1,ARF4,UFM1,PDPN,MYDGF,FAM129B,CITED2,DYNLL1	21.5639	3.01048e-07	3.42065e-05
HTC	GO:0016482	cytoplasmic transport	biological_process	1095	38	PDIA3,RAN,SRP19,EIF6,SEC61B,PEX13,ADRB2,HNRNPA1,FGF2,SNRPF,SNRPD1,TGFB1,SPTBN1,SEC61G,SPCS3,SPCS2,LMAN1,TMED9,NPM1,RPS17,RPS16,RPL23,RPS26,SSR3,GOSR2,SERPINA1,MCFD2,COPE,YIF1A,ARF4,COPZ1,DYNLL1,ARFGAP3,SAR1A,TIMM17A,RBM8A,TLR4,PRDX1	15.6064	3.36306e-07	3.74329e-05
HTC	GO:0043067	regulation of programmed cell death	biological_process	1529	47	TGFB1,CIB1,TNFRSF12A,FURIN,CRYAB,THBS1,SELENOK,NRP1,CRLF1,MEF2C,NTRK2,CLCF1,CYR61,RGCC,CYCS,TPD52L1,PDIA3,ITM2C,SELENOS,STK17A,S100B,BMP2,KCNMA1,TIAM2,FRZB,VAV3,SCIN,TLR4,TNFRSF11B,LGALS3,ANXA1,ACTN4,NME1,SDF2L1,STK26,STK39,NPM1,ANXA5,HSPA5,HSP90B1,ARF4,UFM1,PDPN,MYDGF,FAM129B,CITED2,DYNLL1	21.7919	4.07777e-07	4.44804e-05
HTC	GO:1901137	carbohydrate derivative biosynthetic process	biological_process	798	31	ADK,NT5E,TGFB1,UPP1,A4GALT,DDOST,EXTL1,SERP1,AKAP9,OST4,LMAN1,MCFD2,OSTC,RAMP1,ACAN,OMD,ADRB2,GMPPB,THBS1,PAPSS2,NME1,ARF4,SDF2L1,NDUFAB1,PGM3,HS3ST3A1,TKT,GFPT1,TMEM258,AK2,ITM2C	11.3734	4.28662e-07	4.58416e-05
HTC	GO:0005737	cytoplasm	cellular_component	11220	233	TIMM17A,ANXA2,SNU13,RPL23,RPL36AL,RPS17,RPS16,RPS26,ACAN,OMD,CALU,HSPA5,HSP90B1,PPIB,PDIA3,RAN,PRDX1,PDIA6,NME1,SDF2L1,DNAJB11,ANXA1,NTRK2,WLS,NRP1,OST4,DDOST,OSTC,ACTN4,SSR4,SEC61B,CHMP2A,PEX13,TGFB1,FURIN,GOSR2,SERPINA1,LMAN1,MCFD2,TMED9,CP,CD164,SLC30A2,ITM2C,REEP5,TF,ARHGDIB,CCDC88A,PDPN,TRPV4,COPE,YIF1A,FKBP2,KDELR2,SSR2,SEC61G,SPCS3,COPZ1,MLEC,SPCS2,LPIN2,EXTL1,LRRC59,SELENOS,TMEM208,SEC11C…	159.912	8.87834e-23	4.84225e-19
HTC	GO:0044421	extracellular region part	cellular_component	3949	127	FN1,ANXA2,SPARC,TIMP3,P3H2,SELENOS,COL6A3,TNFRSF11B,CYR61,CHAD,CILP,CNMD,SERPINA1,TGFB1,ACAN,COL10A1,OMD,CLCF1,THBS1,LMAN1,ANXA5,CP,F13A1,A2M,TF,NRP1,ACTN4,RAMP1,CRLF1,SCRG1,CXCL14,RBP4,SLPI,ANXA1,S100B,FGF2,TACSTD2,FURIN,SPP1,TFPI,BMP2,CPE,LGALS3,IBSP,HMGB2,DDT,PDIA3,MANF,NUCB2,PRDX1,PAPPA,PDIA6,MIA,CRELD2,CHRDL2,SCUBE1,CMTM8,FRZB,MYDGF,S100A16,CMTM7,SERPINI1,S100A13,FGFBP2,C2orf40,ATXN10,RAN,PD…	56.2828	3.32987e-22	9.08054e-19
HTC	GO:0044444	cytoplasmic part	cellular_component	9316	208	TIMM17A,ANXA2,SNU13,RPL23,RPL36AL,RPS17,RPS16,RPS26,ACAN,OMD,CALU,HSPA5,HSP90B1,PPIB,PDIA3,RAN,PRDX1,PDIA6,NME1,SDF2L1,DNAJB11,ANXA1,NTRK2,WLS,NRP1,OST4,DDOST,OSTC,ACTN4,SSR4,SEC61B,CHMP2A,PEX13,TGFB1,FURIN,GOSR2,SERPINA1,LMAN1,MCFD2,TMED9,CP,CD164,SLC30A2,ITM2C,REEP5,TF,ARHGDIB,CCDC88A,PDPN,TRPV4,COPE,YIF1A,FKBP2,KDELR2,SSR2,SEC61G,SPCS3,COPZ1,MLEC,SPCS2,LPIN2,EXTL1,LRRC59,SELENOS,TMEM208,SEC11C…	132.775	2.39558e-21	4.35517e-18
HTC	GO:0031982	vesicle	cellular_component	3814	119	ANXA2,CALU,HSPA5,HSP90B1,PPIB,PDIA3,RAN,PRDX1,PDIA6,NRP1,TF,ARHGDIB,CCDC88A,WLS,PDPN,TRPV4,PDE4B,SPARC,COPE,KDELR2,COPZ1,FGFRL1,AP3S1,TMED9,YIPF2,C2orf40,SERPINI1,PDXK,SLPI,ILF2,YIF1A,SERPINA1,CPE,LGALS3,GOSR2,LMAN1,MCFD2,FURIN,SAR1A,STK26,DDOST,GLIPR1,ANXA1,GDE1,PRDX4,DYNLL1,THBS1,ADRB2,IBSP,TKT,EPS8,CIB1,TUBA1C,HNRNPDL,CHMP2A,ACTN4,CILP,NEBL,PRSS23,CP,A2M,CRYAB,FN1,RBP4,S100A6,RHOC,MELTF,RPS17,…	54.3587	2.52152e-19	3.4381e-16
HTC	GO:0005576	extracellular region	cellular_component	4709	134	FN1,ANXA2,SPARC,TIMP3,P3H2,SELENOS,COL6A3,TNFRSF11B,CYR61,CHAD,CILP,CNMD,SERPINA1,TGFB1,ACAN,COL10A1,OMD,PDXK,ACTN4,CALU,CRLF1,CP,F13A1,A2M,RBP4,TF,SLPI,ANXA1,S100B,S100A6,THBS1,MELTF,ANXA5,FGF2,FURIN,SPP1,TFPI,BMP2,HSP90B1,LGALS3,FST,IBSP,S100A1,GLIPR1,MANF,S100A10,CD164,ILF2,PRDX4,PAPPA,FAM3C,S100A13,CLCF1,WIF1,LMAN1,NRP1,RAMP1,SCRG1,CXCL14,TACSTD2,CPE,HMGB2,DDT,PDIA3,NUCB2,PRDX1,PDIA6,MIA,CREL…	67.1146	8.66135e-19	9.4478e-16
HTC	GO:0031988	membrane-bounded vesicle	cellular_component	3626	113	ANXA2,CALU,HSPA5,HSP90B1,PPIB,PDIA3,RAN,PRDX1,PDIA6,PDE4B,SPARC,COPE,KDELR2,COPZ1,FGFRL1,AP3S1,TMED9,YIPF2,C2orf40,SERPINI1,PDXK,SLPI,ILF2,YIF1A,SERPINA1,CPE,LGALS3,TF,GOSR2,LMAN1,MCFD2,FURIN,SAR1A,STK26,DDOST,GLIPR1,ANXA1,GDE1,WLS,PRDX4,DYNLL1,THBS1,ADRB2,HNRNPDL,CHMP2A,ACTN4,CILP,NEBL,PRSS23,CP,A2M,CRYAB,FN1,RBP4,S100A6,RHOC,MELTF,RPS17,ANXA5,HNRNPA1,TACSTD2,SPP1,COL6A3,COX7A2,NME1,ARF4,NT5E,FK…	51.6792	4.4318e-18	4.02851e-15
HTC	GO:0070062	extracellular vesicular exosome	cellular_component	2739	93	PDXK,HNRNPDL,CHMP2A,ACTN4,CILP,NEBL,PRSS23,CP,SERPINA1,A2M,CRYAB,FN1,RBP4,TF,SLPI,ANXA1,S100A6,ANXA2,THBS1,RHOC,MELTF,RPS17,ANXA5,HNRNPA1,TACSTD2,FURIN,SPP1,HSPA5,COL6A3,COX7A2,HSP90B1,NME1,CPE,LGALS3,ARF4,NT5E,PPIB,FKBP2,PSMB4,TKT,DDT,PDIA3,KDELR2,TIMP3,TALDO1,ARL1,LMAN1,SSR4,ARHGDIB,SUB1,AK2,EIF6,EIF4A1,S100A10,UFM1,RPS16,RAN,RPL23,RPS26,DYNLL1,GNG5,TUBA1B,NUCB2,REEP5,SPTBN1,GFPT1,PRDX1,KCNMA1,…	39.0374	9.54597e-17	6.06628e-14
HTC	GO:0043230	extracellular organelle	cellular_component	2741	93	PDXK,HNRNPDL,CHMP2A,ACTN4,CILP,NEBL,PRSS23,CP,SERPINA1,A2M,CRYAB,FN1,RBP4,TF,SLPI,ANXA1,S100A6,ANXA2,THBS1,RHOC,MELTF,RPS17,ANXA5,HNRNPA1,TACSTD2,FURIN,SPP1,HSPA5,COL6A3,COX7A2,HSP90B1,NME1,CPE,LGALS3,ARF4,NT5E,PPIB,FKBP2,PSMB4,TKT,DDT,PDIA3,KDELR2,TIMP3,TALDO1,ARL1,LMAN1,SSR4,ARHGDIB,SUB1,AK2,EIF6,EIF4A1,S100A10,UFM1,RPS16,RAN,RPL23,RPS26,DYNLL1,GNG5,TUBA1B,NUCB2,REEP5,SPTBN1,GFPT1,PRDX1,KCNMA1,…	39.0659	1.00104e-16	6.06628e-14
HTC	GO:0065010	extracellular membrane-bounded organelle	cellular_component	2741	93	PDXK,HNRNPDL,CHMP2A,ACTN4,CILP,NEBL,PRSS23,CP,SERPINA1,A2M,CRYAB,FN1,RBP4,TF,SLPI,ANXA1,S100A6,ANXA2,THBS1,RHOC,MELTF,RPS17,ANXA5,HNRNPA1,TACSTD2,FURIN,SPP1,HSPA5,COL6A3,COX7A2,HSP90B1,NME1,CPE,LGALS3,ARF4,NT5E,PPIB,FKBP2,PSMB4,TKT,DDT,PDIA3,KDELR2,TIMP3,TALDO1,ARL1,LMAN1,SSR4,ARHGDIB,SUB1,AK2,EIF6,EIF4A1,S100A10,UFM1,RPS16,RAN,RPL23,RPS26,DYNLL1,GNG5,TUBA1B,NUCB2,REEP5,SPTBN1,GFPT1,PRDX1,KCNMA1,…	39.0659	1.00104e-16	6.06628e-14
HTC	GO:0005783	endoplasmic reticulum	cellular_component	1778	71	HSPA5,HSP90B1,PPIB,PDIA6,SDF2L1,DNAJB11,OST4,DDOST,OSTC,SSR4,SEC61B,REEP5,COPE,GOSR2,CALU,YIF1A,FKBP2,KDELR2,SSR2,LMAN1,SEC61G,SPCS3,COPZ1,MLEC,SPCS2,WLS,MCFD2,LPIN2,EXTL1,LRRC59,SELENOS,TMEM208,TMED9,SEC11C,DNAJB9,SSR3,SRPRB,SELENOK,SERP1,TMEM258,ERLEC1,CYR61,PRSS23,CP,SERPINA1,FN1,TF,THBS1,MELTF,SPP1,COL6A3,PDIA3,COL10A1,P3H2,COLGALT2,MYDGF,RCN3,FURIN,TFPI,MANF,S100A10,UFM1,NUCB2,CCDC88A,CRELD2…	25.3408	4.75805e-16	2.59504e-13
HTC	GO:0044432	endoplasmic reticulum part	cellular_component	1284	58	HSPA5,HSP90B1,PPIB,PDIA6,SDF2L1,DNAJB11,OST4,DDOST,OSTC,SSR4,SEC61B,REEP5,COPE,GOSR2,CALU,YIF1A,FKBP2,KDELR2,SSR2,LMAN1,SEC61G,SPCS3,COPZ1,MLEC,SPCS2,WLS,MCFD2,LPIN2,EXTL1,LRRC59,SELENOS,TMEM208,TMED9,SEC11C,DNAJB9,SSR3,SRPRB,SELENOK,SERP1,TMEM258,ERLEC1,CYR61,PRSS23,CP,SERPINA1,FN1,TF,THBS1,MELTF,SPP1,COL6A3,PDIA3,COL10A1,P3H2,COLGALT2,MYDGF,RCN3,SLC35B1	18.3001	2.26159e-15	1.12134e-12
HTC	GO:0005615	extracellular space	cellular_component	1505	60	SELENOS,CLCF1,FN1,THBS1,ANXA5,CP,F13A1,A2M,TGFB1,TF,TNFRSF11B,CYR61,NRP1,ACTN4,RAMP1,CILP,CRLF1,SCRG1,CXCL14,SERPINA1,RBP4,SLPI,ANXA1,S100B,ANXA2,FGF2,SPARC,TACSTD2,FURIN,SPP1,TFPI,COL6A3,BMP2,CPE,LGALS3,IBSP,HMGB2,DDT,PDIA3,TIMP3,MANF,NUCB2,PRDX1,PAPPA,PDIA6,MIA,CRELD2,CHRDL2,SCUBE1,CMTM8,FRZB,MYDGF,S100A16,CMTM7,SERPINI1,S100A13,OMD,FGFBP2,C2orf40,ATXN10	21.4499	1.75329e-13	7.96869e-11
HTC	GO:0005788	endoplasmic reticulum lumen	cellular_component	298	25	CYR61,CALU,PRSS23,CP,SERPINA1,FN1,TF,THBS1,MELTF,SPP1,HSPA5,COL6A3,HSP90B1,PPIB,PDIA3,COL10A1,PDIA6,P3H2,COLGALT2,MYDGF,RCN3,ERLEC1,SDF2L1,DNAJB9,DNAJB11	4.24722	1.19715e-12	4.66377e-10
HTC	GO:0044424	intracellular part	cellular_component	14180	244	DYNLL1,TIMM17A,SNU13,ANXA2,RPL23,RPL36AL,RPS17,RPS16,RPS26,HNRNPA1,SNRPF,SNRPD1,RBM8A,ACAN,OMD,CALU,HSPA5,HSP90B1,PPIB,PDIA3,RAN,PRDX1,PDIA6,NME1,NPM1,SDF2L1,DNAJB11,ANXA1,NTRK2,WLS,NRP1,OST4,DDOST,OSTC,ACTN4,SSR4,SEC61B,CHMP2A,PEX13,PDXK,BUD23,CDK2AP2,PRSS23,TGFB1,CRYAB,MT2A,S100B,MT1E,S100A6,ADRB2,RHOC,FGF2,TACSTD2,MT1G,CPE,HMGA1,LGALS3,S100A1,HMGB2,PSMB4,TIMP3,TALDO1,PDLIM4,SUB1,MANF,ADK,FOXA3…	202.099	4.89986e-11	1.57199e-08
HTC	GO:0044422	organelle part	cellular_component	9076	182	DYNLL1,TIMM17A,SNU13,ANXA2,RPL23,RPL36AL,RPS17,RPS16,RPS26,HNRNPA1,SNRPF,SNRPD1,RBM8A,ACAN,OMD,NME1,NPM1,HSPA5,HSP90B1,PPIB,PDIA6,SDF2L1,DNAJB11,ANXA1,NTRK2,WLS,OST4,DDOST,OSTC,SSR4,SEC61B,CHMP2A,PEX13,CDK2AP2,TUBA1B,TUBA1C,TUBB2B,MID1IP1,TGFB1,FURIN,GOSR2,SERPINA1,LMAN1,MCFD2,TMED9,CP,CD164,SLC30A2,ITM2C,REEP5,TAF10,COPE,CALU,YIF1A,FKBP2,KDELR2,SSR2,SEC61G,SPCS3,COPZ1,MLEC,SPCS2,LPIN2,EXTL1,LRRC…	129.355	5.29348e-11	1.60392e-08
HTC	GO:0005622	intracellular	cellular_component	14481	246	DYNLL1,TIMM17A,SNU13,ANXA2,RPL23,RPL36AL,RPS17,RPS16,RPS26,HNRNPA1,SNRPF,SNRPD1,RBM8A,ACAN,OMD,CALU,HSPA5,HSP90B1,PPIB,PDIA3,RAN,PRDX1,PDIA6,NME1,NPM1,SDF2L1,DNAJB11,ANXA1,NTRK2,WLS,NRP1,OST4,DDOST,OSTC,ACTN4,SSR4,SEC61B,CHMP2A,PEX13,PDXK,BUD23,CDK2AP2,PRSS23,TGFB1,CRYAB,MT2A,S100B,MT1E,S100A6,ADRB2,RHOC,FGF2,TACSTD2,MT1G,CPE,HMGA1,LGALS3,S100A1,HMGB2,PSMB4,TIMP3,TALDO1,PDLIM4,SUB1,MANF,ADK,FOXA3…	206.389	1.7245e-10	4.95023e-08
HTC	GO:0044446	intracellular organelle part	cellular_component	8942	178	DYNLL1,TIMM17A,SNU13,ANXA2,RPL23,RPL36AL,RPS17,RPS16,RPS26,HNRNPA1,SNRPF,SNRPD1,RBM8A,ACAN,OMD,NME1,NPM1,HSPA5,HSP90B1,PPIB,PDIA6,SDF2L1,DNAJB11,ANXA1,NTRK2,WLS,OST4,DDOST,OSTC,SSR4,SEC61B,CHMP2A,PEX13,CDK2AP2,TUBA1B,TUBA1C,TUBB2B,MID1IP1,TGFB1,FURIN,CP,CD164,SLC30A2,ITM2C,REEP5,TAF10,COPE,GOSR2,CALU,YIF1A,FKBP2,KDELR2,SSR2,LMAN1,SEC61G,SPCS3,COPZ1,MLEC,SPCS2,MCFD2,LPIN2,EXTL1,LRRC59,SELENOS,TMEM…	127.445	3.05782e-10	8.33867e-08
HTC	GO:0031410	cytoplasmic vesicle	cellular_component	1633	56	ANXA2,CALU,HSPA5,HSP90B1,PPIB,PDIA3,RAN,PRDX1,PDIA6,NRP1,TF,ARHGDIB,CCDC88A,WLS,PDPN,TRPV4,PDE4B,SPARC,COPE,KDELR2,COPZ1,FGFRL1,AP3S1,TMED9,YIPF2,C2orf40,SERPINI1,PDXK,SLPI,ILF2,YIF1A,SERPINA1,CPE,LGALS3,GOSR2,LMAN1,MCFD2,FURIN,SAR1A,STK26,DDOST,GLIPR1,ANXA1,GDE1,PRDX4,DYNLL1,THBS1,ADRB2,ACTN4,F13A1,A2M,TGFB1,FN1,TIMP3,FAM3C,MLEC	23.2742	4.724e-10	1.22689e-07
HTC	GO:0016023	cytoplasmic membrane-bounded vesicle	cellular_component	1469	51	ANXA2,CALU,HSPA5,HSP90B1,PPIB,PDIA3,RAN,PRDX1,PDIA6,PDE4B,SPARC,COPE,KDELR2,COPZ1,FGFRL1,AP3S1,TMED9,YIPF2,C2orf40,SERPINI1,PDXK,SLPI,ILF2,YIF1A,SERPINA1,CPE,LGALS3,TF,GOSR2,LMAN1,MCFD2,FURIN,SAR1A,STK26,DDOST,GLIPR1,ANXA1,GDE1,WLS,PRDX4,DYNLL1,THBS1,ADRB2,ACTN4,F13A1,A2M,TGFB1,FN1,TIMP3,FAM3C,MLEC	20.9368	2.21001e-09	5.02225e-07
HTC	GO:0034663	endoplasmic reticulum chaperone complex	cellular_component	11	6	HSPA5,HSP90B1,PPIB,PDIA6,SDF2L1,DNAJB11	0.156777	3.4502e-09	6.9694e-07
HTC	GO:0005515	protein binding	molecular_function	11189	205	BMP2,FST,CRYAB,ADRB2,PPIB,SPTBN1,ACTN4,RAMP1,ARHGDIB,EPS8,TGFB1,CRLF1,CLCF1,CYR61,FN1,THBS1,IBSP,RPL23,TRPV4,CHMP2A,HNRNPA1,HSPA5,HMGB2,ARL1,FOXA3,DYNLL1,GPSM2,CITED2,SERPINA1,S100B,ANXA2,NME1,SRM,S100A1,S100A2,PDIA3,PYCR1,SUB1,BCAT1,PRDX1,PRPSAP1,TPD52L1,DESI1,SCUBE1,MID1IP1,STK26,ATXN10,SELENOK,SLC9A3R2,FURIN,RGCC,TUBA1B,UBE2S,WLS,NTRK2,CCDC88A,ARF4,VAV3,A2M,ANXA1,S100A6,NRP1,PDE4DIP,AKAP9,RNF1…	159.47	3.05792e-09	6.41458e-07
HTC	GO:0019838	growth factor binding	molecular_function	127	10	FURIN,NTRK2,NRP1,THBS1,A2M,FGFBP2,SEC61B,FGFRL1,S100A13,CYR61	1.81006	1.41585e-05	0.000919212
HTC	GO:0005509	calcium ion binding	molecular_function	689	25	NDUFAB1,ACTN4,CALU,ANXA1,S100B,S100A6,ANXA2,THBS1,ANXA5,SPARC,HSPA5,HSP90B1,S100A1,S100A2,S100A10,NUCB2,CRELD2,SCUBE1,MCFD2,RCN3,S100A16,S100A13,CIB1,EFHD1,SCIN	9.81991	1.91826e-05	0.00120158
HTC	GO:0003723	RNA binding	molecular_function	1615	44	SNU13,ISG20,RPL23,EIF6,EIF4A1,LARP6,HNRNPA1,SLPI,RPS26,RBM8A,ANXA1,RAN,NPM1,SRP19,TUBA1B,ILF2,LRRFIP1,HNRNPDL,ACTN4,BUD23,ANXA2,RPS17,HSP90B1,NME1,LGALS3,PPIB,HMGB2,PDIA3,SUB1,MANF,ADK,NDUFV3,SEC61B,RPS16,SNRPF,SNRPD1,SPTBN1,PRDX1,BZW1,LRRC59,S100A16,EBNA1BP2,SF3B5,NOL7	23.0176	2.23304e-05	0.0013056
HTC	GO:0042802	identical protein binding	molecular_function	1619	44	SERPINA1,TGFB1,CRYAB,FN1,S100B,ANXA2,THBS1,NME1,SRM,S100A1,S100A2,PDIA3,PYCR1,SUB1,BCAT1,GPSM2,PRDX1,PRPSAP1,TPD52L1,DESI1,SCUBE1,TRPV4,MID1IP1,STK26,ATXN10,SELENOK,MEF2C,PDXK,ACTN4,ANXA1,S100A6,NPM1,ADRB2,ODC1,TKT,PDLIM4,S100A10,PRDX4,NTRK2,LRRFIP1,CCDC88A,S100A16,S100A13,HSPA5	23.0747	2.37122e-05	0.00133326
HTC	GO:0044548	S100 protein binding	molecular_function	13	4	S100B,S100A6,ANXA2,S100A1	0.185281	2.60726e-05	0.00139412
HTC	GO:0005125	cytokine activity	molecular_function	220	12	NRP1,TNFRSF11B,CRLF1,TGFB1,FGF2,SPP1,BMP2,CMTM8,FAM3C,CMTM7,CLCF1,CXCL14	3.13553	7.89314e-05	0.00307494
HTC	GO:0050840	extracellular matrix binding	molecular_function	51	6	THBS1,LGALS3,CYR61,SPARC,SPP1,ANXA2	0.726873	8.33693e-05	0.00319497
HTC	GO:0005488	binding	molecular_function	14552	232	BMP2,FST,CRYAB,ADRB2,PPIB,SPTBN1,PDXK,TGFB1,GPSM2,PAPSS2,HSPA5,HSP90B1,NME1,AK2,ADK,EIF4A1,ILF2,NTRK2,UBE2S,TRPV4,ITM2C,STK26,STK17A,STK39,STK38L,ACTN4,RAMP1,ARHGDIB,EPS8,SRPRB,THBS1,SNU13,CRLF1,CLCF1,HMGA1,RAN,MEF2C,CITED2,CYR61,FN1,IBSP,RPL23,CHMP2A,HNRNPA1,HMGB2,ARL1,FOXA3,DYNLL1,A4GALT,SERPINA1,S100B,ANXA2,SRM,S100A1,S100A2,PDIA3,PYCR1,SUB1,BCAT1,PRDX1,PRPSAP1,TPD52L1,DESI1,SCUBE1,MID1IP1,ATX…	207.401	0.000105031	0.00381891
HTC	GO:0046983	protein dimerization activity	molecular_function	1236	34	TLR4,BUD23,CRLF1,TGFB1,RBP4,NPM1,BMP2,RAN,MEF2C,TPD52L1,SCUBE1,TUBB2B,CLCF1,PDXK,ACTN4,CRYAB,ANXA1,S100B,S100A6,ADRB2,ODC1,SRM,S100A1,TKT,PDLIM4,S100A10,PRDX4,NTRK2,LRRFIP1,CCDC88A,S100A16,S100A13,STK26,HSPA5	17.616	0.000177073	0.00558242
HTC	GO:0048306	calcium-dependent protein binding	molecular_function	59	6	A2M,ANXA1,S100B,S100A6,ANXA2,S100A1	0.840892	0.000189654	0.00584392
HTC	GO:0042803	protein homodimerization activity	molecular_function	801	25	MEF2C,PDXK,ACTN4,TGFB1,CRYAB,ANXA1,S100B,S100A6,NPM1,ADRB2,ODC1,SRM,S100A1,TKT,PDLIM4,S100A10,PRDX4,NTRK2,TPD52L1,LRRFIP1,CCDC88A,S100A16,S100A13,STK26,HSPA5	11.4162	0.000211816	0.006211
HTC	GO:0051082	unfolded protein binding	molecular_function	113	8	CRYAB,NPM1,HSPA5,HSP90B1,PPIB,LMAN1,ERLEC1,DNAJB11	1.61052	0.000216007	0.0062665
HTC	GO:0015450	P-P-bond-hydrolysis-driven protein transmembrane transporter activity	molecular_function	9	3	SEC61G,SEC61B,TIMM17A	0.128272	0.000225687	0.00651269
HTC	GO:0004867	serine-type endopeptidase inhibitor activity	molecular_function	94	7	SERPINA1,A2M,SLPI,FURIN,TFPI,COL6A3,SERPINI1	1.33973	0.000393518	0.00998254
HTC	GO:0050786	RAGE receptor binding	molecular_function	11	3	S100B,HMGB2,S100A13	0.156777	0.000434032	0.0105301
HTC	GO:0004857	enzyme inhibitor activity	molecular_function	388	15	ANXA5,CIB1,ANXA1,ANXA2,CHAD,NPM1,PRPSAP1,SLPI,TFPI,TIMP3,SERPINA1,A2M,FURIN,COL6A3,SERPINI1	5.52994	0.000479888	0.0113258
HTC	GO:0005102	receptor binding	molecular_function	1520	38	BMP2,ACTN4,RAMP1,TGFB1,CRLF1,CLCF1,CYR61,FN1,THBS1,IBSP,WLS,ARF4,VAV3,NRP1,HSP90B1,TLR4,A2M,ANXA1,SLC9A3R2,PDPN,AKAP9,DDT,S100B,HMGB2,S100A13,HMGA1,RER1,TAF10,FGF2,MANF,MIA,RAN,TNFRSF11B,SPP1,CMTM8,FAM3C,CMTM7,CXCL14	21.6637	0.000486687	0.0113922
HTC	GO:0051787	misfolded protein binding	molecular_function	12	3	HSPA5,SDF2L1,DNAJB9	0.171029	0.000572624	0.0128537
HTC	GO:0004859	phospholipase inhibitor activity	molecular_function	13	3	ANXA5,ANXA1,ANXA2	0.185281	0.000736589	0.0153334
Mac	GO:0016192	vesicle-mediated transport	biological_process	1938	228	SYNGR2,RAB31,PICALM,CCL2,DNM2,MAPKAPK3,SDCBP,CD84,PLEK,STX4,VAMP3,STX11,NCF2,ANXA11,CORO1C,RAB10,NR1H3,RAB8A,STXBP2,RAB8B,MSR1,CXCL16,MARCO,LRP12,RALA,VPS13C,AP3D1,CTNNB1,TMEM230,IL1B,CYBA,CALR,FCER1G,CD47,ABR,BLOC1S1,BLOC1S2,SCAMP3,SCAMP2,RABIF,VAMP8,MYO5A,FCHO2,RAB5C,RAB11A,HCK,FGR,SYK,SNX2,SNX1,SNX8,APOE,IGF2R,FOLR2,M6PR,PPT1,CLTC,CAP1,SNX9,GPR107,NRP1,STX7,STX12,ARRB2,MACF1,ATP6AP1,WDR1,CFD,L…	79.9884	8.74111e-52	9.06453e-49
Mac	GO:0002376	immune system process	biological_process	2882	286	FCER1G,ICAM1,APBB1IP,MMP9,SPI1,CDC42,WDR1,ADAM17,BST2,TLR4,UBE2D1,TANK,LY96,HCLS1,CD74,CXCL1,CXCL8,CXCL2,CXCL3,C5AR1,NCKAP1L,NR1H3,LYN,ISG15,TAPBP,FPR3,FGR,SAMHD1,HLA-DRA,HLA-DQA1,PTPN6,GPNMB,HAVCR2,CD84,PTPRC,ARRB2,IRAK3,DUSP3,PTPRJ,LILRB4,SPG21,RIPK2,IRAK1,PIK3AP1,LGALS1,C1QC,PPP2R3C,NOTCH2,NFKBIA,HCK,NBN,CFD,STX4,VAMP3,IFI30,GPR183,CDKN1A,IGSF6,IL1B,HLA-DQB1,MBP,IFI6,CCL4,IL1RN,HLA-DPA1,TNFRSF…	118.951	3.3015e-51	3.04325e-48
Mac	GO:0006955	immune response	biological_process	2061	229	FCER1G,ICAM1,APBB1IP,BST2,TLR4,UBE2D1,TANK,LY96,LYN,ISG15,FPR3,FGR,SAMHD1,CD84,ARRB2,IRAK3,PTPN6,DUSP3,PTPRJ,LILRB4,SPG21,RIPK2,IRAK1,PIK3AP1,NOTCH2,NFKBIA,NBN,C5AR1,CFD,TAPBP,IGSF6,IL1B,HLA-DRA,HLA-DQA1,HLA-DQB1,MBP,C1QC,CXCL1,IFI6,CXCL8,CCL4,IL1RN,CXCL2,CXCL3,HLA-DPA1,TNFRSF1B,CTSS,HLA-DMA,CCR1,GPR183,CRIP1,CCL20,TNFRSF14,TNIP1,NR1H3,HAVCR2,UNC93B1,CTSH,PSMD14,PSMD3,HLA-DRB1,HLA-DPB1,PTPRC,NFKB…	85.0651	1.20265e-47	7.12655e-45
Mac	GO:0001775	cell activation	biological_process	1355	177	ICAM1,APBB1IP,NR1H3,PTPN6,GPNMB,HAVCR2,CD84,CXCL8,PTPRC,NOTCH2,TLR4,LYN,FCER1G,NBN,NCKAP1L,CD74,GPR183,CDKN1A,SYK,BAG6,SLAMF7,APOE,THBD,AP3D1,BAX,RIPK2,PLEK,NFKB2,CD83,FLNA,MAPK1,ARRB2,RAP2B,GNB1,YWHAZ,RHOG,GNA12,GNA13,PIK3R5,FKBP1A,JUN,AIF1,LILRB4,CCL3,VAMP8,ADAM17,KLF6,TYROBP,MYH9,ACTB,ILK,FERMT3,SLC7A11,TLN1,LGALS1,SPI1,HLA-DRA,HLA-DQA1,HLA-DRB1,HLA-DQB1,HLA-DPB1,HLA-DPA1,MAP3K8,CDC42,GRB2,HLA…	55.9259	2.02159e-45	1.02449e-42
Mac	GO:0043299	leukocyte degranulation	biological_process	527	108	CD84,CCL3,VAMP8,SYK,STX4,LYN,HCK,MANBA,PSMD14,SDCBP,PDXK,ARPC5,PSMD3,TYROBP,GMFG,DIAPH1,TOM1,CREG1,STK10,CFD,FUCA1,CSTB,CYBB,GLA,CTSD,TUBB,HEXB,CTSB,PTPRC,CXCL1,CTSH,FGR,CTSA,LAMP1,IGF2R,FCGR2A,LAMP2,CYBA,PKM,MMP9,ANPEP,B4GALT1,GNS,CD44,GM2A,CD58,CD53,NFKB1,TNFRSF1B,ITGAX,C5AR1,CTSS,MAPK1,GRN,PTPN6,FCER1G,CD68,IQGAP1,PSEN1,RAB5C,VCP,NCKAP1L,RAB10,ACTR2,RAP1B,RAP2B,LYZ,NPC2,SIRPA,RHOG,TNFAIP6,FABP…	21.7512	2.09937e-45	1.02449e-42
Mac	GO:0045055	regulated secretory pathway	biological_process	541	109	SYNGR2,RAB31,CD84,CCL3,VAMP8,SYK,STX4,LYN,HCK,MANBA,PSMD14,SDCBP,PDXK,ARPC5,PSMD3,TYROBP,GMFG,DIAPH1,TOM1,CREG1,STK10,CFD,FUCA1,CSTB,CYBB,GLA,CTSD,TUBB,HEXB,CTSB,PTPRC,CXCL1,CTSH,FGR,CTSA,LAMP1,IGF2R,FCGR2A,LAMP2,CYBA,PKM,MMP9,ANPEP,B4GALT1,GNS,CD44,GM2A,CD58,CD53,NFKB1,TNFRSF1B,ITGAX,C5AR1,CTSS,MAPK1,GRN,PTPN6,FCER1G,CD68,IQGAP1,PSEN1,RAB5C,VCP,NCKAP1L,RAB10,ACTR2,RAP1B,RAP2B,LYZ,NPC2,SIRPA,RHOG…	22.3291	4.44874e-45	2.05037e-42
Mac	GO:0002446	neutrophil mediated immunity	biological_process	496	104	WDR1,ADAM17,SYK,MANBA,PSMD14,SDCBP,PDXK,ARPC5,PSMD3,TYROBP,GMFG,DIAPH1,TOM1,CREG1,STK10,CFD,FUCA1,CSTB,CYBB,GLA,CTSD,TUBB,HEXB,CTSB,PTPRC,CXCL1,CTSH,FGR,CTSA,LAMP1,IGF2R,FCGR2A,LAMP2,CYBA,PKM,MMP9,ANPEP,B4GALT1,GNS,CD44,GM2A,CD58,CD53,NFKB1,TNFRSF1B,ITGAX,C5AR1,CTSS,MAPK1,GRN,PTPN6,FCER1G,CD68,IQGAP1,PSEN1,RAB5C,VCP,NCKAP1L,RAB10,ACTR2,RAP1B,RAP2B,LYZ,NPC2,SIRPA,RHOG,TNFAIP6,FABP5,CAP1,PLAUR,CD47…	20.4718	1.12866e-44	4.92809e-42
Mac	GO:0002274	myeloid leukocyte activation	biological_process	609	115	NR1H3,CD84,CXCL8,TLR4,HAVCR2,JUN,AIF1,FCER1G,CCL3,VAMP8,TYROBP,SYK,LYN,ADAM9,STX4,SPI1,PSEN1,MANBA,PSMD14,SDCBP,PDXK,ARPC5,PSMD3,GMFG,DIAPH1,TOM1,CREG1,STK10,CFD,FUCA1,CSTB,CYBB,GLA,CTSD,TUBB,HEXB,CTSB,PTPRC,CXCL1,CTSH,FGR,CTSA,LAMP1,IGF2R,FCGR2A,LAMP2,CYBA,PKM,MMP9,ANPEP,B4GALT1,GNS,CD44,GM2A,CD58,CD53,NFKB1,TNFRSF1B,ITGAX,C5AR1,CTSS,MAPK1,GRN,PTPN6,CD68,IQGAP1,RAB5C,VCP,NCKAP1L,RAB10,ACTR2,RAP1…	25.1357	1.29063e-44	5.35355e-42
Mac	GO:0002444	myeloid leukocyte mediated immunity	biological_process	538	108	WDR1,ADAM17,FCER1G,CD84,CCL3,VAMP8,SYK,STX4,LYN,MANBA,PSMD14,SDCBP,PDXK,ARPC5,PSMD3,TYROBP,GMFG,DIAPH1,TOM1,CREG1,STK10,CFD,FUCA1,CSTB,CYBB,GLA,CTSD,TUBB,HEXB,CTSB,PTPRC,CXCL1,CTSH,FGR,CTSA,LAMP1,IGF2R,FCGR2A,LAMP2,CYBA,PKM,MMP9,ANPEP,B4GALT1,GNS,CD44,GM2A,CD58,CD53,NFKB1,TNFRSF1B,ITGAX,C5AR1,CTSS,MAPK1,GRN,PTPN6,CD68,IQGAP1,PSEN1,RAB5C,VCP,NCKAP1L,RAB10,ACTR2,RAP1B,RAP2B,LYZ,NPC2,SIRPA,RHOG,TNFA…	22.2053	1.68969e-44	6.67507e-42
Mac	GO:0042119	neutrophil activation	biological_process	491	103	CXCL8,SYK,MANBA,PSMD14,SDCBP,PDXK,ARPC5,PSMD3,TYROBP,GMFG,DIAPH1,TOM1,CREG1,STK10,CFD,FUCA1,CSTB,CYBB,GLA,CTSD,TUBB,HEXB,CTSB,PTPRC,CXCL1,CTSH,FGR,CTSA,LAMP1,IGF2R,FCGR2A,LAMP2,CYBA,PKM,MMP9,ANPEP,B4GALT1,GNS,CD44,GM2A,CD58,CD53,NFKB1,TNFRSF1B,ITGAX,C5AR1,CTSS,MAPK1,GRN,PTPN6,FCER1G,CD68,IQGAP1,PSEN1,RAB5C,VCP,NCKAP1L,RAB10,ACTR2,RAP1B,RAP2B,LYZ,NPC2,SIRPA,RHOG,TNFAIP6,FABP5,CAP1,PLAUR,CD47,BST2,…	20.2654	2.93058e-44	1.10509e-41
Mac	GO:0043312	neutrophil degranulation	biological_process	482	102	SYK,MANBA,PSMD14,SDCBP,PDXK,ARPC5,PSMD3,TYROBP,GMFG,DIAPH1,TOM1,CREG1,STK10,CFD,FUCA1,CSTB,CYBB,GLA,CTSD,TUBB,HEXB,CTSB,PTPRC,CXCL1,CTSH,FGR,CTSA,LAMP1,IGF2R,FCGR2A,LAMP2,CYBA,PKM,MMP9,ANPEP,B4GALT1,GNS,CD44,GM2A,CD58,CD53,NFKB1,TNFRSF1B,ITGAX,C5AR1,CTSS,MAPK1,GRN,PTPN6,FCER1G,CD68,IQGAP1,PSEN1,RAB5C,VCP,NCKAP1L,RAB10,ACTR2,RAP1B,RAP2B,LYZ,NPC2,SIRPA,RHOG,TNFAIP6,FABP5,CAP1,PLAUR,CD47,BST2,PTPRJ,…	19.8939	3.4249e-44	1.23535e-41
Mac	GO:0002283	neutrophil activation involved in immune response	biological_process	483	102	SYK,MANBA,PSMD14,SDCBP,PDXK,ARPC5,PSMD3,TYROBP,GMFG,DIAPH1,TOM1,CREG1,STK10,CFD,FUCA1,CSTB,CYBB,GLA,CTSD,TUBB,HEXB,CTSB,PTPRC,CXCL1,CTSH,FGR,CTSA,LAMP1,IGF2R,FCGR2A,LAMP2,CYBA,PKM,MMP9,ANPEP,B4GALT1,GNS,CD44,GM2A,CD58,CD53,NFKB1,TNFRSF1B,ITGAX,C5AR1,CTSS,MAPK1,GRN,PTPN6,FCER1G,CD68,IQGAP1,PSEN1,RAB5C,VCP,NCKAP1L,RAB10,ACTR2,RAP1B,RAP2B,LYZ,NPC2,SIRPA,RHOG,TNFAIP6,FABP5,CAP1,PLAUR,CD47,BST2,PTPRJ,…	19.9352	4.18382e-44	1.44621e-41
Mac	GO:0002275	myeloid cell activation involved in immune response	biological_process	534	107	CD84,CCL3,VAMP8,TYROBP,SYK,HAVCR2,STX4,LYN,MANBA,PSMD14,SDCBP,PDXK,ARPC5,PSMD3,GMFG,DIAPH1,TOM1,CREG1,STK10,CFD,FUCA1,CSTB,CYBB,GLA,CTSD,TUBB,HEXB,CTSB,PTPRC,CXCL1,CTSH,FGR,CTSA,LAMP1,IGF2R,FCGR2A,LAMP2,CYBA,PKM,MMP9,ANPEP,B4GALT1,GNS,CD44,GM2A,CD58,CD53,NFKB1,TNFRSF1B,ITGAX,C5AR1,CTSS,MAPK1,GRN,PTPN6,FCER1G,CD68,IQGAP1,PSEN1,RAB5C,VCP,NCKAP1L,RAB10,ACTR2,RAP1B,RAP2B,LYZ,NPC2,SIRPA,RHOG,TNFAIP6,F…	22.0402	5.31117e-44	1.76246e-41
Mac	GO:0006887	exocytosis	biological_process	869	135	SYNGR2,RAB31,CD84,PLEK,STX11,STX4,RAB8A,RAB10,STXBP2,VAMP3,RAB8B,RALA,AP3D1,ATP6AP1,WDR1,CFD,LYN,SRGN,LAMP2,FLNA,TAGLN2,SELENOP,TMSB4X,APLP2,ECM1,CD109,LHFPL2,FERMT3,FAM49B,CYB5R1,TLN1,CCL3,VAMP8,B4GALT1,SYK,PSEN1,RALB,FCER1G,RAP1B,CCR1,TNFAIP2,MYO5A,HCK,MANBA,PSMD14,SDCBP,PDXK,ARPC5,PSMD3,TYROBP,GMFG,DIAPH1,TOM1,CREG1,STK10,FUCA1,CSTB,CYBB,GLA,CTSD,TUBB,HEXB,CTSB,PTPRC,CXCL1,CTSH,FGR,CTSA,LAMP1,…	35.8669	1.77415e-42	5.25656e-40
Mac	GO:0045321	leukocyte activation	biological_process	1203	160	ICAM1,APBB1IP,NR1H3,PTPN6,GPNMB,HAVCR2,CD84,CXCL8,PTPRC,NOTCH2,TLR4,LYN,FCER1G,NBN,NCKAP1L,CD74,GPR183,CDKN1A,BAG6,SLAMF7,SYK,AP3D1,BAX,RIPK2,CD83,FKBP1A,JUN,AIF1,LILRB4,CCL3,VAMP8,ADAM17,KLF6,TYROBP,LGALS1,SPI1,HLA-DRA,HLA-DQA1,HLA-DRB1,HLA-DQB1,HLA-DPB1,HLA-DPA1,MAP3K8,CDC42,GRB2,HLA-DRB5,TNFRSF14,AHR,FAM49B,CTNNB1,ZFP36L2,CCL2,CD47,SNX27,MYH9,MSN,ADAM9,LCP1,PSEN1,STX4,DUSP3,MANBA,PSMD14,SDCBP,…	49.6523	9.12323e-42	2.60987e-39
Mac	GO:0002366	leukocyte activation involved in immune response	biological_process	673	117	ICAM1,APBB1IP,CD84,NOTCH2,FCER1G,NBN,TLR4,GPR183,RIPK2,CCL3,VAMP8,TYROBP,SYK,HAVCR2,LGALS1,LCP1,PSEN1,STX4,LYN,MANBA,PSMD14,SDCBP,PDXK,ARPC5,PSMD3,GMFG,DIAPH1,TOM1,CREG1,STK10,CFD,FUCA1,CSTB,CYBB,GLA,CTSD,TUBB,HEXB,CTSB,PTPRC,CXCL1,CTSH,FGR,CTSA,LAMP1,IGF2R,FCGR2A,LAMP2,CYBA,PKM,MMP9,ANPEP,B4GALT1,GNS,CD44,GM2A,CD58,CD53,NFKB1,TNFRSF1B,ITGAX,C5AR1,CTSS,MAPK1,GRN,PTPN6,CD68,IQGAP1,RAB5C,VCP,NCKAP1…	27.7772	1.2615e-41	3.48848e-39
Mac	GO:0002263	cell activation involved in immune response	biological_process	677	117	ICAM1,APBB1IP,CD84,NOTCH2,FCER1G,NBN,TLR4,GPR183,RIPK2,CCL3,VAMP8,TYROBP,SYK,HAVCR2,LGALS1,PSEN1,LCP1,STX4,LYN,MANBA,PSMD14,SDCBP,PDXK,ARPC5,PSMD3,GMFG,DIAPH1,TOM1,CREG1,STK10,CFD,FUCA1,CSTB,CYBB,GLA,CTSD,TUBB,HEXB,CTSB,PTPRC,CXCL1,CTSH,FGR,CTSA,LAMP1,IGF2R,FCGR2A,LAMP2,CYBA,PKM,MMP9,ANPEP,B4GALT1,GNS,CD44,GM2A,CD58,CD53,NFKB1,TNFRSF1B,ITGAX,C5AR1,CTSS,MAPK1,GRN,PTPN6,CD68,IQGAP1,RAB5C,VCP,NCKAP1…	27.9423	2.33144e-41	6.23925e-39
Mac	GO:0051179	localization	biological_process	6151	430	SLC31A1,SLC31A2,SLC11A2,CAB39,CYBB,MCOLN1,SGK1,SYNGR2,RAB31,PICALM,FKBP1A,NUP214,KPNB1,AP3D1,KIF1B,BLOC1S1,BLOC1S2,CD74,CXCL1,CXCL8,CXCL2,CXCL3,C5AR1,NCKAP1L,FLNA,GNA13,SGK3,MACF1,SDCBP,DIAPH1,IL1B,SOD2,LYN,ITGA5,CTSH,FGR,CCL3,MMP9,MAPK1,CCR1,RDX,NUMB,MMP14,ADAM17,TNFAIP6,STX4,ILK,GPNMB,MAPRE1,FERMT3,DDRGK1,CXCL16,SPHK1,SLC1A3,SLC16A3,SLC23A2,RAB8A,RAB10,RAB8B,NPC1,ABCA1,APOE,APOC1,SOAT1,ABCG1,NP…	253.875	3.09769e-40	7.78741e-38
Mac	GO:0051234	establishment of localization	biological_process	5066	378	SLC31A1,SLC31A2,SLC11A2,CAB39,CYBB,MCOLN1,SGK1,SYNGR2,RAB31,PICALM,FKBP1A,NUP214,KPNB1,AP3D1,KIF1B,BLOC1S1,BLOC1S2,SLC1A3,SLC16A3,SLC23A2,RAB8A,RAB10,RAB8B,NPC1,ABCA1,APOE,APOC1,SOAT1,ABCG1,NPC2,STX12,CCL2,DNM2,MAPKAPK3,TAPBP,CYBA,WDR1,CALM3,SDCBP,ATP6V1B2,ATP6V1C1,ATP6V1E1,ATP6V1A,ATP6V0D1,TCIRG1,ATP6AP1,ATP6V1F,ATP6V0A1,ATP6V1H,RB1,CD84,MECP2,NFKBIA,PLTP,NR1H3,PLEK,CHMP1A,PSEN1,XPO1,CDC42,STX4,…	209.093	8.43902e-40	2.05912e-37
Mac	GO:0006810	transport	biological_process	4981	373	SLC31A1,SLC31A2,SLC11A2,CAB39,CYBB,MCOLN1,SGK1,SYNGR2,RAB31,PICALM,FKBP1A,NUP214,KPNB1,AP3D1,KIF1B,BLOC1S1,BLOC1S2,SLC1A3,SLC16A3,SLC23A2,RAB8A,RAB10,RAB8B,NPC1,ABCA1,APOE,APOC1,SOAT1,ABCG1,NPC2,STX12,CCL2,DNM2,MAPKAPK3,TAPBP,CYBA,WDR1,CALM3,SDCBP,ATP6V1B2,ATP6V1C1,ATP6V1E1,ATP6V1A,ATP6V0D1,TCIRG1,ATP6AP1,ATP6V1F,ATP6V0A1,ATP6V1H,CD84,MECP2,NFKBIA,PLTP,NR1H3,PLEK,CHMP1A,PSEN1,XPO1,STX4,VAMP3,STX1…	205.584	2.00143e-39	4.74397e-37
Mac	GO:0031982	vesicle	cellular_component	3814	381	SDCBP,CREG1,FUCA1,GLA,TUBB,HEXB,CTSA,GNS,GM2A,MAPK1,GRN,VCP,ACTR2,LYZ,NPC2,FABP5,CAP1,DYNC1H1,VAT1,TOLLIP,TRAPPC1,TPP1,RPN1,CTSD,CTSB,LAMP1,ATP6V1B2,CAPG,MMP14,ANXA11,RAB5C,TMEM33,YWHAZ,CLTC,RAB32,GNA13,GPNMB,SND1,PDCD6IP,ATP6V0A1,MYO5A,RAB10,NRP1,WIPF1,KIF1B,GABARAP,ITGA5,ATP6V1C1,ARRB2,SLC11A2,RGS19,CLCN7,AGFG1,CXCR4,RAB11A,CCDC88A,COMMD7,TMEM123,SGK3,ARAP1,FNBP1,PI4K2A,TBC1D2,MYOF,TBC1D7,CTSZ,…	157.418	4.18808e-75	3.47443e-71
Mac	GO:0031988	membrane-bounded vesicle	cellular_component	3626	361	SDCBP,CREG1,FUCA1,GLA,TUBB,HEXB,CTSA,GNS,GM2A,MAPK1,GRN,VCP,ACTR2,LYZ,NPC2,FABP5,CAP1,DYNC1H1,VAT1,TOLLIP,TRAPPC1,TPP1,RPN1,CTSD,CTSB,LAMP1,ATP6V1B2,CAPG,MMP14,ANXA11,RAB5C,TMEM33,YWHAZ,CLTC,RAB32,GNA13,GPNMB,SND1,PDCD6IP,ATP6V0A1,MYO5A,RAB10,STX11,PPT1,RAB8A,ATP6V0D1,STX4,DMXL2,RAB8B,TMEM230,VAMP8,APOE,CALR,TAPBP,CYBB,LAMP2,CYBA,DNM2,TCIRG1,RAB31,RAPGEF1,VAMP3,HLA-B,MCOLN1,RAB20,SCAMP2,HCK,IGF2R…	149.658	2.13628e-69	8.86128e-66
Mac	GO:0044444	cytoplasmic part	cellular_component	9316	597	TAPBP,HLA-DRA,HLA-DQA1,HLA-DRB1,HLA-DQB1,CD74,HLA-DPB1,HLA-DPA1,CALR,BCAP31,HLA-DRB5,HLA-B,SDCBP,CREG1,FUCA1,GLA,TUBB,HEXB,CTSA,GNS,GM2A,MAPK1,GRN,VCP,ACTR2,LYZ,NPC2,FABP5,CAP1,DYNC1H1,VAT1,TOLLIP,TRAPPC1,PPIF,BAX,MANBA,TPP1,GBA,CTSD,CTSL,ACP2,IFI30,LAMP2,CTSS,SDC2,LIPA,CTSK,PPT1,ASAH1,NEU1,LGMN,CLTC,PICALM,ASPH,TMEM38B,RPN1,CTSB,LAMP1,ATP6V1B2,CAPG,MMP14,ANXA11,RAB5C,TMEM33,YWHAZ,RAB32,GNA13,GPN…	384.506	3.89203e-57	6.99702e-54
Mac	GO:0070062	extracellular vesicular exosome	cellular_component	2739	288	PSMD14,SDCBP,PDXK,TPP1,MRAS,SCAMP3,NPC1,SCAMP2,ARPC1B,STX7,ARPC5,PSMD3,SYNGR2,ACSL4,TSPAN3,TPST2,SNX2,TOM1,WDR1,H2AFY,SH3BGRL,CREG1,STK10,RTN3,FMNL1,CYB5A,GSR,MT-CO2,CFD,IL1B,HLA-DRA,HLA-DRB1,APOE,APOC1,C1QA,C1QB,C1QC,GBA,FUCA1,CSTB,SOD2,CD74,ICAM1,GLA,EIF4E,ENO1,TPM3,CTSD,TUBB,HEXB,CTSL,PFN1,CTSB,LYN,RNASE1,PTPRC,CD48,LGALS1,ANXA4,CTSH,FGR,RAP2A,SPP1,CTSA,CD37,ACP2,RALA,RALB,LAMP1,G6PD,IGF2R,FCG…	113.049	4.30972e-57	6.99702e-54
Mac	GO:0043230	extracellular organelle	cellular_component	2741	288	PSMD14,SDCBP,PDXK,TPP1,MRAS,SCAMP3,NPC1,SCAMP2,ARPC1B,STX7,ARPC5,PSMD3,SYNGR2,ACSL4,TSPAN3,TPST2,SNX2,TOM1,WDR1,H2AFY,SH3BGRL,CREG1,STK10,RTN3,FMNL1,CYB5A,GSR,MT-CO2,CFD,IL1B,HLA-DRA,HLA-DRB1,APOE,APOC1,C1QA,C1QB,C1QC,GBA,FUCA1,CSTB,SOD2,CD74,ICAM1,GLA,EIF4E,ENO1,TPM3,CTSD,TUBB,HEXB,CTSL,PFN1,CTSB,LYN,RNASE1,PTPRC,CD48,LGALS1,ANXA4,CTSH,FGR,RAP2A,SPP1,CTSA,CD37,ACP2,RALA,RALB,LAMP1,G6PD,IGF2R,FCG…	113.131	5.06052e-57	6.99702e-54
Mac	GO:0065010	extracellular membrane-bounded organelle	cellular_component	2741	288	PSMD14,SDCBP,PDXK,TPP1,MRAS,SCAMP3,NPC1,SCAMP2,ARPC1B,STX7,ARPC5,PSMD3,SYNGR2,ACSL4,TSPAN3,TPST2,SNX2,TOM1,WDR1,H2AFY,SH3BGRL,CREG1,STK10,RTN3,FMNL1,CYB5A,GSR,MT-CO2,CFD,IL1B,HLA-DRA,HLA-DRB1,APOE,APOC1,C1QA,C1QB,C1QC,GBA,FUCA1,CSTB,SOD2,CD74,ICAM1,GLA,EIF4E,ENO1,TPM3,CTSD,TUBB,HEXB,CTSL,PFN1,CTSB,LYN,RNASE1,PTPRC,CD48,LGALS1,ANXA4,CTSH,FGR,RAP2A,SPP1,CTSA,CD37,ACP2,RALA,RALB,LAMP1,G6PD,IGF2R,FCG…	113.131	5.06052e-57	6.99702e-54
Mac	GO:0031410	cytoplasmic vesicle	cellular_component	1633	211	SDCBP,CREG1,FUCA1,GLA,TUBB,HEXB,CTSA,GNS,GM2A,MAPK1,GRN,VCP,ACTR2,LYZ,NPC2,FABP5,CAP1,DYNC1H1,VAT1,TOLLIP,TRAPPC1,TPP1,RPN1,CTSD,CTSB,LAMP1,ATP6V1B2,CAPG,MMP14,ANXA11,RAB5C,TMEM33,YWHAZ,CLTC,RAB32,GNA13,GPNMB,SND1,PDCD6IP,ATP6V0A1,MYO5A,RAB10,NRP1,WIPF1,KIF1B,GABARAP,ITGA5,ATP6V1C1,ARRB2,SLC11A2,RGS19,CLCN7,AGFG1,CXCR4,RAB11A,CCDC88A,COMMD7,TMEM123,SGK3,ARAP1,FNBP1,PI4K2A,TBC1D2,MYOF,TBC1D7,CTSZ,…	67.4	2.81562e-54	3.33691e-51
Mac	GO:0000323	lytic vacuole	cellular_component	665	128	SDCBP,CREG1,FUCA1,GLA,TUBB,HEXB,CTSA,GNS,GM2A,MAPK1,GRN,VCP,ACTR2,LYZ,NPC2,FABP5,CAP1,DYNC1H1,VAT1,TOLLIP,TRAPPC1,MANBA,TPP1,GBA,CD74,CTSD,CTSL,ACP2,IFI30,LAMP2,CTSS,SDC2,LIPA,CTSK,PPT1,ASAH1,NEU1,LGMN,LAMP1,NCOA4,AP3D1,NPC1,STX7,RNF13,AP1G1,GPR137B,HLA-DRA,HLA-DQA1,HLA-DRB1,HLA-DQB1,HLA-DPB1,IGF2R,ANPEP,HLA-DPA1,M6PR,ATP6V1B2,ATP6V1C1,HLA-DMA,ATP6V1E1,ATP6V1A,SLC11A2,PSEN1,RAB5C,CLCN7,AP1S2,ATP6…	27.447	8.92688e-51	6.73249e-48
Mac	GO:0005764	lysosome	cellular_component	665	128	SDCBP,CREG1,FUCA1,GLA,TUBB,HEXB,CTSA,GNS,GM2A,MAPK1,GRN,VCP,ACTR2,LYZ,NPC2,FABP5,CAP1,DYNC1H1,VAT1,TOLLIP,TRAPPC1,MANBA,TPP1,GBA,CD74,CTSD,CTSL,ACP2,IFI30,LAMP2,CTSS,SDC2,LIPA,CTSK,PPT1,ASAH1,NEU1,LGMN,LAMP1,NCOA4,AP3D1,NPC1,STX7,RNF13,AP1G1,GPR137B,HLA-DRA,HLA-DQA1,HLA-DRB1,HLA-DQB1,HLA-DPB1,IGF2R,ANPEP,HLA-DPA1,M6PR,ATP6V1B2,ATP6V1C1,HLA-DMA,ATP6V1E1,ATP6V1A,SLC11A2,PSEN1,RAB5C,CLCN7,AP1S2,ATP6…	27.447	8.92688e-51	6.73249e-48
Mac	GO:0016023	cytoplasmic membrane-bounded vesicle	cellular_component	1469	193	SDCBP,CREG1,FUCA1,GLA,TUBB,HEXB,CTSA,GNS,GM2A,MAPK1,GRN,VCP,ACTR2,LYZ,NPC2,FABP5,CAP1,DYNC1H1,VAT1,TOLLIP,TRAPPC1,TPP1,RPN1,CTSD,CTSB,LAMP1,ATP6V1B2,CAPG,MMP14,ANXA11,RAB5C,TMEM33,YWHAZ,CLTC,RAB32,GNA13,GPNMB,SND1,PDCD6IP,ATP6V0A1,MYO5A,RAB10,STX11,PPT1,RAB8A,ATP6V0D1,STX4,DMXL2,RAB8B,TMEM230,VAMP8,APOE,CALR,TAPBP,CYBB,LAMP2,CYBA,DNM2,TCIRG1,RAB31,RAPGEF1,VAMP3,HLA-B,MCOLN1,RAB20,SCAMP2,HCK,IGF2R…	60.6311	2.64754e-50	1.83033e-47
Mac	GO:0005773	vacuole	cellular_component	765	136	SDCBP,CREG1,FUCA1,GLA,TUBB,HEXB,CTSA,GNS,GM2A,MAPK1,GRN,VCP,ACTR2,LYZ,NPC2,FABP5,CAP1,DYNC1H1,VAT1,TOLLIP,TRAPPC1,MANBA,TPP1,GBA,CD74,CTSD,CTSL,ACP2,IFI30,LAMP2,CTSS,SDC2,LIPA,CTSK,PPT1,ASAH1,NEU1,LGMN,ATP6V0D1,TCIRG1,ATP6V1F,ATP6V0A1,LAMP1,NCOA4,GABARAP,RALB,TMEM230,C9orf72,C6orf106,AP3D1,NPC1,STX7,RNF13,AP1G1,GPR137B,HLA-DRA,HLA-DQA1,HLA-DRB1,HLA-DQB1,HLA-DPB1,IGF2R,ANPEP,HLA-DPA1,M6PR,ATP6V1B2…	31.5744	8.70732e-50	5.55661e-47
Mac	GO:0005737	cytoplasm	cellular_component	11220	646	TAPBP,HLA-DRA,HLA-DQA1,HLA-DRB1,HLA-DQB1,CD74,HLA-DPB1,HLA-DPA1,CALR,BCAP31,HLA-DRB5,HLA-B,SDCBP,CREG1,FUCA1,GLA,TUBB,HEXB,CTSA,GNS,GM2A,MAPK1,GRN,VCP,ACTR2,LYZ,NPC2,FABP5,CAP1,DYNC1H1,VAT1,TOLLIP,TRAPPC1,PPIF,BAX,MANBA,TPP1,GBA,CTSD,CTSL,ACP2,IFI30,LAMP2,CTSS,SDC2,LIPA,CTSK,PPT1,ASAH1,NEU1,LGMN,CLTC,PICALM,ASPH,TMEM38B,RPN1,CTSB,LAMP1,ATP6V1B2,CAPG,MMP14,ANXA11,RAB5C,TMEM33,YWHAZ,RAB32,GNA13,GPN…	463.091	4.49744e-47	2.48739e-44
Mac	GO:0044421	extracellular region part	cellular_component	3949	329	C1QA,C1QB,PI4K2A,TGFBI,ERBIN,APOE,MSR1,PLA2G7,ABCA1,APOC1,PLTP,LGALS1,MMP9,CALR,ECM1,MMP19,EMILIN2,FGL2,ENG,C1QC,MARCO,SDCBP,PFN1,MSN,ACTB,YWHAZ,ZBTB38,CNOT1,NRP1,SH3BGRL,CREG1,RTN3,IL1B,CSTB,ICAM1,ENO1,THBD,CTSD,CTSL,CTSB,CXCL1,CTSH,SRGN,CXCL8,CCL3,SPP1,CCL4,LAMP2,CCL2,LCP1,CPM,AKR1B1,ANPEP,B4GALT1,IL1RN,CXCL2,CXCL3,CTSS,S100A4,RDX,CTSK,MMP14,MECP2,LYZ,GNB2,BLOC1S1,CCL20,TNFAIP6,TNFAIP2,STX4,ADA…	162.99	4.46246e-43	1.42387e-40
Mac	GO:0044437	vacuolar part	cellular_component	553	107	SDCBP,CREG1,FUCA1,GLA,TUBB,HEXB,CTSA,GNS,GM2A,MAPK1,GRN,VCP,ACTR2,LYZ,NPC2,FABP5,CAP1,DYNC1H1,VAT1,TOLLIP,TRAPPC1,MANBA,TPP1,GBA,CD74,CTSD,CTSL,ACP2,IFI30,LAMP2,CTSS,SDC2,LIPA,CTSK,PPT1,ASAH1,NEU1,LGMN,ATP6V0D1,TCIRG1,ATP6V1F,ATP6V0A1,AP3D1,NPC1,STX7,RNF13,AP1G1,GPR137B,HLA-DRA,HLA-DQA1,HLA-DRB1,HLA-DQB1,HLA-DPB1,LAMP1,IGF2R,ANPEP,HLA-DPA1,M6PR,ATP6V1B2,ATP6V1C1,HLA-DMA,ATP6V1E1,ATP6V1A,SLC11A2,P…	22.8244	1.69034e-42	5.19373e-40
Mac	GO:0044433	cytoplasmic vesicle part	cellular_component	1062	148	SDCBP,CREG1,FUCA1,GLA,TUBB,HEXB,CTSA,GNS,GM2A,MAPK1,GRN,VCP,ACTR2,LYZ,NPC2,FABP5,CAP1,DYNC1H1,VAT1,TOLLIP,TRAPPC1,RAB32,CLTC,APOE,CALR,TAPBP,CYBB,LAMP2,CYBA,DNM2,RAB8A,RAB10,ATP6V0D1,STX4,TCIRG1,RAB31,RAPGEF1,VAMP3,HLA-B,RAB8B,ATP6V0A1,VAMP8,MCOLN1,RAB20,PDXK,CTSD,CXCL1,NFKB1,PTPN6,KPNB1,CYFIP1,NEU1,CTSZ,SYNGR2,BCL2L1,DMXL2,TYROBP,DIAPH1,PTPRC,IGF2R,FCGR2A,ANPEP,B4GALT1,CD44,CD58,ITGAX,C5AR1,IQGA…	43.8327	6.70629e-41	1.7386e-38
Mac	GO:0030141	secretory granule	cellular_component	780	117	SDCBP,CREG1,FUCA1,GLA,TUBB,HEXB,CTSA,GNS,GM2A,MAPK1,GRN,VCP,ACTR2,LYZ,NPC2,FABP5,CAP1,DYNC1H1,VAT1,TOLLIP,TRAPPC1,LAMP2,PDXK,CTSD,CXCL1,NFKB1,PTPN6,KPNB1,CYFIP1,NEU1,CTSZ,STX7,ANXA11,STXBP2,TYROBP,DIAPH1,PTPRC,IGF2R,FCGR2A,ANPEP,B4GALT1,CD44,CD58,ITGAX,C5AR1,IQGAP1,NCKAP1L,RAB8A,RAB10,RHOG,IQGAP2,RAB31,RAB8B,ATP6V0A1,VAMP8,NCF2,CALR,CTNNA1,NUDT1,SRGN,DLD,APLP2,CD109,LHFPL2,CYB5R1,STX4,MANBA,TOM1,…	32.1935	3.67057e-35	7.42709e-33
Mac	GO:0005576	extracellular region	cellular_component	4709	349	C1QA,C1QB,PI4K2A,TGFBI,ERBIN,APOE,MSR1,PLA2G7,ABCA1,APOC1,PLTP,LGALS1,MMP9,CALR,ECM1,MMP19,EMILIN2,PSMD14,SDCBP,PDXK,NPC1,ARPC5,PSMD3,GMFG,NRP2,WDR1,CREG1,CFD,IL1B,C1QC,FUCA1,CSTB,ISG15,GLA,CTSD,TUBB,HEXB,CTSL,CTSB,PLEK,IL6R,CXCL1,CTSH,FGR,SRGN,CXCL8,CCL3,SPP1,CTSA,CCL4,IFI30,CCL2,FOLR2,CPM,PKM,CSF2RA,GNS,GM2A,NFKB1,CXCL2,CXCL3,TNFRSF1B,FLNA,CTSS,S100A4,MAPK1,GRN,PTPN6,TAGLN2,CTSK,CAPZA2,CASP4,SE…	194.358	6.1546e-35	1.21568e-32
Mac	GO:0031090	organelle membrane	cellular_component	3332	268	TAPBP,HLA-DRA,HLA-DQA1,HLA-DRB1,HLA-DQB1,CD74,HLA-DPB1,HLA-DPA1,CALR,BCAP31,HLA-DRB5,HLA-B,ASPH,TMEM38B,ACSL4,PPP1R15A,CYB5A,HK1,GK,ACSL1,IFI27,SLC11A2,BID,BAX,BCL2L1,MCL1,MTX1,RAB32,VPS13C,CISD2,SLC44A1,VAT1,AIFM2,STARD7,ACSL5,ATP6V0D1,TCIRG1,ATP6V1F,ATP6V0A1,LAMTOR2,STX7,SNX2,SNX4,RAB5C,SNX1,RAB31,RABEP1,ZFYVE16,STX12,SNX27,RUFY1,VAMP8,EHD4,GGA2,GGA1,SNX8,RPN1,ARL6IP1,CHMP1A,PPIF,ATP6AP1,VMA21,…	137.524	1.25014e-30	2.20662e-28
Mac	GO:0005768	endosome	cellular_component	846	112	LAMTOR2,STX7,SNX2,SNX4,RAB5C,SNX1,RAB31,RABEP1,HLA-B,ZFYVE16,STX12,SNX27,RUFY1,VAMP8,EHD4,GGA2,GGA1,SNX8,NRP1,PTPN1,CHMP1A,TLR4,AP3D1,HLA-DQA1,HLA-DQB1,HLA-DPB1,LAMP1,HLA-DPA1,CD68,IRAK1,ATP6V0D1,TCIRG1,ACAP2,ATP6AP1,SLC48A1,PLEKHM2,ZNRF2,ATP6V0A1,TMBIM1,VPS35,MCOLN1,UBAP1,SPG21,PLEKHM1,LY96,CD74,RAB11A,BST2,ARPC5,TOM1,IGF2R,CYBA,M6PR,GRN,ATP6V1E1,ABCG1,DNM2,RAB10,ARF6,GRB2,CLTC,STX4,RAPGEF1,WASH…	34.9176	1.07958e-28	1.72235e-26
Mac	GO:0005829	cytosol	cellular_component	4909	340	PIK3R5,BLOC1S1,WASHC4,BLOC1S2,STX12,PI4K2A,BAG6,CNOT1,PGP,TRAPPC2L,SGK1,PSMD14,SDCBP,PIR,PDXK,NRP1,BACH1,PPP1R12A,XPO1,SYNJ2,ARPC1B,ARPC5,CFLAR,PSMD3,RIPK2,WIPF1,FOXO3,RNF13,AP1G1,SSNA1,ZEB2,EIF4E2,DIAPH1,LPXN,SNX2,CYTIP,TOM1,NBN,WDR1,SKAP2,PPP1R15A,GABARAP,FMNL1,CYB5A,GSR,IL1B,CSTB,RPN1,ISG15,JUN,EIF4E,ENO1,TPM3,PFN1,LYN,PLEK,HCK,LGALS1,CTSH,FGR,RAP2A,CCL3,LAMP1,G6PD,IFI30,ACP5,LCP1,HCLS1,NCF1,P…	202.613	1.02403e-27	1.6029e-25
Mac	GO:0005515	protein binding	molecular_function	11189	614	PTPRJ,ENG,FKBP1A,CFLAR,TUBB,HCLS1,NFKBIA,UQCRC1,ARRB2,CDKN1A,CAPG,IQGAP1,DNM2,BCAP31,NCKAP1L,RAP1B,ATP6V0D1,GNB1,GNB2,CYFIP1,ABI1,BID,TMBIM1,FEM1B,CTNNB1,PRMT2,MED13,FMNL1,NCF2,FLNA,IQGAP2,DOCK4,CORO1C,GNA13,ARAP1,CXCL1,CXCL2,CXCL3,TUBGCP2,MACF1,PTPN1,YWHAG,AHR,CD74,CALR,ICAM1,LYN,ITGA5,LCP1,SYK,MMP14,ADAM17,ILK,ADAM9,GPNMB,TGFBI,FERMT3,ERBIN,TLN1,GMFG,GMFB,CORO1B,SNX9,PLEK,MARCKS,TWF2,CNOT1,XPO1…	461.812	3.05732e-32	5.76443e-30
Mac	GO:0019899	enzyme binding	molecular_function	1837	155	FMNL1,NCF2,FLNA,IQGAP1,IQGAP2,CYFIP1,DOCK4,CORO1C,PLEK,MARCKS,YWHAG,ADAM9,TWF2,ABCA1,MAPK1,SYK,PPP1R18,TRPC4AP,SCAMP3,EIF4E2,GABARAP,JUN,RB1,TUBB,LYN,RALA,RALB,TNFRSF1B,NFKBIA,CALR,UQCRC1,ARRB2,CDKN1A,BAG6,UBE2A,VCP,BID,CXCR4,UBE2M,YWHAZ,UBE2L3,TUBA1B,MDM2,TRIM28,CACUL1,TANK,TNFRSF14,OTUB1,TOLLIP,UBE2Z,CACYBP,UBE2J1,SNX9,PTPRJ,TNIP1,MAPKAPK3,PTPN1,ARPP19,SPHK1,CTTNBP2NL,CDC42,PPP1R12A,FOXO3,H2AFY…	75.8198	1.48014e-18	1.07334e-16
Mac	GO:0005488	binding	molecular_function	14552	692	PTPRJ,PLTP,PITPNA,ENG,FKBP1A,CFLAR,TUBB,HCLS1,NFKBIA,UQCRC1,ARRB2,CDKN1A,CAPG,IQGAP1,DNM2,BCAP31,NCKAP1L,RAP1B,ATP6V0D1,GNB1,GNB2,CYFIP1,ABI1,BID,TMBIM1,FEM1B,PDXK,CELF1,CHM,SMCHD1,SGK1,DDX39A,BCKDK,RIPK2,KIF1B,ACSL4,STK10,ABCA1,MAP4K4,LYN,HCK,FGR,GTF2F2,PKM,GLUL,HK1,EIF2AK2,ATP2B1,ATP6V1B2,WARS,MAPK1,GK,ACSL1,MYH9,ATP6V1A,MAP3K8,ABL2,SYK,ABCG1,MAP2K3,UBE2A,IDH3G,IRAK1,UBE2D1,CLCN7,RPS6KA3,DAPK1,…	600.615	7.75736e-18	5.02774e-16
Mac	GO:0016787	hydrolase activity	molecular_function	3843	257	RNASE1,NUDT1,CHM,SAMHD1,YME1L1,NBN,TAPBP,USP12,CTSD,CTSL,CTSB,CTSH,CTSS,CTSK,CASP4,LGMN,CTSZ,ATP6V1B2,ATP6V1C1,ATP6V1E1,ATP6V1A,ATP6V0D1,TCIRG1,ATP6AP1,ATP6V1F,ATP6V0A1,ATP6V1H,PGP,MRAS,TUBB,RAP2A,RALA,RALB,DNM2,RAB5C,ARL4C,CDC42,RAB8A,RAB10,RAP1B,RAP2B,RND3,ARF6,RAB11A,GNB1,GNB2,TUBA1B,RHOG,GNA12,RAB31,RAB32,GNA13,RAB8B,RIT1,ARL8A,TUBA1C,RAB1B,RRAGC,ARL8B,RAB20,SEPT9,TNFAIP8,IFI6,CD44,POR,TNFRSF…	158.615	2.26148e-17	1.38972e-15
Mac	GO:0003824	catalytic activity	molecular_function	7401	415	RB1,BCKDK,IQGAP1,IRAK1,AKAP13,ILK,PIK3R5,SH3BP5,MVP,KDM5A,RNASE1,CSGALNACT2,MPP1,NUDT1,PSEN1,SMS,CHM,CYB5R4,SAMHD1,YME1L1,NDUFS8,NBN,HSD3B7,TAPBP,USP12,CTSD,CTSL,CTSB,CTSH,CTSS,CTSK,CASP4,LGMN,CTSZ,LYN,SYK,NAA50,ATP6V1B2,ATP6V1C1,ATP6V1E1,ATP6V1A,ATP6V0D1,TCIRG1,ATP6AP1,ATP6V1F,ATP6V0A1,ATP6V1H,GMFG,PTPRC,WARS,GMFB,YWHAG,TAOK3,PRKAG2,PGP,GLUL,MRAS,TUBB,RAP2A,RALA,RALB,DNM2,RAB5C,ARL4C,CDC42,RAB8A…	305.467	3.65231e-16	2.13377e-14
Mac	GO:0003779	actin binding	molecular_function	408	57	SHTN1,ARPC1B,ARPC5,WDR1,FMNL1,TPM3,LCP1,FLNA,MARCKS,CTNNA1,MYH9,CAPG,ABL2,CAPZB,AIF1,ARPC4,ACTR3,ACTR2,TPM4,FLII,IQGAP2,CYFIP1,CORO1B,CORO1C,MACF1,TLN1,WIPF1,GMFG,DIAPH1,PFN1,HCLS1,MSN,S100A4,RDX,CAPZA2,VASP,CAPZA1,GMFB,CXCR4,CAP1,MYO9B,COTL1,INF2,CCDC88A,FKBP15,PPP1R18,SSH1,FMNL2,PHACTR1,TLNRD1,PARVB,EPB41L3,MYO5A,MTSS1,TMSB4X,TMSB10,TWF2	16.8397	5.43408e-16	3.13063e-14
Mac	GO:0008092	cytoskeletal protein binding	molecular_function	870	85	TUBGCP2,MACF1,RAB8A,RAB10,RAB11A,SHTN1,ARPC1B,ARPC5,WDR1,FMNL1,TPM3,LCP1,FLNA,MARCKS,CTNNA1,MYH9,CAPG,ABL2,CAPZB,AIF1,ARPC4,ACTR3,ACTR2,TPM4,FLII,IQGAP2,CYFIP1,CORO1B,CORO1C,TLN1,WIPF1,GMFG,DIAPH1,PFN1,HCLS1,MSN,S100A4,RDX,CAPZA2,VASP,CAPZA1,GMFB,CXCR4,CAP1,MYO9B,COTL1,INF2,CCDC88A,FKBP15,PPP1R18,SSH1,FMNL2,PHACTR1,TLNRD1,PARVB,EPB41L3,MYO5A,NFKB1,ARL4C,ARL8A,ARL8B,GABARAP,KIF1B,DNM2,CEP350,CDK5R…	35.9081	9.9738e-14	4.59681e-12
Mac	GO:0045296	cadherin binding	molecular_function	278	41	SHTN1,SDCBP,SNX2,ENO1,PFN1,PKM,PTPN1,FLNA,CTNNA1,CTNNB1,RDX,MYH9,TAGLN2,CAPG,IQGAP1,CAPZB,NUMB,PSEN1,VASP,CAPZA1,YWHAZ,PICALM,SNX1,TRIM25,MAPRE1,TWF2,LARP1,SND1,ABI1,ARHGAP18,EFHD2,FMNL2,P2RX4,CORO1B,TBC1D2,EHD4,SEPT9,ASAP1,MACF1,TLN1,SNX9	11.4741	1.26635e-12	5.0508e-11
Mac	GO:0050839	cell adhesion molecule binding	molecular_function	336	43	MSN,PTPN6,SHTN1,SDCBP,SNX2,ENO1,PFN1,PKM,PTPN1,FLNA,CTNNA1,CTNNB1,RDX,MYH9,TAGLN2,CAPG,IQGAP1,CAPZB,NUMB,PSEN1,VASP,CAPZA1,YWHAZ,PICALM,SNX1,TRIM25,MAPRE1,TWF2,LARP1,SND1,ABI1,ARHGAP18,EFHD2,FMNL2,P2RX4,CORO1B,TBC1D2,EHD4,SEPT9,ASAP1,MACF1,TLN1,SNX9	13.868	4.34553e-11	1.37597e-09
Mac	GO:0005102	receptor binding	molecular_function	1520	115	CFLAR,BID,TMBIM1,FEM1B,CTNNB1,PRMT2,MED13,ARRB2,GNB1,GNA13,ARAP1,ENG,CXCL1,CXCL2,CXCL3,PTPN1,YWHAG,DOCK4,ICAM1,LYN,ITGA5,LCP1,CALR,SYK,MMP14,ADAM17,ILK,ADAM9,GPNMB,TGFBI,FERMT3,ERBIN,TLN1,FLNA,SNX2,SNX4,GRB2,SNX1,IL1RN,IL6R,MYO9B,NRP1,CD74,CCL20,PDCD6IP,METRNL,ETS2,FKBP4,GABARAP,TOLLIP,UNC93B1,CXCL8,SPG21,FKBP1A,ECM1,APOE,CLTC,PICALM,FGR,TLR4,MTSS1,RIPK2,TYROBP,DIAPH1,ABCA1,GBA,GLA,PFN1,HCK,CCL2,…	62.736	1.09289e-10	3.13724e-09
Mac	GO:0046961	proton-transporting ATPase activity, rotational mechanism	molecular_function	22	11	ATP6V1B2,ATP6V1C1,ATP6V1E1,ATP6V1A,ATP6V0D1,TCIRG1,ATP6AP1,ATP6V1F,ATP6V0A1,ATP6V1H,PPIF	0.908022	2.5694e-10	6.92068e-09
Mac	GO:0017111	nucleoside-triphosphatase activity	molecular_function	1581	117	CHM,YME1L1,NBN,TAPBP,ATP6V1B2,ATP6V1C1,ATP6V1E1,ATP6V1A,ATP6V0D1,TCIRG1,ATP6AP1,ATP6V1F,ATP6V0A1,ATP6V1H,MRAS,TUBB,RAP2A,RALA,RALB,NUDT1,DNM2,RAB5C,ARL4C,CDC42,RAB8A,RAB10,RAP1B,RAP2B,RND3,ARF6,RAB11A,GNB1,GNB2,TUBA1B,RHOG,GNA12,RAB31,RAB32,GNA13,RAB8B,RIT1,ARL8A,TUBA1C,RAB1B,RRAGC,ARL8B,RAB20,SEPT9,AKAP13,ABR,ARHGEF10L,ITSN2,GPSM3,PFN1,DYNC1H1,ABCG1,ARRB2,RDX,IQGAP1,IQGAP2,NRP1,ICAM1,JUN,CCL3,CC…	65.2537	2.85394e-10	7.63751e-09
Mac	GO:0032403	protein complex binding	molecular_function	529	55	ENG,FKBP1A,CFLAR,TUBB,HCLS1,NFKBIA,UQCRC1,ARRB2,CDKN1A,CAPG,IQGAP1,DNM2,BCAP31,NCKAP1L,RAP1B,ATP6V0D1,GNB1,GNB2,CYFIP1,ABI1,ICAM1,LYN,ITGA5,LCP1,CALR,SYK,MMP14,ADAM17,ILK,ADAM9,GPNMB,TGFBI,FERMT3,ERBIN,TLN1,GMFG,GMFB,IQGAP2,CORO1B,SNX9,RAB32,PI4K2A,GNA12,GNA13,PIK3R5,FCER1G,FCGR2A,PSMD14,BAG6,ADRM1,SNX2,SNX4,PTPN1,SNX1,SUPT4H1	21.8338	2.97326e-10	7.93124e-09
Mac	GO:0003924	GTPase activity	molecular_function	972	82	CHM,MRAS,TUBB,RAP2A,RALA,RALB,NUDT1,DNM2,RAB5C,ARL4C,CDC42,RAB8A,RAB10,RAP1B,RAP2B,RND3,ARF6,RAB11A,GNB1,GNB2,TUBA1B,RHOG,GNA12,RAB31,RAB32,GNA13,RAB8B,RIT1,ARL8A,TUBA1C,RAB1B,RRAGC,ARL8B,RAB20,SEPT9,AKAP13,ABR,ARHGEF10L,ITSN2,GPSM3,ARRB2,RDX,IQGAP1,IQGAP2,NRP1,ICAM1,JUN,CCL3,CCL4,CCL2,LIMS1,RGS19,ARHGDIA,AGFG1,NCKAP1L,CCL20,RASGEF1B,MYO9B,PICALM,RAPGEF1,ACAP2,RABEP1,RSU1,TRIP10,IQSEC1,ARHGAP22,D…	40.118	4.98651e-10	1.27679e-08
Mac	GO:0019904	protein domain specific binding	molecular_function	657	62	CNOT1,XPO1,IL1B,TUBB,LAMP1,LAMP2,ETS2,WARS,ARRB2,RDX,MYH9,CAPG,IQGAP1,MECP2,VCP,RAP2B,YWHAG,YWHAZ,MDM2,PLAUR,KPNB1,RABEP1,CACYBP,CHMP1A,MBD2,RIPK2,TLN1,RAB8B,TRIM28,TAF9,BAX,BCL2L1,MCL1,WIPF1,SH3BP5,SH3BGRL,LYN,CYBA,HCLS1,NCF1,PTPN6,VASP,DNM2,GRB2,SIRPA,ADAM17,PTPN12,ILK,ADAM9,RAPGEF1,ABI1,DOCK4,OSTF1,RUFY1,CASP4,CDC42,ATP2B1,SDC2,PSEN1,SYK,DAZAP2,JUN	27.1168	1.08437e-09	2.6151e-08
Mac	GO:0016462	pyrophosphatase activity	molecular_function	1625	117	NUDT1,CHM,YME1L1,NBN,TAPBP,ATP6V1B2,ATP6V1C1,ATP6V1E1,ATP6V1A,ATP6V0D1,TCIRG1,ATP6AP1,ATP6V1F,ATP6V0A1,ATP6V1H,MRAS,TUBB,RAP2A,RALA,RALB,DNM2,RAB5C,ARL4C,CDC42,RAB8A,RAB10,RAP1B,RAP2B,RND3,ARF6,RAB11A,GNB1,GNB2,TUBA1B,RHOG,GNA12,RAB31,RAB32,GNA13,RAB8B,RIT1,ARL8A,TUBA1C,RAB1B,RRAGC,ARL8B,RAB20,SEPT9,AKAP13,ABR,ARHGEF10L,ITSN2,GPSM3,PFN1,DYNC1H1,ABCG1,ARRB2,RDX,IQGAP1,IQGAP2,NRP1,ICAM1,JUN,CCL3,CC…	67.0698	1.47933e-09	3.50642e-08
Mac	GO:0016818	hydrolase activity, acting on acid anhydrides, in phosphorus-containing anhydrides	molecular_function	1627	117	NUDT1,CHM,YME1L1,NBN,TAPBP,ATP6V1B2,ATP6V1C1,ATP6V1E1,ATP6V1A,ATP6V0D1,TCIRG1,ATP6AP1,ATP6V1F,ATP6V0A1,ATP6V1H,MRAS,TUBB,RAP2A,RALA,RALB,DNM2,RAB5C,ARL4C,CDC42,RAB8A,RAB10,RAP1B,RAP2B,RND3,ARF6,RAB11A,GNB1,GNB2,TUBA1B,RHOG,GNA12,RAB31,RAB32,GNA13,RAB8B,RIT1,ARL8A,TUBA1C,RAB1B,RRAGC,ARL8B,RAB20,SEPT9,AKAP13,ABR,ARHGEF10L,ITSN2,GPSM3,PFN1,DYNC1H1,ABCG1,ARRB2,RDX,IQGAP1,IQGAP2,NRP1,ICAM1,JUN,CCL3,CC…	67.1523	1.59053e-09	3.74858e-08
Mac	GO:0016817	hydrolase activity, acting on acid anhydrides	molecular_function	1630	117	NUDT1,CHM,YME1L1,NBN,TAPBP,ATP6V1B2,ATP6V1C1,ATP6V1E1,ATP6V1A,ATP6V0D1,TCIRG1,ATP6AP1,ATP6V1F,ATP6V0A1,ATP6V1H,MRAS,TUBB,RAP2A,RALA,RALB,DNM2,RAB5C,ARL4C,CDC42,RAB8A,RAB10,RAP1B,RAP2B,RND3,ARF6,RAB11A,GNB1,GNB2,TUBA1B,RHOG,GNA12,RAB31,RAB32,GNA13,RAB8B,RIT1,ARL8A,TUBA1C,RAB1B,RRAGC,ARL8B,RAB20,SEPT9,AKAP13,ABR,ARHGEF10L,ITSN2,GPSM3,PFN1,DYNC1H1,ABCG1,ARRB2,RDX,IQGAP1,IQGAP2,NRP1,ICAM1,JUN,CCL3,CC…	67.2761	1.77254e-09	4.14225e-08
Mac	GO:0051015	actin filament binding	molecular_function	159	26	SHTN1,ARPC1B,ARPC5,WDR1,FMNL1,TPM3,LCP1,FLNA,MARCKS,CTNNA1,MYH9,CAPG,ABL2,CAPZB,AIF1,ARPC4,ACTR3,ACTR2,TPM4,FLII,IQGAP2,CYFIP1,CORO1B,CORO1C,MACF1,TLN1	6.56252	1.81501e-09	4.21774e-08
Mac	GO:0042802	identical protein binding	molecular_function	1619	114	DDX39A,SDCBP,SLC31A1,MTSS1,RIPK2,SSNA1,TYROBP,STK10,APOE,SOD2,CD74,JUN,RB1,ANXA4,CCL3,G6PD,IGF2R,CCL4,LCP1,PKM,MMP9,GLUL,EIF2AK2,NFKB1,NFKBIA,S100A4,MAPK1,MARCKS,ARRB2,SDC2,CTNNA1,NAMPT,DAPK1,VCP,ACTB,CDC42,LYZ,YWHAG,PSMC6,GRB2,YWHAZ,TPM4,LACTB,MDM2,APLP2,BAX,BCL2L1,FCHO2,BST2,STK4,SNX1,ALCAM,MVP,TNIP1,DAZAP2,ARL6IP1,TRIP10,MAPRE1,DESI1,PIK3AP1,CLEC2B,ORAI1,SDSL,MSANTD3,FNBP1,HSD17B14,CORO1B,NPL,…	66.8221	8.79457e-09	1.86598e-07
EndC	GO:0010033	response to organic substance	biological_process	2665	207	CDH13,SIGIRR,PPP2R2A,RELA,PEA15,MAP1LC3A,DHX15,ISG15,SP100,ROCK2,MSN,RAMP2,CAV1,GNB1,ADAR,ETS1,NQO1,STAT3,CASP3,CDKN1B,BID,AKR1C1,PMAIP1,RALB,TMEM173,ZFP36,ZFP36L2,ELF1,AKR1C3,RORA,PPARA,APP,STC1,RAP1B,ZFP36L1,FYN,JAK1,STAT5A,BRWD1,ICAM1,RANBP2,RRM2B,PIK3C2A,PTPN2,PTPRA,NAMPT,GSK3A,CAV2,FOXO1,GAB1,APPL1,PXDN,CFLAR,IQGAP1,PTPN12,HYAL2,ATP1A1,ABCG1,FKBP1A,CYP1A1,LGALS1,NFKBIA,AKAP13,MT-CYB,BAX,YWHA…	103.076	1.42507e-24	7.75139e-22
EndC	GO:0070887	cellular response to chemical stimulus	biological_process	2537	200	CFLAR,ICAM1,RORA,STC1,NPEPPS,GNB1,ZFP36L1,PMAIP1,NFE2L2,NDRG1,ERO1A,EPAS1,NOP53,CD74,CDH13,SIGIRR,ROCK2,MSN,LYN,RELA,SMAD4,SMAD1,RALB,CAV1,TMEM173,ZFP36,ZFP36L2,ELF1,JUN,JUNB,JUND,AKR1C3,IQGAP1,MEF2A,WNK1,PPARA,APP,RAP1B,FYN,JAK1,STAT3,STAT5A,BRWD1,PIK3C2A,PTPN2,PTPRA,NAMPT,GSK3A,CAV2,FOXO1,GAB1,APPL1,PXDN,PTPN12,HYAL2,ATP1A1,B2M,RB1,RHOG,DOCK4,FLT1,RPS19,CYP1A1,LGALS1,NFKBIA,CDKN1B,AKAP13,PPP1R1…	98.1249	1.93747e-24	9.8359e-22
EndC	GO:0044763	single-organism cellular process	biological_process	12747	612	PDCL,SMAD1,NRP1,SERPINE1,CLIC1,NEDD4,TBRG1,CYTH1,AP1AR,PDGFA,FLT1,KITLG,IQGAP1,AKAP13,ICAM1,CFLAR,RORA,STC1,NPEPPS,GNB1,ZFP36L1,PMAIP1,NFE2L2,NDRG1,ERO1A,EPAS1,NOP53,MT-ATP6,MT-ATP8,PEA15,FKBP1A,BACH1,ARID4B,IPO7,STAT3,NUTF2,KPNB1,PPP1R10,NUP50,UBC,KDR,CDKN1A,CDKN1B,FOXO1,CD74,CASP3,SMAD2,RANBP2,CDH13,NCK1,FLNA,RHOB,LAMA4,SLK,MACF1,SNX6,WASL,CAP1,ABI1,ABCE1,SDCBP,DAPK3,ACTN4,SPAG9,DIAPH1,ITGAV,LY…	493.023	2.1241e-24	1.01094e-21
EndC	GO:0044767	single-organism developmental process	biological_process	4613	300	BMPR2,NIPBL,CDKN1B,S1PR1,ICAM1,ARID4B,NRP1,FLT1,NAV2,SERPINE1,ENG,TMEM204,APP,SMAD2,SOX18,ACVRL1,PAFAH1B1,PLCB1,NFIB,RHOB,SF1,NASP,BCL2L11,RB1,LYN,STMN1,NEDD4,RAB11A,MAP4K4,KITLG,CTNNA1,EIF2B2,BAX,SMAD4,RBPJ,COL18A1,STC1,HEG1,PHACTR4,ZEB1,CTHRC1,HDAC7,JCAD,WDR1,PDGFA,WASL,MT-CO1,MT-ATP6,CYP1A1,JUN,NQO1,JUND,STAT3,GSK3A,RELA,NFE2L2,LGALS1,PTPN2,WWTR1,CFLAR,CD34,IQGAP1,CYFIP1,RERE,FLNA,ACTR3,ASAP1,…	178.42	3.77563e-24	1.5973e-21
EndC	GO:0048522	positive regulation of cellular process	biological_process	4720	303	WASL,DAB2,PICALM,PDGFA,FLT1,KITLG,IQGAP1,AKAP13,CD74,PPARA,BID,BAX,PMAIP1,SNX9,SDCBP,DAPK3,ACTN4,SPAG9,DIAPH1,ITGAV,LYN,S1PR1,RDX,KDR,COL18A1,MCAM,NUMB,CDH13,ADAM17,SMAD3,PTK2,MYLK,RIPOR1,CBLL1,SYNE2,SPHK1,LMCD1,POLR2A,RBPJ,CDC42EP3,CTNNA1,PGF,VEGFB,RELA,SMAD4,SMAD1,PABPC1,ZFP36,ZFP36L2,ZFP36L1,TNRC6B,CYFIP1,FOXO1,OPTN,PLK2,PLCB1,NRP1,HDAC7,JCAD,LGALS1,UBC,MAP2K3,MAPKAPK2,PEA15,PAXBP1,BMPR2,PAFAH…	182.558	1.66797e-23	6.35081e-21
EndC	GO:0071310	cellular response to organic substance	biological_process	2063	170	CDH13,SIGIRR,ROCK2,MSN,GNB1,RALB,CAV1,TMEM173,ZFP36,ZFP36L2,ELF1,AKR1C3,RORA,PPARA,APP,STC1,RAP1B,ZFP36L1,FYN,JAK1,STAT3,STAT5A,BRWD1,PIK3C2A,PTPN2,PTPRA,NAMPT,GSK3A,CAV2,FOXO1,GAB1,APPL1,PXDN,CFLAR,IQGAP1,PTPN12,HYAL2,ATP1A1,CYP1A1,LGALS1,NFKBIA,CDKN1B,AKAP13,BAX,YWHAG,CYFIP1,SIK2,YES1,COL4A2,ACVRL1,CRK,SMAD3,LARP1,RDX,NRP2,FLT1,ICAM1,IFNGR1,RELA,SERPINE1,TNIP1,PRPF8,CREBRF,MT-ND3,EPHX1,SDCBP,AD…	79.7918	1.71585e-22	5.78202e-20
EndC	GO:0048519	negative regulation of biological process	biological_process	4455	288	SERPINE1,ATF4,SH3BP5,PTPN2,CAV1,HYAL2,CDKN1B,PEA15,ITGAV,SNX6,SIGIRR,STMN1,FKBP4,LYN,SEC14L1,DAB2,FOXP1,NCK1,SMAD4,ATP1A1,MAP4K4,PDGFA,MARCH7,BAX,CNKSR3,ZFP36,MCTP1,SDCBP,SPRY1,CD34,GMFG,GADD45B,HSPB1,RB1,GNAQ,YWHAG,WWTR1,ELF1,NOP53,ZNF207,ACVRL1,CAV2,NFIB,HGS,UBC,RNF149,RDX,ACTN4,ACTN1,SP100,RBCK1,SMAD3,RERE,PAFAH1B1,CDKN1A,GRB10,ANKLE2,CTNNA1,PHACTR4,CD74,CLIC2,CASP3,TMOD3,VAT1,PDCL,TRIAP1,ETS1…	172.308	1.74638e-22	5.78202e-20
EndC	GO:0048518	positive regulation of biological process	biological_process	5268	324	WASL,DAB2,PICALM,PDGFA,FLT1,KITLG,IQGAP1,AKAP13,UBC,CD74,PPARA,BID,BAX,PMAIP1,SNX9,SDCBP,DAPK3,ACTN4,SPAG9,DIAPH1,ITGAV,LYN,S1PR1,RDX,KDR,COL18A1,MCAM,NUMB,CDH13,ADAM17,SMAD3,PTK2,MYLK,RIPOR1,CBLL1,SYNE2,SPHK1,LMCD1,POLR2A,RBPJ,CDC42EP3,CTNNA1,SEC14L1,PGF,VEGFB,PAFAH1B1,PLCB1,ATP1A1,GSK3A,RELA,SMAD4,SMAD1,PABPC1,ZFP36,ZFP36L2,ZFP36L1,TNRC6B,CD34,CD83,CYFIP1,FOXO1,OPTN,PLK2,HEG1,PTPN2,ELF1,PLCG2,N…	203.753	2.32879e-22	7.38905e-20
EndC	GO:0050896	response to stimulus	biological_process	8688	463	KPNA4,MT-ND6,JUN,CASP3,CRK,PDCL,SMAD1,NRP1,CYTH1,PDGFA,FLT1,KITLG,IQGAP1,AKAP13,ICAM1,CFLAR,RORA,STC1,NPEPPS,GNB1,ZFP36L1,PMAIP1,NFE2L2,NDRG1,ERO1A,EPAS1,NOP53,PEA15,UBC,KDR,CDKN1A,CDKN1B,FOXO1,CD74,CDH13,SNX6,APP,NAV2,LMCD1,GSK3A,IGFBP4,SIGIRR,RBPJ,BAX,IFI16,CTNNA1,MAPKAPK2,RANBP2,FKBP4,EP300,NUP54,HSPH1,NUP50,HLA-E,ADAM17,TNFRSF14,PPP2R2A,RELA,MAP1LC3A,DHX15,LYN,SEC14L1,MT-ND1,ASCC3,ISG15,SP100…	336.031	4.53934e-22	1.28026e-19
EndC	GO:0044699	single-organism process	biological_process	13543	630	PDCL,SMAD1,NRP1,NAV2,SERPINE1,BMPR2,CLIC1,NEDD4,TBRG1,NPC2,ATF4,CYTH1,AP1AR,WASL,DAB2,PICALM,PDGFA,FLT1,KITLG,IQGAP1,AKAP13,ICAM1,NIPBL,CDKN1B,CFLAR,RORA,STC1,NPEPPS,GNB1,ZFP36L1,PMAIP1,NFE2L2,NDRG1,ERO1A,EPAS1,NOP53,MT-ATP6,MT-ATP8,PEA15,S1PR1,ISG15,FKBP1A,BACH1,SUN1,ARID4B,IPO7,STAT3,NUTF2,KPNB1,PPP1R10,NUP50,UBC,KDR,CDKN1A,FOXO1,CD74,CASP3,SMAD2,RANBP2,PPARA,CDH13,BCL2L11,LATS2,NCK1,FLNA,RHOB,…	523.81	1.28949e-21	3.50696e-19
EndC	GO:0032502	developmental process	biological_process	6029	354	BMPR2,NIPBL,CDKN1B,S1PR1,ICAM1,ARID4B,CASP3,SMAD2,NRP1,FLT1,NAV2,SERPINE1,ENG,TMEM204,APP,SOX18,ACVRL1,PAFAH1B1,PLCB1,NFIB,SNRNP200,JUNB,FBL,ADAR,TMSB4X,RPS15,TPM4,WWTR1,DDX21,RHOB,SF1,DIAPH2,GADD45B,HOXB7,ERG,LMO2,CUX1,MEOX1,EMP1,KLF3,DAB2,ZNF267,CSRP2,TSHZ1,ERC1,RYBP,TNFRSF14,NASP,BCL2L11,RB1,LYN,STMN1,NEDD4,RAB11A,DDIT3,MAP4K4,KITLG,CTNNA1,EIF2B2,BAX,SMAD4,RBPJ,ARL4A,ERO1A,FZD6,PDGFA,RELA,SAV1…	233.187	1.89011e-21	4.96318e-19
EndC	GO:0048523	negative regulation of cellular process	biological_process	4094	267	SERPINE1,SH3BP5,PTPN2,CAV1,HYAL2,CDKN1B,PEA15,SNX6,SIGIRR,STMN1,FKBP4,LYN,SEC14L1,DAB2,FOXP1,NCK1,SMAD4,MAP4K4,PDGFA,MARCH7,BAX,CNKSR3,ZFP36,MCTP1,SDCBP,SPRY1,CD34,GMFG,GADD45B,HSPB1,RB1,GNAQ,YWHAG,WWTR1,ELF1,NOP53,ZNF207,ACVRL1,CAV2,NFIB,HGS,UBC,RNF149,RDX,ACTN4,ACTN1,SP100,RBCK1,SMAD3,RERE,PAFAH1B1,CDKN1A,GRB10,ANKLE2,CTNNA1,PHACTR4,CD74,CASP3,TMOD3,VAT1,PDCL,TRIAP1,PXDN,PABPC1,PPARA,RPS27L,PLS…	158.346	5.42332e-21	1.33221e-18
EndC	GO:0019222	regulation of metabolic process	biological_process	6999	392	NPC2,RB1,PDGFA,FLT1,KITLG,IQGAP1,AKAP13,SH3BP5,PTPN2,CAV1,HYAL2,DDX3Y,PLCG2,ZFP36L1,BACH1,NFKBIA,TMSB4X,ERBIN,RBCK1,CYLD,RANBP2,PPARA,SNX6,POLR2A,BDP1,SPOP,FZD6,FLNA,SP100,DDIT3,CEBPG,SIGIRR,RELA,SMAD4,SMAD1,PLSCR1,CHD1,RAD21,JUNB,JUND,BRD2,YY1,CKS2,ZEB1,CDKN1A,CUX1,STAT3,STAT5A,CRK,SMARCA2,SMAD3,TIAL1,FLI1,KLF9,SAFB,ARID4B,TSHZ1,MED13L,FOXP1,UBN1,BRWD1,KLF13,PABPC1,ZFP36,ZFP36L2,TNRC6B,NCK1,BAX,…	270.704	1.00121e-20	2.38257e-18
EndC	GO:0006139	nucleobase-containing compound metabolic process	biological_process	6771	382	MT-ATP6,MT-ATP8,BACH1,NFKBIA,TMSB4X,ERBIN,RBCK1,CYLD,PPARA,POLR2A,ASCC3,REV3L,BAZ1A,ISG15,UBC,POLK,REV1,BDP1,DDX3X,CHD1,G3BP1,SPOP,FZD6,RB1,FLNA,SP100,DDIT3,CEBPG,SIGIRR,NT5C3A,RELA,SMAD4,SMAD1,PLSCR1,RPS2,RPL35A,FBL,RPL13,RPL22,RPS19,RPL27A,RPS8,RPS16,RPS18,RPS15,RPS28,RPL32,RPL11,RPL18A,FRG1,XRN2,DDX21,RPL36,RAD21,JUNB,JUND,BRD2,YY1,CKS2,ZEB1,CDKN1A,CUX1,STAT3,STAT5A,CRK,SMARCA2,SMAD3,TIAL1,FLI…	261.886	1.60362e-20	3.59164e-18
EndC	GO:0016032	viral reproduction	biological_process	718	85	ZFP36,PLSCR1,ISG15,ADAR,TNIP1,IFI16,RPS2,RPL35A,RPL13,RPL22,RPS19,RPL27A,RANBP2,RPS8,RPS16,RPS18,RPS15,RPS28,RPL32,RPL11,RPL18A,NUP54,NUP50,RPL36,JUN,KPNA4,UBC,KPNA1,KPNB1,CHD1,EP300,DDX3X,CFLAR,BRD4,ANKRD17,IPO7,HLA-DRA,RB1,LYN,RALA,RAB6A,SP100,NFKBIA,PSMB8,PSMB9,KDR,STAT3,ABCE1,SET,TAP1,RELA,EIF4G1,BAX,MORC3,ZYX,HLA-B,UBR4,WAPL,TMEM173,ABI1,TNPO1,SPEN,RBCK1,UBN1,CD93,RNF216,DYNC1LI1,ICAM1,HYAL2…	27.7705	1.74551e-20	3.79773e-18
EndC	GO:0044764	multi-organism cellular process	biological_process	721	85	ZFP36,PLSCR1,ISG15,ADAR,TNIP1,IFI16,RPS2,RPL35A,RPL13,RPL22,RPS19,RPL27A,RANBP2,RPS8,RPS16,RPS18,RPS15,RPS28,RPL32,RPL11,RPL18A,NUP54,NUP50,RPL36,JUN,KPNA4,UBC,KPNA1,KPNB1,CHD1,EP300,DDX3X,CFLAR,BRD4,ANKRD17,IPO7,HLA-DRA,RB1,LYN,RALA,RAB6A,SP100,NFKBIA,PSMB8,PSMB9,KDR,STAT3,ABCE1,SET,TAP1,RELA,EIF4G1,BAX,MORC3,ZYX,HLA-B,UBR4,WAPL,TMEM173,ABI1,TNPO1,SPEN,RBCK1,UBN1,CD93,RNF216,DYNC1LI1,ICAM1,HYAL2…	27.8865	2.28692e-20	4.83748e-18
EndC	GO:0035556	intracellular signal transduction	biological_process	2550	190	NRP1,CYTH1,PDGFA,FLT1,KITLG,IQGAP1,AKAP13,KDR,CDKN1A,CDKN1B,ZFP36L1,FOXO1,LMCD1,BAX,PMAIP1,IFI16,SEC14L1,NOP53,CYLD,EP300,RPS27L,CAV1,RNF149,CD74,UBC,MAP2K3,MAPKAPK2,PEA15,PAFAH1B1,CLIC2,CASP3,TJP1,WWTR1,SAV1,LATS2,CSNK2A2,RPL11,KAT6A,RCAN1,CDH13,PPP2R1A,SPRY1,SLK,SDCBP,DDX3X,MAST4,DAPK3,SH3BP5,MAP4K4,HSPB1,FYN,STMN1,JAK1,SMAD4,SQSTM1,SMAD2,PKN2,APBB2,SIK2,WNK1,PLCB1,SPHK1,ARHGEF12,NRBP1,STK38L,C…	98.6277	2.97291e-20	6.11858e-18
EndC	GO:0044237	cellular metabolic process	biological_process	11026	543	NPC2,STAT5A,RB1,PLA2G16,CAV1,SPOP,UBC,PSMB8,PSMB9,CDC27,DDIT3,CSNK1A1,GSK3A,UBE2H,RNF4,PSME1,PCBP2,NFE2L2,SIAH1,ZNRF1,UBE2W,RNF145,CRBN,RBCK1,RNF38,RNF216,BFAR,PDGFA,FLT1,KITLG,IQGAP1,AKAP13,SH3BP5,PTPN2,HYAL2,MT-ATP6,MT-ATP8,BACH1,PLCG2,NFKBIA,TMSB4X,ERBIN,CYLD,PIK3C2A,GAB1,RANBP2,PPARA,CSNK2A2,FABP5,MT-ND1,MT-ND2,MT-ND3,MT-ND6,SNX6,ABCE1,POLR2A,MT-CO3,KDM5A,CYP1A1,ASCC3,REV3L,BAZ1A,PPP1R12A,PPP…	426.459	3.23016e-20	6.47306e-18
EndC	GO:0031323	regulation of cellular metabolic process	biological_process	5962	347	NPC2,RB1,PDGFA,FLT1,KITLG,IQGAP1,AKAP13,SH3BP5,PTPN2,CAV1,HYAL2,BACH1,NFKBIA,TMSB4X,ERBIN,RBCK1,CYLD,RANBP2,PPARA,SNX6,POLR2A,BDP1,SPOP,FZD6,FLNA,SP100,DDIT3,CEBPG,SIGIRR,RELA,SMAD4,SMAD1,PLSCR1,CHD1,RAD21,JUNB,JUND,BRD2,YY1,CKS2,ZEB1,CDKN1A,CUX1,STAT3,STAT5A,CRK,SMARCA2,SMAD3,TIAL1,FLI1,KLF9,SAFB,ARID4B,TSHZ1,MED13L,FOXP1,UBN1,BRWD1,KLF13,PABPC1,ZFP36,ZFP36L2,ZFP36L1,TNRC6B,NCK1,BAX,CNKSR3,SDCBP…	230.596	3.788e-20	7.39631e-18
EndC	GO:0051716	cellular response to stimulus	biological_process	7082	392	PDCL,SMAD1,NRP1,CYTH1,PDGFA,FLT1,KITLG,IQGAP1,AKAP13,CFLAR,ICAM1,RORA,STC1,NPEPPS,GNB1,ZFP36L1,PMAIP1,NFE2L2,NDRG1,ERO1A,EPAS1,NOP53,PEA15,UBC,KDR,CDKN1A,CDKN1B,FOXO1,CD74,CDH13,SNX6,LMCD1,GSK3A,IGFBP4,SIGIRR,RBPJ,BAX,IFI16,CTNNA1,MAPKAPK2,RANBP2,FKBP4,EP300,NUP54,HSPH1,NUP50,LYN,SEC14L1,ASCC3,ISG15,POLK,REV1,DAB2,FOXP1,FZD6,PLCB1,TNRC6B,ROCK2,MSN,JUN,BID,RELA,SMAD4,MAP4K4,NEDD4,SMAD3,SPRY1,STAT3…	273.914	1.06947e-19	2.03601e-17
EndC	GO:0044424	intracellular part	cellular_component	14180	674	HLA-DRA,HLA-DRB1,CD74,HLA-E,HLA-F,HLA-B,DIAPH1,MT-CYB,MCUR1,CDK12,SNRNP200,SNRPB,PRPF8,SDCBP,NPC2,FABP5,CAP1,DYNC1H1,VAT1,BAX,RPL35A,RPL13,RPL22,RPL27A,RPL32,RPL11,RPL18A,RPL36,ASXL1,SYNE2,DDX3X,RPS2,RPS19,RPS8,RPS16,RPS18,RPS15,RPS28,EIF4G1,LARP4,RPS27L,PABPC1,HNRNPF,FRG1,DDX23,PNN,SRRM2,HSPG2,PICALM,ATP1A1,STOM,ATP1B3,YWHAZ,RAB32,SYPL1,TMOD3,BCL2L11,PPP1R15A,CYB5A,UBC,HK1,IFI27,BID,PMAIP1,VPS13…	548.448	1.3481e-34	5.13288e-31
EndC	GO:0005829	cytosol	cellular_component	4909	340	RPL35A,RPL13,RPL22,RPL27A,RPL32,RPL11,RPL18A,RPL36,DDX3X,RPS2,RPS19,RPS8,RPS16,RPS18,RPS15,RPS28,EIF4G1,LARP4,RPS27L,STX12,HIP1,EIF3F,WASL,PIK3C2A,SDCBP,PIR,KPNA4,NRP1,BACH1,TAX1BP3,HGS,PPP1R12A,PLSCR1,EIF3D,CFLAR,DDX3Y,DYNC1LI2,BCL2L11,SPRY1,ACTN4,RAD21,SPAG9,DIAPH1,DIAPH2,BRD4,WDR1,ROCK2,FLNB,PPP1R15A,EIF3J,CBR3,NFAT5,IPO7,SVIL,CNOT4,BCL10,CYB5A,PNP,A2M,HSPB1,APP,ISG15,JUN,FYN,PTMA,TPM3,ITGAV,Y…	189.868	2.59086e-34	6.57647e-31
EndC	GO:0005622	intracellular	cellular_component	14481	677	HLA-DRA,HLA-DRB1,CD74,HLA-E,HLA-F,HLA-B,DIAPH1,MT-CYB,MCUR1,CDK12,SNRNP200,SNRPB,PRPF8,SDCBP,NPC2,FABP5,CAP1,DYNC1H1,VAT1,BAX,RPL35A,RPL13,RPL22,RPL27A,RPL32,RPL11,RPL18A,RPL36,ASXL1,SYNE2,DDX3X,RPS2,RPS19,RPS8,RPS16,RPS18,RPS15,RPS28,EIF4G1,LARP4,RPS27L,PABPC1,HNRNPF,FRG1,DDX23,PNN,SRRM2,HSPG2,PICALM,ATP1A1,STOM,ATP1B3,YWHAZ,RAB32,SYPL1,TMOD3,BCL2L11,PPP1R15A,CYB5A,UBC,HK1,IFI27,BID,PMAIP1,VPS13…	560.09	1.11864e-31	2.12961e-28
EndC	GO:0005912	adherens junction	cellular_component	507	80	PDLIM1,SDCBP,NRP1,PPP1R12A,ACTN4,FLNB,SVIL,HSPB1,ICAM1,ITGAV,YES1,RALA,PABPC1,ACTN1,RPS2,ENG,FLT1,VCL,FLNA,JAK1,MSN,LAP3,MARCKS,CTNNA1,RDX,RPL22,MYH9,RPS19,MCAM,IQGAP1,NUMB,CAV2,CDH13,ACTR3,B2M,YWHAG,RPS8,RPS16,RPS18,ARF6,RHOB,RPS15,GNB2,YWHAZ,TPM4,ADAM17,RHOG,DAB2,HSPG2,CAP1,CAV1,PTPN12,PTK2,G3BP1,SNTB2,NEDD9,PCBP2,SLC9A3R2,ZYX,CSRP2,ARHGAP31,CYFIP1,SYNE2,NECTIN2,LPP,CORO1C,GIT1,ADAM15,CYTH1,ESA…	19.6095	1.95856e-27	2.48574e-24
EndC	GO:0070161	anchoring junction	cellular_component	525	81	PDLIM1,SDCBP,NRP1,PPP1R12A,ACTN4,FLNB,SVIL,HSPB1,ICAM1,ITGAV,YES1,RALA,PABPC1,ACTN1,RPS2,ENG,FLT1,VCL,FLNA,JAK1,MSN,LAP3,MARCKS,CTNNA1,RDX,RPL22,MYH9,RPS19,MCAM,IQGAP1,NUMB,CAV2,CDH13,ACTR3,B2M,YWHAG,RPS8,RPS16,RPS18,ARF6,RHOB,RPS15,GNB2,YWHAZ,TPM4,ADAM17,RHOG,DAB2,HSPG2,CAP1,CAV1,PTPN12,PTK2,G3BP1,SNTB2,NEDD9,PCBP2,SLC9A3R2,ZYX,CSRP2,ARHGAP31,CYFIP1,SYNE2,NECTIN2,LPP,CORO1C,GIT1,PNN,ADAM15,CYTH1…	20.3057	4.29945e-27	4.67719e-24
EndC	GO:0005737	cytoplasm	cellular_component	11220	568	HLA-DRA,HLA-DRB1,CD74,HLA-E,HLA-F,HLA-B,MT-CYB,MCUR1,SDCBP,NPC2,FABP5,CAP1,DYNC1H1,VAT1,BAX,RPL35A,RPL13,RPL22,RPL27A,RPL32,RPL11,RPL18A,RPL36,DDX3X,RPS2,RPS19,RPS8,RPS16,RPS18,RPS15,RPS28,EIF4G1,LARP4,RPS27L,HSPG2,PICALM,SYNE2,ATP1A1,STOM,ATP1B3,YWHAZ,RAB32,SYPL1,TMOD3,BCL2L11,PPP1R15A,CYB5A,UBC,HK1,IFI27,BID,PMAIP1,VPS13C,TMEM173,HGS,B2M,CAV1,RABEP1,STX12,APPL1,SNX6,NRP1,KDR,ACTN4,FLNA,TPM4,SQS…	433.962	8.14361e-27	7.7517e-24
EndC	GO:0043226	organelle	cellular_component	13284	631	HLA-DRA,HLA-DRB1,CD74,HLA-E,HLA-F,HLA-B,DIAPH1,MT-CYB,MCUR1,SNRNP200,SNRPB,PRPF8,SDCBP,NPC2,FABP5,CAP1,DYNC1H1,VAT1,BAX,RPL35A,RPL13,RPL22,RPL27A,RPL32,RPL11,RPL18A,RPL36,ASXL1,SYNE2,DDX3X,RPS2,RPS19,RPS8,RPS16,RPS18,RPS15,RPS28,EIF4G1,LARP4,RPS27L,PABPC1,HNRNPF,FRG1,DDX23,PNN,SRRM2,HSPG2,ATP1A1,STOM,ATP1B3,YWHAZ,RAB32,SYPL1,TMOD3,BCL2L11,PPP1R15A,CYB5A,UBC,HK1,IFI27,BID,PMAIP1,VPS13C,TMEM173,RAN…	513.793	2.09172e-25	1.76983e-22
EndC	GO:0030055	cell-substrate junction	cellular_component	404	68	PDLIM1,SDCBP,NRP1,PPP1R12A,ACTN4,FLNB,SVIL,HSPB1,ICAM1,ITGAV,YES1,RALA,PABPC1,ACTN1,RPS2,ENG,FLT1,VCL,FLNA,JAK1,MSN,LAP3,MARCKS,CTNNA1,RDX,RPL22,MYH9,RPS19,MCAM,IQGAP1,NUMB,CAV2,CDH13,ACTR3,B2M,YWHAG,RPS8,RPS16,RPS18,ARF6,RHOB,RPS15,GNB2,YWHAZ,TPM4,ADAM17,RHOG,DAB2,HSPG2,CAP1,CAV1,PTPN12,PTK2,G3BP1,SNTB2,NEDD9,PCBP2,SLC9A3R2,ZYX,CSRP2,ARHGAP31,CYFIP1,SYNE2,NECTIN2,LPP,CORO1C,GIT1,ERBIN	15.6257	4.47976e-25	3.41134e-22
EndC	GO:0005925	focal adhesion	cellular_component	396	67	PDLIM1,SDCBP,NRP1,PPP1R12A,ACTN4,FLNB,SVIL,HSPB1,ICAM1,ITGAV,YES1,RALA,PABPC1,ACTN1,RPS2,ENG,FLT1,VCL,FLNA,JAK1,MSN,LAP3,MARCKS,CTNNA1,RDX,RPL22,MYH9,RPS19,MCAM,IQGAP1,NUMB,CAV2,CDH13,ACTR3,B2M,YWHAG,RPS8,RPS16,RPS18,ARF6,RHOB,RPS15,GNB2,YWHAZ,TPM4,ADAM17,RHOG,DAB2,HSPG2,CAP1,CAV1,PTPN12,PTK2,G3BP1,SNTB2,NEDD9,PCBP2,SLC9A3R2,ZYX,CSRP2,ARHGAP31,CYFIP1,SYNE2,NECTIN2,LPP,CORO1C,GIT1	15.3163	7.50972e-25	4.76554e-22
EndC	GO:0005924	cell-substrate adherens junction	cellular_component	399	67	PDLIM1,SDCBP,NRP1,PPP1R12A,ACTN4,FLNB,SVIL,HSPB1,ICAM1,ITGAV,YES1,RALA,PABPC1,ACTN1,RPS2,ENG,FLT1,VCL,FLNA,JAK1,MSN,LAP3,MARCKS,CTNNA1,RDX,RPL22,MYH9,RPS19,MCAM,IQGAP1,NUMB,CAV2,CDH13,ACTR3,B2M,YWHAG,RPS8,RPS16,RPS18,ARF6,RHOB,RPS15,GNB2,YWHAZ,TPM4,ADAM17,RHOG,DAB2,HSPG2,CAP1,CAV1,PTPN12,PTK2,G3BP1,SNTB2,NEDD9,PCBP2,SLC9A3R2,ZYX,CSRP2,ARHGAP31,CYFIP1,SYNE2,NECTIN2,LPP,CORO1C,GIT1	15.4323	1.17235e-24	6.86728e-22
EndC	GO:0043229	intracellular organelle	cellular_component	12504	604	HLA-DRA,HLA-DRB1,CD74,HLA-E,HLA-F,HLA-B,DIAPH1,MT-CYB,MCUR1,SNRNP200,SNRPB,PRPF8,SDCBP,NPC2,FABP5,CAP1,DYNC1H1,VAT1,BAX,RPL35A,RPL13,RPL22,RPL27A,RPL32,RPL11,RPL18A,RPL36,ASXL1,SYNE2,DDX3X,RPS2,RPS19,RPS8,RPS16,RPS18,RPS15,RPS28,EIF4G1,LARP4,RPS27L,PABPC1,HNRNPF,FRG1,DDX23,PNN,SRRM2,HSPG2,ATP1A1,STOM,ATP1B3,YWHAZ,RAB32,SYPL1,TMOD3,BCL2L11,PPP1R15A,CYB5A,UBC,HK1,IFI27,BID,PMAIP1,VPS13C,TMEM173,RAN…	483.624	2.71563e-24	1.21644e-21
EndC	GO:0043227	membrane-bounded organelle	cellular_component	12451	601	HLA-DRA,HLA-DRB1,CD74,HLA-E,HLA-F,HLA-B,MT-CYB,MCUR1,SNRNP200,SNRPB,PRPF8,SDCBP,NPC2,FABP5,CAP1,DYNC1H1,VAT1,BAX,ASXL1,SYNE2,PABPC1,HNRNPF,FRG1,DDX23,PNN,SRRM2,HSPG2,ATP1A1,STOM,ATP1B3,YWHAZ,RAB32,SYPL1,DDX3X,BCL2L11,PPP1R15A,CYB5A,UBC,HK1,IFI27,BID,PMAIP1,VPS13C,TMEM173,RANBP2,HGS,B2M,CAV1,RABEP1,STX12,APPL1,SNX6,NRP1,KDR,SQSTM1,MAP1LC3A,RALB,OPTN,GABARAPL1,CHMP1B,C2CD4B,HIP1,CLIC1,WASL,FOXN3,PI…	481.574	8.91013e-24	3.57108e-21
EndC	GO:0044446	intracellular organelle part	cellular_component	8942	475	HLA-DRA,HLA-DRB1,CD74,HLA-E,HLA-F,HLA-B,DIAPH1,MT-CYB,MCUR1,SNRNP200,SNRPB,PRPF8,SDCBP,NPC2,FABP5,CAP1,DYNC1H1,VAT1,BAX,RPL35A,RPL13,RPL22,RPL27A,RPL32,RPL11,RPL18A,RPL36,ASXL1,SYNE2,DDX3X,RPS2,RPS19,RPS8,RPS16,RPS18,RPS15,RPS28,EIF4G1,LARP4,RPS27L,PABPC1,HNRNPF,FRG1,DDX23,PNN,SRRM2,HSPG2,TMOD3,BCL2L11,PPP1R15A,CYB5A,UBC,HK1,IFI27,BID,RAB32,PMAIP1,VPS13C,TMEM173,RANBP2,HGS,B2M,CAV1,RABEP1,STX12,A…	345.855	7.85003e-23	2.84657e-20
EndC	GO:0044422	organelle part	cellular_component	9076	478	HLA-DRA,HLA-DRB1,CD74,HLA-E,HLA-F,HLA-B,DIAPH1,MT-CYB,MCUR1,SNRNP200,SNRPB,PRPF8,SDCBP,NPC2,FABP5,CAP1,DYNC1H1,VAT1,BAX,RPL35A,RPL13,RPL22,RPL27A,RPL32,RPL11,RPL18A,RPL36,ASXL1,SYNE2,DDX3X,RPS2,RPS19,RPS8,RPS16,RPS18,RPS15,RPS28,EIF4G1,LARP4,RPS27L,PABPC1,HNRNPF,FRG1,DDX23,PNN,SRRM2,HSPG2,TMOD3,BCL2L11,PPP1R15A,CYB5A,UBC,HK1,IFI27,BID,RAB32,PMAIP1,VPS13C,TMEM173,RANBP2,HGS,B2M,CAV1,RABEP1,STX12,A…	351.037	3.71671e-22	1.09118e-19
EndC	GO:0044444	cytoplasmic part	cellular_component	9316	487	HLA-DRA,HLA-DRB1,CD74,HLA-E,HLA-F,HLA-B,MT-CYB,MCUR1,SDCBP,NPC2,FABP5,CAP1,DYNC1H1,VAT1,BAX,RPL35A,RPL13,RPL22,RPL27A,RPL32,RPL11,RPL18A,RPL36,DDX3X,RPS2,RPS19,RPS8,RPS16,RPS18,RPS15,RPS28,EIF4G1,LARP4,RPS27L,HSPG2,PICALM,SYNE2,ATP1A1,STOM,ATP1B3,YWHAZ,RAB32,SYPL1,TMOD3,BCL2L11,PPP1R15A,CYB5A,UBC,HK1,IFI27,BID,PMAIP1,VPS13C,TMEM173,HGS,B2M,CAV1,RABEP1,STX12,APPL1,SNX6,NRP1,KDR,ACTN4,FLNA,TPM4,SQS…	360.32	3.72564e-22	1.09118e-19
EndC	GO:0043231	intracellular membrane-bounded organelle	cellular_component	11509	563	HLA-DRA,HLA-DRB1,CD74,HLA-E,HLA-F,HLA-B,MT-CYB,MCUR1,SNRNP200,SNRPB,PRPF8,SDCBP,NPC2,FABP5,CAP1,DYNC1H1,VAT1,BAX,ASXL1,SYNE2,PABPC1,HNRNPF,FRG1,DDX23,PNN,SRRM2,HSPG2,ATP1A1,STOM,ATP1B3,YWHAZ,RAB32,SYPL1,DDX3X,BCL2L11,PPP1R15A,CYB5A,UBC,HK1,IFI27,BID,PMAIP1,VPS13C,TMEM173,RANBP2,HGS,B2M,CAV1,RABEP1,STX12,APPL1,SNX6,NRP1,KDR,SQSTM1,MAP1LC3A,RALB,OPTN,GABARAPL1,CHMP1B,C2CD4B,HIP1,CLIC1,WASL,FOXN3,PI…	445.14	2.5729e-21	6.53089e-19
EndC	GO:0005634	nucleus	cellular_component	7055	394	SNRNP200,SNRPB,PRPF8,ASXL1,SYNE2,PABPC1,HNRNPF,FRG1,DDX23,PNN,SRRM2,RANBP2,C2CD4B,HIP1,CLIC1,WASL,FOXN3,PIK3C2A,SDCBP,DDX3X,PIR,NFIB,CHD1,BACH1,ANGPT2,PLSCR1,CLIC2,DDX3Y,DHX15,DAPK3,ZNF207,ACTN4,SPOP,ZNF292,REV3L,BRD4,ROCK2,ANKRD17,GADD45B,FLNB,TACC1,MYCBP2,NFAT5,SVIL,CNOT4,PTBP3,BCL10,PNP,HSPB1,JUN,FYN,RB1,PTMA,LYN,LGALS1,HOXB7,UBC,IRF1,ERG,IMPDH2,TPT1,ETS1,ETS2,RPS2,TCF4,NCK1,ZNF22,JUND,ATF4,CS…	272.87	1.22217e-20	2.82025e-18
EndC	GO:0044428	nuclear part	cellular_component	4303	272	SNRNP200,SNRPB,PRPF8,ASXL1,SYNE2,PABPC1,HNRNPF,FRG1,DDX23,PNN,SRRM2,RANBP2,NUTF2,SYNE1,NUP54,RB1,CDK12,FBL,SMARCA2,HDAC7,SAP30L,RERE,KMT2A,KMT2C,COIL,IRF1,TCF4,JUNB,JUND,SOX18,STAT3,NASP,MAX,SMAD3,MEF2A,RELA,SMAD4,SMAD2,PLCB1,KLF2,RAD21,IFI27,SMAD1,BAZ2A,APP,KAT6A,PDLIM1,ETS1,YY1,LMO2,ZEB1,RBPJ,EP300,EPAS1,WWTR1,KDM5A,NFIB,CHD1,TAX1BP3,DAB2,TXNRD1,KLF6,NOP53,RAI14,SP100,WAPL,EPC1,ATF4,KPNB1,TNPO1…	166.429	1.76073e-19	3.19238e-17
EndC	GO:0031981	nuclear lumen	cellular_component	3951	251	SYNE2,RB1,CDK12,FBL,HDAC7,SAP30L,RERE,KMT2A,KMT2C,COIL,FRG1,SRRM2,IRF1,TCF4,JUNB,JUND,SOX18,STAT3,NASP,SMARCA2,MAX,SMAD3,MEF2A,RELA,SMAD4,SMAD2,PLCB1,KLF2,RAD21,KAT6A,PDLIM1,ETS1,YY1,LMO2,ZEB1,RBPJ,EP300,SMAD1,EPAS1,WWTR1,NFIB,CHD1,TAX1BP3,DAB2,TXNRD1,KLF6,NOP53,RAI14,WAPL,EPC1,ATF4,KPNB1,TNPO1,CHRAC1,POLR2A,MIS18BP1,BDP1,SDCBP,PIR,KPNA4,PPP1R12A,MAFG,DHX15,SPRY1,ZNF207,TRIAP1,SPOP,HBP1,REV3L,BRD…	152.815	6.1338e-18	8.13514e-16
EndC	GO:0030054	cell junction	cellular_component	1216	111	PDLIM1,SDCBP,NRP1,PPP1R12A,ACTN4,FLNB,SVIL,HSPB1,ICAM1,ITGAV,YES1,RALA,PABPC1,ACTN1,RPS2,ENG,FLT1,VCL,FLNA,JAK1,MSN,LAP3,MARCKS,CTNNA1,RDX,RPL22,MYH9,RPS19,MCAM,IQGAP1,NUMB,CAV2,CDH13,ACTR3,B2M,YWHAG,RPS8,RPS16,RPS18,ARF6,RHOB,RPS15,GNB2,YWHAZ,TPM4,ADAM17,RHOG,DAB2,HSPG2,CAP1,CAV1,PTPN12,PTK2,G3BP1,SNTB2,NEDD9,PCBP2,SLC9A3R2,ZYX,CSRP2,ARHGAP31,CYFIP1,SYNE2,NECTIN2,LPP,CORO1C,GIT1,CLDN5,WDR1,APP,N…	47.0319	1.09735e-17	1.41633e-15
EndC	GO:0005515	protein binding	molecular_function	11189	600	CNST,ENG,ACVRL1,FKBP1A,CFLAR,RAD21,MT-CYB,NRAS,NFKBIA,CDKN1A,CASP3,CDKN1B,IQGAP1,RANBP2,RAP1B,MAX,GNB1,GNB2,PPP2R2A,SPTBN1,RELA,PPARA,PDCL,CYFIP1,ABI1,PLK2,GIT1,BID,DNAJA1,ACTN4,EP300,NCOA7,ARID5A,TRIP12,JMJD1C,MED13,FLNA,CAV1,DOCK4,CORO1C,MACF1,ANGPT2,NCK1,PTPN2,YWHAG,HYAL2,SQSTM1,EIF3A,APP,FBL,CD74,HSPB1,VWF,ICAM1,LYN,ACTN1,KDR,UTRN,ADAM17,ADAM15,ERBIN,RORA,FOXO1,SMAD3,SMAD1,GMFG,SNX9,ITGAV,MAR…	432.763	8.24138e-42	6.27581e-38
EndC	GO:0005488	binding	molecular_function	14552	673	CNST,SNRPB,XRN2,ENG,ACVRL1,FKBP1A,CFLAR,RAD21,MT-CYB,NRAS,NFKBIA,CDKN1A,CASP3,CDKN1B,IQGAP1,RANBP2,RAP1B,MAX,GNB1,GNB2,PPP2R2A,SPTBN1,RELA,PPARA,PDCL,CYFIP1,ABI1,PLK2,GIT1,BID,SMAD3,SMAD4,SMAD2,DNAJA1,SMCHD1,PIK3C2A,DDX3X,CHD1,ABCD4,MAST4,DDX3Y,DHX15,DYNC1LI2,DAPK3,ROCK2,SNRNP200,MAP4K4,ATP1A1,FYN,YES1,LYN,FLT1,HK1,CSNK2A2,JAK1,MYH9,TIE1,KDR,ABCG1,MAP2K3,CSNK1A1,MAPKAPK2,CLK1,EIF2B2,GSK3A,SEPHS1,…	562.836	2.83478e-28	4.31737e-25
EndC	GO:0019899	enzyme binding	molecular_function	1837	163	FLNA,IQGAP1,CAV1,CYFIP1,DOCK4,CORO1C,SMAD3,SMAD1,HSPB1,ITGAV,MARCKS,YWHAG,SQSTM1,TDG,HDAC7,PPARA,SLC9A3R2,SMAD2,PPP1R18,CNST,WNK1,CARHSP1,SPOP,FZD6,BCL10,JUN,RB1,LYN,RALA,RALB,VCL,JAK1,POLR2A,NFKBIA,DNAJA1,CDKN1A,BID,UBE2H,RPL11,YWHAZ,RELA,FOXO1,PCBP2,TMEM173,CCDC50,TNFRSF14,UBE2W,GABARAPL1,MAP1LC3A,UBE2Z,UBE2J1,SNX9,MAPKAPK2,TNIP1,RNF19A,PPP2R2A,ANKLE2,SPHK1,CTTNBP2NL,SASH1,PPP1R12A,PPP1R15A,MT-…	71.0507	6.48414e-25	4.48879e-22
EndC	GO:0003723	RNA binding	molecular_function	1615	133	SNRPB,ZFP36,ZFP36L2,ZFP36L1,RPL35A,DDX21,EP300,PRPF8,RBPMS,DDX3X,EIF4B,NCBP3,CYFIP1,DCP2,SF1,TIAL1,EIF3F,EIF3D,EIF3J,EIF1,EIF2B2,EIF4G2,EIF4G1,EIF3A,LARP1,PUM2,MBNL1,PCF11,RPS2,G3BP1,QKI,HNRNPF,PTBP1,RPL11,NOP53,PABPC1,CPEB4,CARHSP1,RPS18,LARP4,DHX15,ACTN1,MSN,SMAD3,SMAD2,SMAD1,DDX3Y,ZNF207,ACTN4,HBP1,DIAPH1,ROCK2,ANKRD17,FLNB,SNRNP200,CNOT4,PTBP3,HSPB1,JUN,LGALS1,UBC,IMPDH2,TPT1,NQO1,FLNA,FBL,PO…	62.4642	2.22398e-17	2.8226e-15
EndC	GO:0008092	cytoskeletal protein binding	molecular_function	870	82	MACF1,RAB6A,RAB11A,PAFAH1B1,SNX6,HIP1,ACTN4,WDR1,SVIL,TPM3,ACTN1,PLS3,FLNA,SSFA2,MARCKS,CTNNA1,MYH9,UTRN,ACTR3,TPM4,FRG1,CYFIP1,SYNE1,SYNE2,CORO1C,MYO6,WASL,GMFG,DIAPH1,DIAPH2,PHACTR2,FLNB,VCL,MSN,RDX,MARCKSL1,SPTBN1,CAP1,YWHAH,PTK2,CALD1,SNTB2,COTL1,MYLK,PPP1R18,PHACTR4,KLHL5,FMNL2,TMOD3,LIMCH1,STK38L,RELA,ARL4C,HSPH1,GABARAPL1,CDC42EP3,BCL2L11,ZNF207,TPT1,MAP1B,DPYSL2,HOOK3,NDRG1,LYN,CRK,PDLIM3…	33.6495	5.77512e-14	3.09701e-12
EndC	GO:1901363	heterocyclic compound binding	molecular_function	6133	329	SNRPB,XRN2,SMCHD1,PIK3C2A,DDX3X,CHD1,ABCD4,MAST4,DDX3Y,DHX15,DYNC1LI2,DAPK3,ROCK2,SNRNP200,MAP4K4,ATP1A1,FYN,YES1,LYN,FLT1,HK1,CSNK2A2,JAK1,DNAJA1,MYH9,TIE1,KDR,ACVRL1,ABCG1,MAP2K3,CSNK1A1,MAPKAPK2,CLK1,EIF2B2,GSK3A,SEPHS1,ENTPD1,SMARCA2,ACTR3,ABCE1,UBE2H,FKBP4,TAP1,EIF4G1,PTK2,SLFN5,NME3,G3BP1,ROCK1,TDG,BMPR2,DYNC1H1,MYLK,PKN2,AAK1,PIM3,NAV2,ASCC3,HSPH1,UBE2W,SMG1,DDX23,SIK2,SLK,HIPK3,WNK1,UBE2Z…	237.209	3.49238e-13	1.66215e-11
EndC	GO:0097159	organic cyclic compound binding	molecular_function	6215	332	SNRPB,XRN2,SMCHD1,PIK3C2A,DDX3X,CHD1,ABCD4,MAST4,DDX3Y,DHX15,DYNC1LI2,DAPK3,ROCK2,SNRNP200,MAP4K4,ATP1A1,FYN,YES1,LYN,FLT1,HK1,CSNK2A2,JAK1,DNAJA1,MYH9,TIE1,KDR,ACVRL1,ABCG1,MAP2K3,CSNK1A1,MAPKAPK2,CLK1,EIF2B2,GSK3A,SEPHS1,ENTPD1,SMARCA2,ACTR3,ABCE1,UBE2H,FKBP4,TAP1,EIF4G1,PTK2,SLFN5,NME3,G3BP1,ROCK1,TDG,BMPR2,DYNC1H1,MYLK,PKN2,AAK1,PIM3,NAV2,ASCC3,HSPH1,UBE2W,SMG1,DDX23,SIK2,SLK,HIPK3,WNK1,UBE2Z…	240.381	4.39497e-13	2.06591e-11
EndC	GO:0045296	cadherin binding	molecular_function	278	40	CLIC1,SDCBP,DDX3X,FLNB,RPS2,NCK1,VCL,FLNA,CTNNA1,RDX,MYH9,TAGLN2,USP8,IQGAP1,NUMB,CDH13,YWHAZ,EIF4G2,SPTBN1,EIF4G1,CALD1,TJP1,PICALM,SLC9A3R2,PKN2,LARP1,KTN1,ERC1,ABI1,NDRG1,EFHD2,FMNL2,DOCK9,SLK,ARGLU1,SWAP70,ASAP1,MYO6,MACF1,SNX9	10.7524	6.90587e-13	3.14899e-11
EndC	GO:0008134	transcription factor binding	molecular_function	524	57	ARID5A,TRIP12,JMJD1C,MED13,FBL,RORA,PPARA,FOXO1,HNRNPF,CAND1,SPOP,ATF4,MEF2A,SMAD4,SPEN,DNAJA1,GABARAPL1,TCF4,LMO2,SMAD3,USF2,RELA,RBPJ,HDAC7,BCL10,NFKBIA,PTMA,EP300,SMAD2,DDX3X,JUN,RB1,ETS1,JUNB,JUND,FLNA,CD34,DDIT3,ZEB1,STAT3,CEBPG,YWHAZ,RNF4,TDG,IFI16,TMEM173,KAT6A,APBB2,EPAS1,RNF19A,CDK12,PAXBP1,IFI27,NFE2L2,BDP1,ACTN4,ASXL1	20.267	1.7533e-12	7.41741e-11
EndC	GO:0003779	actin binding	molecular_function	408	49	HIP1,ACTN4,WDR1,SVIL,TPM3,ACTN1,PLS3,FLNA,SSFA2,MARCKS,CTNNA1,MYH9,UTRN,ACTR3,TPM4,FRG1,CYFIP1,SYNE1,SYNE2,CORO1C,MYO6,MACF1,WASL,GMFG,DIAPH1,DIAPH2,PHACTR2,FLNB,VCL,MSN,RDX,MARCKSL1,SPTBN1,CAP1,YWHAH,PTK2,CALD1,SNTB2,COTL1,MYLK,PPP1R18,PHACTR4,KLHL5,FMNL2,TMOD3,LIMCH1,STK38L,TMSB4X,TMSB10	15.7804	1.85221e-12	7.79259e-11
EndC	GO:0050839	cell adhesion molecule binding	molecular_function	336	42	MSN,NECTIN2,CLIC1,SDCBP,DDX3X,FLNB,RPS2,NCK1,VCL,FLNA,CTNNA1,RDX,MYH9,TAGLN2,USP8,IQGAP1,NUMB,CDH13,YWHAZ,EIF4G2,SPTBN1,EIF4G1,CALD1,TJP1,PICALM,SLC9A3R2,PKN2,LARP1,KTN1,ERC1,ABI1,NDRG1,EFHD2,FMNL2,DOCK9,SLK,ARGLU1,SWAP70,ASAP1,MYO6,MACF1,SNX9	12.9957	2.03682e-11	7.45693e-10
EndC	GO:0003676	nucleic acid binding	molecular_function	4006	228	SNRPB,XRN2,ZFP36,ZFP36L2,ZFP36L1,PLSCR1,RPL35A,DDX21,RBPJ,EP300,SMAD1,PRPF8,RBPMS,KMT2A,DDX3X,EIF4B,RB1,NCBP3,CYFIP1,DCP2,SF1,JUN,SP100,NFKBIA,IFI16,TIAL1,ZCCHC10,SPEN,EIF3F,EIF3D,EIF3J,EIF1,EIF2B2,EIF4G2,EIF4G1,EIF3A,YY1,SMG1,UPF2,SMAD3,SMAD2,LARP1,SMAD4,PUM2,MBNL1,TDG,POLK,REV1,BDP1,NFIB,CHD1,DDX3Y,ZNF207,ZNF292,HBP1,REV3L,APP,IRF1,ERG,IMPDH2,ETS1,ETS2,TCF4,ZNF22,JUNB,ATF4,POLR2A,KDM5A,RORA,DDI…	154.942	7.41922e-11	2.49988e-09
EndC	GO:0032403	protein complex binding	molecular_function	529	53	ENG,ACVRL1,FKBP1A,CFLAR,RAD21,MT-CYB,NRAS,NFKBIA,CDKN1A,CASP3,CDKN1B,IQGAP1,RANBP2,RAP1B,MAX,GNB1,GNB2,PPP2R2A,SPTBN1,RELA,PPARA,PDCL,CYFIP1,ABI1,PLK2,GIT1,ACTN4,VWF,ICAM1,LYN,ACTN1,PTPN2,KDR,UTRN,ADAM17,ADAM15,ERBIN,GMFG,SNX9,RAB32,GNAQ,HIP1,AAK1,NIPBL,GRB10,FYN,HLA-E,BRD4,PCF11,WAC,BCL2L11,PAFAH1B1,AP1AR	20.4604	2.36045e-10	7.48951e-09
EndC	GO:0000982	RNA polymerase II core promoter proximal region sequence-specific DNA binding transcription factor activity	molecular_function	401	42	NFIB,PLSCR1,MAFG,ZNF292,NFAT5,JUN,HOXB7,IRF1,ERG,ETS1,TCF4,JUNB,JUND,ATF4,ELF1,DDIT3,SOX18,STAT3,ELK3,MEOX1,CEBPG,FLI1,MEF2A,CEBPZ,RELA,RBPJ,PPARA,SMAD4,SMAD2,SMAD1,KLF6,EPAS1,KLF13,BACH1,ETS2,YY1,MAX,FOXO1,IFI16,TSHZ1,ZNF148,PAXBP1	15.5097	4.96713e-09	1.3606e-07
EndC	GO:0042802	identical protein binding	molecular_function	1619	109	CLDN5,SDCBP,DAPK3,FLNB,SNRNP200,BRI3,BCL10,CD74,VWF,HSPB1,APP,JUN,FYN,RB1,ETS1,NQO1,TCF4,NFKBIA,MARCKS,CTNNA1,KDR,COIL,STAT3,NAMPT,SEPHS1,TNFSF10,CLDN15,B2M,NUTF2,YWHAG,YWHAZ,TPM4,RNF4,LACTB,SMAD3,RELB,CAV1,KMT2A,RELA,EIF4G1,YWHAH,BAX,FCHO2,BNIP2,SMAD4,SQSTM1,TNIP1,SF1,SMAD1,DPYSL2,IER5,CBLL1,CHMP1B,GRASP,HOOK3,TMEM173,SIAH1,LRRC8A,GIMAP7,CLEC2B,NECTIN2,OPTN,KCTD12,SLK,SAV1,NOP53,APPL1,MKLN1,SNX9…	62.6189	6.23501e-09	1.67772e-07
EndC	GO:0001077	RNA polymerase II core promoter proximal region sequence-specific DNA binding transcription factor activity involved in positive regulation of transcription	molecular_function	274	33	NFIB,PLSCR1,MAFG,ZNF292,NFAT5,JUN,HOXB7,IRF1,ERG,ETS1,TCF4,JUNB,JUND,ATF4,ELF1,DDIT3,SOX18,STAT3,ELK3,MEOX1,CEBPG,FLI1,MEF2A,CEBPZ,RELA,RBPJ,PPARA,SMAD4,SMAD2,SMAD1,KLF6,EPAS1,KLF13	10.5976	7.60987e-09	2.04046e-07
EndC	GO:0001228	RNA polymerase II transcription regulatory region sequence-specific DNA binding transcription factor activity involved in positive regulation of transcription	molecular_function	410	42	NFIB,PLSCR1,MAFG,ZNF292,NFAT5,JUN,HOXB7,IRF1,ERG,ETS1,TCF4,JUNB,JUND,ATF4,ELF1,DDIT3,SOX18,STAT3,ELK3,MEOX1,CEBPG,FLI1,MEF2A,CEBPZ,RELA,RBPJ,PPARA,SMAD4,SMAD2,SMAD1,KLF6,EPAS1,KLF13,RAD21,LMO2,RORA,EP300,CREBRF,IER2,MAFF,BACH1,NFE2L2	15.8578	9.54362e-09	2.51469e-07
EndC	GO:0016773	phosphotransferase activity, alcohol group as acceptor	molecular_function	1368	95	PDGFA,FLT1,KITLG,IQGAP1,AKAP13,SH3BP5,PTPN2,CAV1,HYAL2,SNX6,LYN,KDR,GMFG,GADD45B,HSPB1,RB1,NCK1,GNAQ,YWHAG,WWTR1,CD74,UBC,MAP2K3,MAPKAPK2,PEA15,ROCK2,ACVRL1,BMPR2,WNK1,RANBP2,UVRAG,PIK3C2A,CDKN1A,CASP3,CDKN1B,BAX,SPRY1,CSNK1A1,PTK2,ROCK1,PKN2,SMG1,HIPK3,CDK12,PGM2L1,ADAM17,SPHK1,HK1,PPP2R3C,SLK,CKS2,CCNL2,CCNL1,CRK,DDX3X,RALB,HGS,ABI1,TIE1,CDC37,DNAJA1,ADAR,CORO1C,NRP1,NRP2,HSPH1,MAST4,DAPK3,MAP4…	52.9109	1.53265e-08	3.88285e-07
EndC	GO:0004672	protein kinase activity	molecular_function	1239	88	PDGFA,FLT1,KITLG,IQGAP1,AKAP13,SH3BP5,PTPN2,CAV1,HYAL2,SNX6,LYN,KDR,GMFG,GADD45B,HSPB1,RB1,NCK1,GNAQ,YWHAG,WWTR1,CD74,UBC,MAP2K3,MAPKAPK2,PEA15,ROCK2,ACVRL1,BMPR2,WNK1,UVRAG,CDKN1A,CASP3,CDKN1B,BAX,SPRY1,CSNK1A1,PTK2,ROCK1,PKN2,SMG1,HIPK3,CDK12,ADAM17,PPP2R3C,SLK,CKS2,CCNL2,CCNL1,CRK,DDX3X,RALB,HGS,ABI1,TIE1,CDC37,DNAJA1,ADAR,CORO1C,NRP1,NRP2,HSPH1,MAST4,DAPK3,MAP4K4,CSNK2A2,CLK1,GSK3A,SQSTM1,AAK…	47.9215	1.98358e-08	4.87257e-07
EndC	GO:0019901	protein kinase binding	molecular_function	515	47	HSPB1,ITGAV,MARCKS,YWHAG,SQSTM1,TDG,HDAC7,IQGAP1,MAPKAPK2,TNIP1,SASH1,PPP1R12A,PPP1R15A,BCL10,MT-ND2,ATP1A1,PTPN2,ATF4,MSN,ZFP36,CKS2,ACVRL1,CDKN1A,RPS19,STAT3,CDKN1B,MAP2K3,UTRN,CAV2,YWHAZ,SMAD3,RELB,MEF2A,CAV1,RELA,PTK2,SMAD1,CDC37,TMEM173,RB1CC1,WNK1,CYLD,CDK12,SLC12A7,SPAG9,APPL1,GSK3A	19.9189	4.7305e-08	1.05949e-06
EC, effector chondrocytes; preHTC, prehypertrophic chondrocytes; RegC, regulatory chondrocytes; preFC, prefibrocartilage chondrocytes; FC, fibrocartilage chondrocytes; HTC, hypertrophic chondrocytes; InflamC, inflammatory chondrocytes; MTC, mitochondrial chondrocytes; HomC, homeostatic chondrocytes; CPC, cartilage progenitor cells; Mac, macrophages; EndC, endothelial cells.

## Sheet: Supplementary Table S4
Supplementary Table S4. Subpopulation-specific differences in gene expression between osteoarthritic and non-osteoarthritic cartilage
Subpopulation	Gene	Log fold-change of the average expression comparing osteoarthritic to non-osteoarthritic cells	P value	Adjusted P value
EC	IBSP	0.764687	7.94e-189	2.15e-184
EC	DEPP1	-0.60718	1.59e-232	4.32e-228
EC	HMGA1	-0.61206	9.68e-226	2.62e-221
EC	CHI3L1	-0.6352	1.25e-269	3.37e-265
EC	C1orf56	-0.63569	0	0
EC	HNRNPH1	-0.69637	0	0
preHTC	COL3A1	0.637545	2.06e-189	5.59e-185
preHTC	CNMD	0.616536	1.02e-136	2.77e-132
preHTC	APOD	-0.71252	8.08e-183	2.19e-178
preHTC	FST	-0.90081	5.64e-144	1.53e-139
preHTC	HMGA1	-0.91396	4.98e-236	1.35e-231
preHTC	MSMP	-0.93791	9.77e-34	2.65e-29
preHTC	S100A2	-1.16466	8.89e-75	2.41e-70
RegC	COL3A1	0.624935	0	0
RegC	FRZB	-0.59953	1.34e-237	3.64e-233
RegC	CTNNB1	-0.60469	0	0
RegC	COL10A1	-0.64481	1.25e-131	3.39e-127
RegC	HNRNPH1	-0.65111	0	0
RegC	HMGA1	-0.69885	0	0
RegC	S100A2	-0.7481	1.22e-137	3.3e-133
RegC	MSMP	-1.04716	2.25e-91	6.09e-87
RegC	FST	-1.14141	6.13e-286	1.66e-281
preFC	COL3A1	1.1557	1.03e-58	2.78e-54
preFC	CCL20	0.768741	8.57e-16	2.32e-11
preFC	TNFAIP6	0.688493	3.3e-20	8.94e-16
preFC	SPARC	0.669073	9.49e-28	2.57e-23
preFC	VCAM1	0.634651	4.91e-12	1.33e-07
preFC	HMOX1	0.612166	1.34e-21	3.62e-17
preFC	CXCL14	-0.74358	8.23e-13	2.23e-08
preFC	S100A2	-0.84299	8.66e-22	2.35e-17
preFC	APOD	-0.8586	3.53e-43	9.57e-39
preFC	DEFB1	-0.89301	4.74e-29	1.28e-24
preFC	FST	-0.99052	2.63e-37	7.11e-33
FC	TNFAIP6	1.89794	4.45e-156	1.2e-151
FC	NMB	1.56917	5.37e-188	1.45e-183
FC	COL1A1	1.35584	2.28e-125	6.18e-121
FC	LGALS1	1.27191	4.07e-271	1.1e-266
FC	COL3A1	1.12596	1.04e-186	2.81e-182
FC	MMP2	1.10518	2.39e-158	6.49e-154
FC	FTH1	1.04548	0	0
FC	SERPINE2	0.981593	2.94e-135	7.96e-131
FC	SOD2	0.860114	1.35e-195	3.66e-191
FC	MMP13	0.821524	1.82e-21	4.93e-17
FC	TMSB4X	0.794291	2.89e-173	7.84e-169
FC	AMTN	0.775129	1.04e-47	2.81e-43
FC	MMP3	0.754206	3.68e-32	9.96e-28
FC	BASP1	0.75197	2.64e-129	7.15e-125
FC	HMOX1	0.723158	5.73e-79	1.55e-74
FC	ZFP36L1	0.715633	8.1e-128	2.19e-123
FC	PTGES	0.693583	9.2e-74	2.49e-69
FC	COL1A2	0.693071	2.27e-70	6.15e-66
FC	TMSB10	0.67508	1.2e-105	3.24e-101
FC	COL6A3	0.657895	2.36e-116	6.39e-112
FC	CCL20	0.653965	7.35e-11	1.99e-06
FC	CSTB	0.653749	9.45e-199	2.56e-194
FC	CD99	0.646035	1.36e-132	3.69e-128
FC	PTX3	0.636413	3.17e-59	8.58e-55
FC	C15orf48	0.62768	1.01e-54	2.73e-50
FC	TYMP	0.61469	3.8e-123	1.03e-118
FC	S100A4	0.599393	1.21e-52	3.28e-48
FC	WISP2	0.596902	1.24e-34	3.36e-30
FC	CST3	0.596103	1.25e-134	3.4e-130
FC	CTNNB1	-0.58515	4.19e-177	1.13e-172
FC	HNRNPH1	-0.58576	1.11e-169	3e-165
FC	DCN	-0.58629	1.38E-322	3.74E-318
FC	HMGA1	-0.59	3.53e-92	9.56e-88
FC	S100A1	-0.59159	1.46e-57	3.95e-53
FC	PDK4	-0.5931	1.47e-88	3.98e-84
FC	CYR61	-0.60639	1.29e-59	3.5e-55
FC	C1orf56	-0.60658	8.76e-151	2.37e-146
FC	CD55	-0.61712	5.78e-106	1.57e-101
FC	CDO1	-0.61948	1.07e-122	2.9e-118
FC	CTGF	-0.6375	3.47e-75	9.4e-71
FC	CFH	-0.6493	5.93e-150	1.61e-145
FC	TIMP3	-0.65254	2.76e-95	7.48e-91
FC	PCOLCE2	-0.67317	1.08e-166	2.92e-162
FC	COL10A1	-0.68772	7.22e-45	1.96e-40
FC	C2orf40	-0.69912	2.15e-102	5.82e-98
FC	TSC22D1	-0.71681	3.23e-142	8.74e-138
FC	SERPINA1	-0.72093	7.15e-152	1.94e-147
FC	THBS1	-0.7438	2.25e-103	6.11e-99
FC	MIA	-0.77631	4.18e-160	1.13e-155
FC	FRZB	-0.77891	2.57e-123	6.98e-119
FC	S100A2	-0.78349	2.14e-75	5.81e-71
FC	TNFRSF11B	-0.98052	8.53e-125	2.31e-120
FC	FST	-1.03017	3.01e-96	8.14e-92
FC	APOD	-1.07265	2.53e-171	6.85e-167
FC	MSMP	-1.30551	8.97e-66	2.43e-61
FC	CXCL1	-1.51752	1.33e-17	3.6e-13
ProC	IBSP	0.831722	2.68e-34	7.26e-30
ProC	CNMD	0.775986	3.57e-134	9.67e-130
ProC	S100A4	0.68978	4.03e-89	1.09e-84
ProC	HMGA1	-0.65591	1.22e-67	3.29e-63
ProC	FST	-0.67364	3.35e-79	9.07e-75
ProC	APOD	-0.85102	5.4e-141	1.46e-136
HTC	SCGB3A2	1.64033	1e-74	2.72e-70
HTC	IBSP	0.896214	4.96e-74	1.34e-69
HTC	RAMP1	0.87322	4.21e-180	1.14e-175
HTC	A2M	0.780705	4.25e-165	1.15e-160
HTC	MGP	0.687295	1.48e-81	4.01e-77
HTC	CNMD	0.678426	1.73e-115	4.68e-111
HTC	SPARC	0.599802	1.1e-66	2.99e-62
HTC	SERPINE2	0.591738	1.44e-66	3.9e-62
HTC	G0S2	-0.60462	2.27e-27	6.15e-23
HTC	S100A2	-0.61829	5.76e-31	1.56e-26
HTC	DEPP1	-0.68899	1.2e-96	3.25e-92
HTC	GLUL	-0.71145	2.96e-234	8.02e-230
HTC	CHI3L1	-0.73805	9.46e-64	2.56e-59
HTC	THBS1	-0.82344	1.57e-133	4.24e-129
HTC	CD14	-0.90836	2.63e-190	7.11e-186
HTC	FST	-0.99449	2.03e-174	5.51e-170
HTC	MSMP	-1.02797	6.8e-28	1.84e-23
HTC	APOD	-1.12796	4.48e-246	1.21e-241
InflamC	COL3A1	1.07813	2.84e-187	7.68e-183
InflamC	ORM1	0.966968	7.75e-27	2.1e-22
InflamC	C15orf48	0.880629	9.71e-74	2.63e-69
InflamC	TNFAIP6	0.759875	8.86e-35	2.4e-30
InflamC	CCL20	0.695435	1.05e-11	2.84e-07
InflamC	FTH1	0.60064	2.52e-175	6.84e-171
InflamC	SPARC	0.599559	1.42e-42	3.84e-38
InflamC	CCL4	-0.59815	3.28e-07	0.00887
InflamC	THBS1	-0.6016	1.18e-62	3.19e-58
InflamC	TUBA1B	-0.60556	4.27e-145	1.16e-140
InflamC	S100A1	-0.61428	6.45e-71	1.75e-66
InflamC	CXCL14	-0.6555	4.31e-13	1.17e-08
InflamC	NR1D1	-0.6882	1.17e-219	3.17e-215
InflamC	APOD	-0.70339	2.1e-117	5.7e-113
InflamC	CXCL1	-0.73576	8.55e-10	2.32e-05
InflamC	CTNNB1	-0.74633	1.32e-250	3.59e-246
InflamC	FRZB	-0.76614	1.26e-106	3.4e-102
InflamC	HES1	-0.76636	1.89e-124	5.11e-120
InflamC	HMGA1	-0.84465	5.66e-100	1.53e-95
InflamC	HNRNPH1	-0.87701	6.58e-290	1.78e-285
InflamC	COL10A1	-0.98197	7.9e-42	2.14e-37
InflamC	GADD45B	-0.98616	1.38e-136	3.73e-132
InflamC	S100A2	-1.02796	9.81e-59	2.66e-54
InflamC	FST	-1.05762	8.46e-105	2.29e-100
InflamC	CXCL8	-1.11916	7.13e-19	1.93e-14
InflamC	ZFP36	-1.11959	6.76e-164	1.83e-159
MTC	SPP1	1.64184	1.95e-40	5.29e-36
MTC	COL3A1	0.899131	4.8e-73	1.3e-68
MTC	VCAM1	0.811792	3.58e-49	9.71e-45
MTC	ANGPTL2	0.780759	1.26e-88	3.4e-84
MTC	RGCC	-0.60698	2.81e-18	7.61e-14
MTC	GDF15	-0.62731	3.86e-08	0.00105
MTC	S100A2	-0.66924	6.43e-15	1.74e-10
MTC	FRZB	-0.72237	8.32e-55	2.25e-50
MTC	CRLF1	-1.00364	2.52e-63	6.82e-59
MTC	HMGA1	-1.00647	3.15e-62	8.54e-58
MTC	FST	-1.11092	1.17e-44	3.18e-40
HomC	COL3A1	1.01684	9.41e-35	2.55e-30
HomC	COL1A1	0.964269	1.07e-12	2.89e-08
HomC	PRG4	0.934795	3.35e-17	9.08e-13
HomC	LGALS1	0.92143	7.4e-36	2.01e-31
HomC	COL1A2	0.811246	8.41e-15	2.28e-10
HomC	S100A4	0.752073	1.33e-28	3.62e-24
HomC	TNFAIP6	0.701637	1.23e-21	3.33e-17
HomC	ASPN	0.693992	4.88e-28	1.32e-23
HomC	HMOX1	0.677641	7.59e-16	2.06e-11
HomC	CHI3L2	0.652085	2.12e-15	5.75e-11
HomC	CRTAC1	0.645676	2.68e-30	7.27e-26
HomC	RRAD	0.644089	7.62e-10	2.06e-05
HomC	FOS	0.62511	1.46e-06	0.0394
HomC	SPARC	0.586233	8.14e-15	2.21e-10
HomC	CTNNB1	-0.6273	7.05e-45	1.91e-40
HomC	FRZB	-0.65937	4.16e-19	1.13e-14
HomC	MT1G	-0.71543	1.22e-10	3.3e-06
HomC	CCL2	-0.77516	1.25e-07	0.00339
HomC	S100A2	-0.87676	1.39e-12	3.76e-08
HomC	APOD	-0.90561	1.46e-50	3.94e-46
HomC	FST	-0.97256	3.87e-40	1.05e-35
HomC	MSMP	-1.50207	1.2e-24	3.26e-20
CPC	HIST1H4C	2.04799	1.38e-10	3.75e-06
CPC	LGALS1	1.99345	8.97e-08	0.00243
CPC	HMOX1	1.98506	1.21e-07	0.00328
CPC	STMN1	1.87516	8.2e-15	2.22e-10
CPC	NUSAP1	1.77189	5.38e-12	1.46e-07
CPC	COL3A1	1.68559	1.5e-07	0.00407
CPC	CTSL	1.63101	1.46e-11	3.94e-07
CPC	TYMS	1.62843	3.78e-13	1.03e-08
CPC	TOP2A	1.60603	3.39e-11	9.18e-07
CPC	CENPW	1.58631	8.33e-14	2.26e-09
CPC	PTTG1	1.56038	4.02e-10	1.09e-05
CPC	CKS2	1.48183	1.73e-10	4.69e-06
CPC	UBE2C	1.47072	2.06e-09	5.59e-05
CPC	MKI67	1.44968	1.97e-11	5.35e-07
CPC	CDKN3	1.44917	2.14e-11	5.8e-07
CPC	HMGN2	1.42778	3.28e-12	8.89e-08
CPC	CENPF	1.41744	1.57e-07	0.00425
CPC	UBE2T	1.39865	1.02e-11	2.76e-07
CPC	UBE2S	1.39678	8.81e-07	0.0239
CPC	TUBB	1.39332	2.06e-09	5.59e-05
CPC	CD47	1.38456	9.39e-13	2.54e-08
CPC	NQO1	1.38153	1.31e-09	3.54e-05
CPC	HMGB2	1.37699	3.23e-08	0.000876
CPC	LMNA	1.37031	2.86e-08	0.000774
CPC	CDK1	1.3694	6.79e-12	1.84e-07
CPC	TMSB4X	1.34644	5.38e-09	0.000146
CPC	NRP2	1.33562	1.1e-08	0.000298
CPC	CKAP2	1.3266	3.25e-10	8.81e-06
CPC	BIRC5	1.31731	2.48e-11	6.71e-07
CPC	ASPM	1.299	9.24e-08	0.0025
CPC	VIM	1.2935	3.12e-09	8.45e-05
CPC	DTYMK	1.22932	2.27e-13	6.14e-09
CPC	PCLAF	1.21634	5.71e-12	1.55e-07
CPC	CDCA3	1.21076	5.57e-13	1.51e-08
CPC	DUT	1.19756	5.34e-11	1.45e-06
CPC	MGST3	1.19221	9.41e-08	0.00255
CPC	TMEM106C	1.18992	2.95e-11	8e-07
CPC	NTAN1	1.18793	1.26e-11	3.42e-07
CPC	TMPO	1.18403	2.97e-09	8.05e-05
CPC	NUCKS1	1.17841	6.01e-08	0.00163
CPC	CDKN2C	1.16884	7.95e-10	2.15e-05
CPC	SMC4	1.16808	1.63e-07	0.00441
CPC	CDKN2D	1.16276	1.44e-07	0.00389
CPC	COL15A1	1.15171	1.24e-07	0.00335
CPC	CAVIN3	1.13813	5.02e-07	0.0136
CPC	TPM4	1.1212	6.48e-07	0.0176
CPC	TPX2	1.11122	5.1e-08	0.00138
CPC	H2AFV	1.1092	2.93e-10	7.95e-06
CPC	RPL39L	1.10497	1.63e-10	4.4e-06
CPC	H2AFZ	1.09913	1.84e-09	4.99e-05
CPC	YWHAZ	1.06895	4.88e-08	0.00132
CPC	RHEB	1.0598	2.37e-11	6.41e-07
CPC	NBL1	1.05807	3.68e-10	9.98e-06
CPC	CCNB2	1.04963	1.13e-07	0.00307
CPC	PBK	1.0481	2.6e-10	7.04e-06
CPC	TUBA1B	1.04724	1.49e-07	0.00404
CPC	MXD3	1.04608	8.48e-10	2.3e-05
CPC	SUMO3	1.04474	1.01e-12	2.74e-08
CPC	ARL4A	1.0394	1.8e-08	0.000488
CPC	HOMER3	1.03021	4.49e-07	0.0122
CPC	GNG11	1.02421	1.55e-06	0.0421
CPC	CKS1B	1.01068	3.14e-07	0.0085
CPC	METRNL	1.00909	3e-08	0.000812
CPC	TWIST1	1.00398	1.04e-09	2.8e-05
CPC	ANP32E	0.994378	4.58e-08	0.00124
CPC	DIAPH3	0.99123	1.6e-08	0.000434
CPC	TIMP2	0.985726	1.17e-07	0.00318
CPC	DBI	0.980636	5.49e-09	0.000149
CPC	PHF19	0.97618	4.83e-10	1.31e-05
CPC	ANLN	0.966945	3.79e-07	0.0103
CPC	BUB3	0.963326	1.79e-07	0.00486
CPC	DDX39A	0.95726	2.23e-08	0.000605
CPC	MAZ	0.946964	8.34e-10	2.26e-05
CPC	DEK	0.945699	1.27e-06	0.0343
CPC	UBB	0.944871	7.45e-12	2.02e-07
CPC	HMGB1	0.931187	5.85e-09	0.000159
CPC	MAD2L1	0.923082	1.55e-09	4.19e-05
CPC	TAGLN2	0.918903	5.14e-07	0.0139
CPC	SAP30	0.915083	7.3e-07	0.0198
CPC	DRAP1	0.91496	3.33e-07	0.00902
CPC	CCNA2	0.911888	9.43e-07	0.0256
CPC	PRC1	0.911514	2.21e-08	0.000599
CPC	SPC25	0.91109	2.98e-10	8.09e-06
CPC	CD109	0.910367	6.93e-10	1.88e-05
CPC	FTH1	0.908877	2.96e-10	8.02e-06
CPC	APLP2	0.908366	4.35e-07	0.0118
CPC	MIS18BP1	0.902266	7.22e-08	0.00196
CPC	PHPT1	0.901615	5.99e-07	0.0162
CPC	SKA2	0.888303	1.84e-10	4.98e-06
CPC	CTSZ	0.882783	2.84e-07	0.0077
CPC	GGH	0.870608	5.41e-11	1.47e-06
CPC	NUDT1	0.866972	1.02e-07	0.00275
CPC	2022-09-07	0.866018	1.6e-07	0.00434
CPC	GTSE1	0.861388	3.07e-09	8.32e-05
CPC	KNL1	0.86068	1.03e-06	0.0278
CPC	DLGAP5	0.857111	9.7e-07	0.0263
CPC	MZT2A	0.849839	6.96e-09	0.000188
CPC	COX8A	0.848468	6.08e-08	0.00165
CPC	AAMDC	0.845268	1.38e-06	0.0373
CPC	CD82	0.84449	2.21e-09	5.99e-05
CPC	AURKB	0.838623	8.25e-10	2.24e-05
CPC	BLOC1S1	0.837145	2.23e-07	0.00604
CPC	MCM7	0.802236	2.59e-08	0.000701
CPC	CACYBP	0.798474	8.75e-08	0.00237
CPC	PTN	0.79649	2.04e-07	0.00553
CPC	COX20	0.78674	6.76e-07	0.0183
CPC	CENPH	0.786071	3.17e-09	8.59e-05
CPC	PCNA	0.785342	3.41e-07	0.00923
CPC	CBR3	0.783815	5.37e-08	0.00145
CPC	IQGAP1	0.78371	1.12e-06	0.0304
CPC	RAC1	0.783525	2.46e-08	0.000666
CPC	PIMREG	0.765574	1.13e-06	0.0307
CPC	CENPM	0.756641	4.63e-08	0.00126
CPC	PIN1	0.750202	9.34e-08	0.00253
CPC	GNB2	0.749049	2.21e-08	0.000598
CPC	MZT2B	0.746905	1.21e-07	0.00328
CPC	DHFR	0.746696	4.24e-10	1.15e-05
CPC	HNRNPUL1	0.743279	6.03e-07	0.0163
CPC	RPS27L	0.739652	3.98e-07	0.0108
CPC	CLTA	0.738698	1.37e-08	0.000372
CPC	FGFR1	0.73837	5.96e-08	0.00161
CPC	CENPK	0.733215	2.06e-08	0.000558
CPC	COMMD4	0.722721	5.02e-07	0.0136
CPC	CKAP2L	0.700414	1.49e-10	4.04e-06
CPC	ENO1	0.693664	8.89e-07	0.0241
CPC	USP14	0.678871	9.52e-07	0.0258
CPC	CKAP5	0.669826	1.5e-06	0.0408
CPC	SGCB	0.669612	1.05e-06	0.0284
CPC	EMP3	0.664241	1.26e-06	0.034
CPC	HYI	0.662949	1.02e-08	0.000276
CPC	FAM96A	0.66247	1.09e-06	0.0295
CPC	STX2	0.656377	3.34e-08	0.000904
CPC	FAP	0.655932	4.95e-07	0.0134
CPC	NCAPG2	0.631074	1.29e-07	0.00348
CPC	PPIA	0.611229	1.29e-07	0.00348
CPC	CUX1	0.60907	1.36e-07	0.00368
CPC	FOXM1	0.608813	1.01e-07	0.00275
CPC	DYNC1I2	0.604538	7.75e-07	0.021
CPC	TACC3	0.603667	1.06e-07	0.00287
CPC	RACGAP1	0.60054	6.27e-08	0.0017
CPC	CMC2	0.599984	1.26e-06	0.0341
CPC	ECT2	0.591336	1.22e-06	0.033
CPC	BCL2L12	0.587848	1.44e-07	0.00391
CPC	NDUFAF2	-0.59587	5.47e-09	0.000148
CPC	CDC42EP5	-0.59693	5.58e-08	0.00151
CPC	BZW1	-0.60593	2.64e-10	7.15e-06
CPC	BCAT1	-0.60602	1.51e-07	0.0041
CPC	RPL41	-0.61672	4.04e-07	0.011
CPC	RIN2	-0.63456	4.66e-08	0.00126
CPC	RPL36A	-0.63752	8.04e-09	0.000218
CPC	SOD3	-0.63758	8.38e-09	0.000227
CPC	A2M	-0.65696	1.09e-06	0.0294
CPC	S100A3	-0.66334	1.86e-07	0.00504
CPC	ETNK1	-0.6902	6.39e-08	0.00173
CPC	COLGALT2	-0.69939	1.04e-06	0.0282
CPC	OAT	-0.72916	1.51e-07	0.0041
CPC	MGP	-0.759	5.56e-07	0.0151
CPC	ZFAND5	-0.76635	1.6e-08	0.000434
CPC	ARF4	-0.77615	8.54e-07	0.0231
CPC	TENT5A	-0.77672	1.09e-08	0.000296
CPC	PDLIM4	-0.88069	1.38e-06	0.0373
CPC	CHMP2A	-0.88089	7.38e-11	2e-06
CPC	CNN3	-0.9141	1.37e-10	3.71e-06
CPC	CDC42SE1	-0.92947	1.25e-10	3.38e-06
CPC	CLEC3A	-0.9488	1.42e-08	0.000385
CPC	S100B	-0.99155	4.55e-08	0.00123
CPC	DIO2	-0.9987	1.51e-07	0.0041
CPC	C2orf40	-1.00185	2.04e-08	0.000553
CPC	CDO1	-1.03	1.35e-09	3.65e-05
CPC	CD55	-1.04171	6.53e-09	0.000177
CPC	ATF3	-1.05388	4.74e-08	0.00129
CPC	PPP3CA	-1.05721	9.16e-12	2.48e-07
CPC	TSC22D1	-1.07055	3.27e-09	8.85e-05
CPC	DEPP1	-1.11647	1.49e-09	4.03e-05
CPC	FHL1	-1.14308	1.77e-09	4.8e-05
CPC	IGFBP1	-1.18034	2.02e-07	0.00547
CPC	IBSP	-1.19772	3.09e-08	0.000838
CPC	ANXA1	-1.20995	4.12e-08	0.00112
CPC	FRZB	-1.22706	1.71e-11	4.64e-07
CPC	BMP2	-1.22844	4.78e-07	0.0129
CPC	SERPINA1	-1.24714	6.7e-07	0.0181
CPC	C1orf56	-1.2683	7.72e-09	0.000209
CPC	ARRDC3	-1.30807	2.36e-12	6.4e-08
CPC	OMD	-1.3222	7.93e-10	2.15e-05
CPC	DCN	-1.37622	8.72e-11	2.36e-06
CPC	CNMD	-1.38512	6.04e-08	0.00164
CPC	GADD45B	-1.4065	1.6e-08	0.000433
CPC	RHOB	-1.55778	5.61e-10	1.52e-05
CPC	MIA	-1.56516	4.84e-10	1.31e-05
CPC	RGCC	-1.61454	3.48e-08	0.000943
CPC	CHI3L1	-1.63922	2.99e-08	0.000809
CPC	CYTL1	-1.6419	1.19e-11	3.23e-07
CPC	APOD	-1.67811	1.35e-07	0.00365
CPC	C11orf96	-1.78827	1.37e-09	3.72e-05
CPC	TNFRSF11B	-1.81348	2.55e-11	6.91e-07
CPC	MMP3	-1.81807	1.51e-07	0.00409
CPC	CFH	-1.89319	1.17e-10	3.17e-06
CPC	CTGF	-2.009	3.8e-13	1.03e-08
CPC	HMGA1	-2.03739	6.25e-10	1.69e-05
CPC	FST	-2.06011	2.83e-10	7.68e-06
CPC	COL10A1	-2.08316	3.63e-08	0.000985
CPC	CXCL14	-2.23278	8.58e-12	2.32e-07
CPC	SPP1	-4.16377	4.82e-17	1.31e-12
Mac	APOE	2.67358	6.02e-14	1.63e-09
Mac	MMP9	2.49112	1.56e-13	4.22e-09
Mac	CXCL8	2.08279	1.5e-11	4.07e-07
Mac	IL1RN	1.99789	1.63e-06	0.044
Mac	CXCL2	1.80751	8.03e-08	0.00218
Mac	CTSS	1.71353	5.4e-16	1.46e-11
Mac	CTSD	1.6902	3.84e-19	1.04e-14
Mac	GPNMB	1.65566	2.33e-15	6.31e-11
Mac	FABP5	1.62384	6.95e-08	0.00188
Mac	CTSK	1.61844	3.82e-07	0.0104
Mac	TPM4	1.61044	2.89e-13	7.83e-09
Mac	IL1B	1.58866	2.49e-09	6.76e-05
Mac	FTL	1.57347	2.25e-22	6.09e-18
Mac	HLA-DRB1	1.57056	1.18e-16	3.19e-12
Mac	IGSF6	1.54115	8.09e-12	2.19e-07
Mac	CTSL	1.5299	3.01e-16	8.16e-12
Mac	ACP5	1.52946	1.42e-11	3.85e-07
Mac	ABCA1	1.51252	2.44e-15	6.6e-11
Mac	LAPTM5	1.51016	7.75e-14	2.1e-09
Mac	MT-ND3	1.48901	1.4e-12	3.8e-08
Mac	ARL4C	1.47362	2.61e-13	7.07e-09
Mac	VIM	1.46808	1.09e-17	2.94e-13
Mac	CSTB	1.45332	2.24e-18	6.07e-14
Mac	SNX10	1.44886	6.14e-16	1.66e-11
Mac	GRN	1.44599	5.71e-19	1.55e-14
Mac	MT-ND2	1.42995	2.77e-13	7.51e-09
Mac	SCD	1.4286	3.34e-10	9.05e-06
Mac	CD109	1.40661	1.19e-12	3.24e-08
Mac	MT1G	1.39945	3.84e-07	0.0104
Mac	SLAMF7	1.37462	9.33e-13	2.53e-08
Mac	RNASE1	1.37273	1.41e-10	3.81e-06
Mac	ZFYVE16	1.36848	7.99e-12	2.17e-07
Mac	CYP1B1	1.3655	2.98e-14	8.06e-10
Mac	FLNA	1.35245	2.7e-17	7.32e-13
Mac	FNIP2	1.33333	1.75e-15	4.75e-11
Mac	MTRNR2L12	1.31551	1.99e-09	5.38e-05
Mac	RND3	1.30563	1.78e-07	0.00483
Mac	PDE4DIP	1.28724	2.92e-17	7.9e-13
Mac	ASAH1	1.28606	3.54e-12	9.59e-08
Mac	CD68	1.26841	7e-13	1.9e-08
Mac	CCL4	1.26535	1.12e-07	0.00304
Mac	HLA-DRA	1.25763	1.46e-11	3.96e-07
Mac	DAB2	1.25273	2.68e-10	7.26e-06
Mac	LGALS1	1.24843	4.67e-12	1.26e-07
Mac	LHFPL2	1.24817	4.64e-11	1.26e-06
Mac	CD44	1.23649	3.82e-15	1.04e-10
Mac	ATP6V1A	1.22634	2.02e-12	5.46e-08
Mac	PLEKHO1	1.22452	1.92e-12	5.2e-08
Mac	CTSB	1.22425	8.25e-14	2.23e-09
Mac	ATP6V1F	1.20959	1.42e-14	3.84e-10
Mac	ATOX1	1.17852	2.87e-18	7.78e-14
Mac	MT-ND4L	1.17755	2.94e-10	7.96e-06
Mac	ITGAX	1.17214	8.61e-16	2.33e-11
Mac	FTH1	1.15474	1.37e-18	3.71e-14
Mac	IQGAP1	1.15392	9.1e-14	2.47e-09
Mac	HLA-DPB1	1.14424	3.26e-07	0.00884
Mac	SQOR	1.14115	5.47e-18	1.48e-13
Mac	SMIM25	1.13567	1.67e-14	4.53e-10
Mac	MMP19	1.13372	6.27e-12	1.7e-07
Mac	MARCKS	1.13283	8.48e-14	2.3e-09
Mac	PLIN2	1.12763	9.55e-09	0.000259
Mac	CTSZ	1.12638	1.45e-13	3.92e-09
Mac	APLP2	1.12281	5.14e-13	1.39e-08
Mac	HLA-DQA1	1.12157	1.62e-09	4.39e-05
Mac	GSTO1	1.11076	9.84e-13	2.67e-08
Mac	TYROBP	1.10513	2.68e-12	7.25e-08
Mac	CD74	1.09599	4.76e-14	1.29e-09
Mac	NMB	1.09365	1.09e-06	0.0295
Mac	MSANTD3	1.09006	1.23e-15	3.33e-11
Mac	NR1H3	1.08613	3.76e-09	0.000102
Mac	CD84	1.06505	4.57e-08	0.00124
Mac	DYNC1H1	1.06036	2.9e-11	7.85e-07
Mac	ASAP1	1.05653	7.25e-11	1.96e-06
Mac	BRI3	1.05497	2.82e-11	7.65e-07
Mac	PLEKHB2	1.05169	1.45e-11	3.92e-07
Mac	NTAN1	1.04363	1.35e-12	3.65e-08
Mac	TMSB10	1.03905	1.48e-11	4.02e-07
Mac	CREG1	1.03719	1.41e-12	3.83e-08
Mac	KYNU	1.01812	2.67e-14	7.24e-10
Mac	ATP2B1	1.01517	8.56e-12	2.32e-07
Mac	DBI	1.0044	8.61e-12	2.33e-07
Mac	ATP13A3	1.0015	1.42e-11	3.85e-07
Mac	LIMS1	0.996898	3.01e-12	8.15e-08
Mac	OSBPL8	0.990004	3.29e-07	0.00891
Mac	ANXA5	0.989107	2.13e-11	5.78e-07
Mac	RTN4	0.985129	8.19e-16	2.22e-11
Mac	SH3BP5	0.983028	9.71e-09	0.000263
Mac	TCIRG1	0.980091	2.17e-11	5.89e-07
Mac	SOAT1	0.974071	1.16e-09	3.15e-05
Mac	SMS	0.97235	3.82e-09	0.000104
Mac	SDCBP	0.965078	4.1e-13	1.11e-08
Mac	HLA-DQB1	0.95338	2.7e-08	0.000733
Mac	MT-ND1	0.945167	1.19e-06	0.0323
Mac	TXNRD1	0.940979	1.49e-11	4.03e-07
Mac	CFLAR	0.930014	1.13e-11	3.06e-07
Mac	PPP1R15A	0.929874	6.74e-18	1.83e-13
Mac	DDX60L	0.929593	1.45e-11	3.93e-07
Mac	CCDC88A	0.92788	2.39e-09	6.48e-05
Mac	SOD2	0.925641	1.39e-06	0.0377
Mac	SGK1	0.924195	8.05e-08	0.00218
Mac	NRP1	0.92222	4.94e-09	0.000134
Mac	LY96	0.920906	2.56e-10	6.94e-06
Mac	SQSTM1	0.918222	2.46e-13	6.65e-09
Mac	ZEB2	0.916558	3.71e-11	1e-06
Mac	SLC44A1	0.915959	9.38e-10	2.54e-05
Mac	SDC2	0.91453	6.6e-07	0.0179
Mac	RNF13	0.911289	4.31e-09	0.000117
Mac	PSAP	0.909968	2.13e-08	0.000576
Mac	ATP6V0B	0.901473	1.52e-09	4.12e-05
Mac	SNX9	0.896908	6.73e-12	1.82e-07
Mac	RAB10	0.891177	4.6e-13	1.25e-08
Mac	S100A11	0.890809	1.47e-13	3.97e-09
Mac	ATP6V1C1	0.888669	7.09e-10	1.92e-05
Mac	PLEK	0.882707	1.96e-10	5.3e-06
Mac	TYMP	0.877567	1.84e-09	4.99e-05
Mac	PSMB7	0.871317	3.02e-14	8.18e-10
Mac	IGF2R	0.865682	1.15e-09	3.12e-05
Mac	ACTR2	0.864144	1.39e-12	3.78e-08
Mac	SHTN1	0.856782	1.09e-08	0.000296
Mac	HIF1A	0.856278	4.21e-07	0.0114
Mac	LYZ	0.855163	5.97e-08	0.00162
Mac	DRAM1	0.851616	5.5e-08	0.00149
Mac	ATP5F1E	0.846645	1.2e-17	3.25e-13
Mac	CTSA	0.846149	1.57e-11	4.26e-07
Mac	C5AR1	0.842762	5.72e-11	1.55e-06
Mac	ARPC5	0.839803	1.53e-11	4.15e-07
Mac	GK	0.839383	6.15e-10	1.67e-05
Mac	CRIP1	0.837073	2.43e-07	0.00658
Mac	TPRA1	0.835536	1.18e-10	3.2e-06
Mac	SLC7A11	0.828339	7.92e-09	0.000214
Mac	ACO1	0.825143	1.72e-07	0.00466
Mac	RDX	0.824953	7.26e-07	0.0197
Mac	GPR137B	0.818994	2.68e-10	7.25e-06
Mac	ADAM9	0.817537	1.82e-10	4.92e-06
Mac	JUN	0.81691	6.47e-08	0.00175
Mac	C1QB	0.813985	3.45e-09	9.34e-05
Mac	CCR1	0.807816	7.62e-11	2.06e-06
Mac	MYO9B	0.804894	9.35e-10	2.53e-05
Mac	ANPEP	0.803479	1.8e-08	0.000487
Mac	TNFAIP2	0.803274	1.22e-10	3.31e-06
Mac	CANX	0.802447	1.38e-08	0.000375
Mac	PLD3	0.797717	6.26e-10	1.7e-05
Mac	EIF4G2	0.797554	1.5e-12	4.08e-08
Mac	SLC6A6	0.797008	1.09e-09	2.96e-05
Mac	CLN8	0.796116	6.16e-08	0.00167
Mac	CLIP1	0.78706	1.41e-06	0.0382
Mac	CYB5R4	0.781891	2.24e-09	6.06e-05
Mac	MPP1	0.781264	6.01e-12	1.63e-07
Mac	KIF1B	0.781179	2.7e-11	7.32e-07
Mac	YWHAG	0.780397	1.06e-07	0.00287
Mac	ENSA	0.77964	5.39e-10	1.46e-05
Mac	CDV3	0.778567	6.36e-11	1.72e-06
Mac	NPC1	0.77604	1.4e-07	0.00379
Mac	AGFG1	0.775556	1.04e-08	0.000282
Mac	NRP2	0.774978	2.69e-08	0.00073
Mac	FNDC3B	0.772304	7.43e-07	0.0201
Mac	TPM3	0.766134	4.82e-10	1.31e-05
Mac	TDP2	0.765436	3.66e-08	0.000991
Mac	ANXA4	0.761705	1.44e-08	0.000391
Mac	GCLM	0.760678	2.9e-09	7.85e-05
Mac	TMEM251	0.7595	1.54e-09	4.17e-05
Mac	M6PR	0.758675	1.21e-11	3.27e-07
Mac	RPS6KA3	0.757521	3.7e-08	0.001
Mac	TXN	0.757282	7.53e-07	0.0204
Mac	ASPH	0.754502	2.21e-07	0.00598
Mac	TRIM25	0.752961	4.74e-10	1.28e-05
Mac	BID	0.752079	1.58e-09	4.28e-05
Mac	JOSD2	0.75139	3.26e-10	8.84e-06
Mac	PLEKHM2	0.751253	1.34e-09	3.64e-05
Mac	UGCG	0.750306	2.01e-08	0.000544
Mac	RAPGEF1	0.749636	6.2e-10	1.68e-05
Mac	C1orf122	0.749265	8.69e-11	2.35e-06
Mac	AP1S2	0.74922	6.32e-08	0.00171
Mac	DNAJC8	0.748843	4.96e-12	1.34e-07
Mac	NPC2	0.747219	5.75e-10	1.56e-05
Mac	MT-CO2	0.7453	6.29e-07	0.017
Mac	TFEC	0.742642	1.39e-10	3.75e-06
Mac	PEA15	0.74166	4.3e-07	0.0116
Mac	EMP3	0.738258	5.89e-12	1.6e-07
Mac	VAMP8	0.736718	1.81e-12	4.92e-08
Mac	IRAK1	0.734883	2.68e-09	7.26e-05
Mac	CD53	0.734327	6.7e-09	0.000182
Mac	SNX8	0.730657	1.71e-08	0.000462
Mac	SLC38A2	0.730135	9.58e-07	0.026
Mac	RNF145	0.727765	1.9e-10	5.14e-06
Mac	LILRB4	0.725306	3.82e-15	1.03e-10
Mac	C1QC	0.723744	1.2e-07	0.00324
Mac	GLA	0.723597	7.94e-08	0.00215
Mac	SYNJ2	0.722175	3.3e-07	0.00895
Mac	TUBGCP2	0.720478	2.59e-10	7.01e-06
Mac	HLA-DPA1	0.719557	1.02e-07	0.00276
Mac	LAMP1	0.71952	4.27e-07	0.0116
Mac	PILRA	0.718025	1.09e-07	0.00295
Mac	MSR1	0.717955	1.28e-06	0.0346
Mac	PSMB2	0.715772	6.02e-10	1.63e-05
Mac	RBM47	0.714509	1.49e-08	0.000403
Mac	PHACTR1	0.712567	7.3e-11	1.98e-06
Mac	VAT1	0.710624	2.86e-08	0.000774
Mac	ST13	0.707706	3.47e-10	9.39e-06
Mac	ATP6V1H	0.705439	2.27e-09	6.15e-05
Mac	TPP1	0.70503	8.94e-15	2.42e-10
Mac	EPB41L3	0.704559	3.9e-07	0.0106
Mac	JAKMIP2	0.702608	5.05e-07	0.0137
Mac	RALA	0.70134	4.09e-11	1.11e-06
Mac	SGTB	0.700452	1.74e-08	0.000472
Mac	STX4	0.699295	2.35e-13	6.38e-09
Mac	CST3	0.699238	1.55e-07	0.00421
Mac	CALU	0.694765	1.77e-10	4.79e-06
Mac	RNASEH2C	0.693472	7.27e-13	1.97e-08
Mac	STK17A	0.692041	6.41e-07	0.0174
Mac	RNASEK	0.689441	5.08e-09	0.000138
Mac	LITAF	0.687883	6.77e-13	1.83e-08
Mac	RPS19BP1	0.687037	6.72e-12	1.82e-07
Mac	SPAG9	0.686855	9.1e-09	0.000247
Mac	POR	0.686848	1.53e-07	0.00414
Mac	AHNAK	0.685316	8.57e-08	0.00232
Mac	LYST	0.684724	4.36e-09	0.000118
Mac	STMP1	0.68396	4.1e-11	1.11e-06
Mac	LGALS3	0.683847	1.72e-06	0.0465
Mac	PI4K2A	0.683597	1.55e-08	0.000419
Mac	SRGN	0.679952	3.04e-11	8.24e-07
Mac	ARL8B	0.679662	8.41e-16	2.28e-11
Mac	KIAA0930	0.679169	1.6e-09	4.35e-05
Mac	H2AFY	0.678266	5.19e-10	1.41e-05
Mac	GPX4	0.676264	2.94e-08	0.000796
Mac	BACH1	0.675332	4.17e-08	0.00113
Mac	IL6R	0.67322	6.51e-07	0.0176
Mac	YWHAZ	0.672713	4.89e-13	1.33e-08
Mac	HECTD1	0.671357	1.56e-10	4.24e-06
Mac	OSTF1	0.668881	9.49e-11	2.57e-06
Mac	PRPF4B	0.664224	9.26e-07	0.0251
Mac	TLN1	0.662878	7.9e-10	2.14e-05
Mac	ADIPOR1	0.662595	2.97e-12	8.04e-08
Mac	ATP6V1D	0.660465	2.07e-08	0.00056
Mac	TMOD3	0.65984	7.85e-07	0.0213
Mac	NQO1	0.657414	1.4e-07	0.00378
Mac	TIMP2	0.656958	1.43e-08	0.000388
Mac	CD164	0.655203	6.8e-08	0.00184
Mac	PRRC2C	0.654931	1.21e-06	0.0328
Mac	MCOLN1	0.654418	1.31e-09	3.54e-05
Mac	NDUFB10	0.653534	1.06e-09	2.88e-05
Mac	ARPC3	0.651826	1e-07	0.00271
Mac	WTAP	0.650578	2.37e-07	0.00641
Mac	FERMT3	0.649779	1.64e-11	4.46e-07
Mac	HAVCR2	0.649386	5.84e-07	0.0158
Mac	SGK3	0.648376	5.12e-07	0.0139
Mac	PSMB6	0.645194	1.33e-09	3.62e-05
Mac	ME1	0.64398	4.29e-07	0.0116
Mac	ATP6V0A1	0.643734	1.57e-09	4.25e-05
Mac	NCOA4	0.642946	2.76e-07	0.00747
Mac	PAK2	0.642546	2.56e-13	6.95e-09
Mac	GNS	0.640824	2.07e-07	0.00561
Mac	VCP	0.636678	1.82e-09	4.92e-05
Mac	NCKAP1L	0.636462	4.7e-09	0.000127
Mac	MGAT1	0.636084	6.19e-11	1.68e-06
Mac	ACSL4	0.635234	1.3e-07	0.00351
Mac	USF2	0.634486	8.31e-07	0.0225
Mac	ATP6AP1	0.63437	2.71e-10	7.34e-06
Mac	TKT	0.634214	2.64e-11	7.15e-07
Mac	RPS27L	0.633963	1.06e-07	0.00287
Mac	MFSD12	0.632232	4.37e-10	1.18e-05
Mac	PSMD2	0.626448	5.89e-11	1.6e-06
Mac	IQGAP2	0.625904	2.15e-10	5.84e-06
Mac	SPHK1	0.624227	6.66e-08	0.0018
Mac	HUWE1	0.623292	2.35e-08	0.000638
Mac	MRPL57	0.622821	1.03e-09	2.78e-05
Mac	RABEP1	0.622679	1.67e-07	0.00452
Mac	PSMA7	0.622676	7.13e-09	0.000193
Mac	ROCK1	0.622515	3.29e-10	8.9e-06
Mac	DYNLL1	0.618244	1.26e-06	0.0341
Mac	NCF2	0.617885	1.24e-07	0.00335
Mac	SLC43A2	0.617374	2.71e-07	0.00735
Mac	PIN1	0.616375	3.37e-08	0.000914
Mac	FEM1B	0.615868	4.24e-08	0.00115
Mac	ABCG1	0.614651	2.65e-09	7.19e-05
Mac	ITGB1	0.613499	6.09e-11	1.65e-06
Mac	LCP1	0.611568	6.12e-09	0.000166
Mac	CHMP1B	0.610425	3.41e-07	0.00923
Mac	RAP1B	0.61022	3.49e-11	9.47e-07
Mac	MTPN	0.607303	2e-11	5.42e-07
Mac	AHR	0.606665	1.24e-06	0.0335
Mac	MGLL	0.602194	7.88e-07	0.0214
Mac	NFKB1	0.601393	2.7e-08	0.000731
Mac	CORO1C	0.599421	1.48e-08	0.0004
Mac	CYB5A	0.599139	4.43e-07	0.012
Mac	SERINC1	0.597998	1.01e-06	0.0274
Mac	MBP	0.597341	7.04e-08	0.00191
Mac	MYO5A	0.597286	6.9e-07	0.0187
Mac	NCS1	0.597108	1.03e-10	2.79e-06
Mac	ICAM1	0.59637	1.11e-11	3.01e-07
Mac	EIF5B	0.594848	2.43e-07	0.00658
Mac	LEPROTL1	0.593925	2.86e-09	7.74e-05
Mac	ABHD12	0.593534	2.62e-10	7.11e-06
Mac	SMC1A	0.590566	6.7e-07	0.0182
Mac	RIPK2	0.588377	1.85e-07	0.00502
Mac	TALDO1	0.588161	8.76e-11	2.37e-06
Mac	AIFM2	0.586594	4.46e-10	1.21e-05
Mac	GPR183	0.585589	2.71e-11	7.33e-07
Mac	TM4SF19	0.585107	4.52e-12	1.22e-07
Mac	FAM20C	-0.59242	3.62e-09	9.8e-05
Mac	SSR1	-0.59246	2.73e-13	7.4e-09
Mac	ARF4	-0.59374	1.02e-07	0.00275
Mac	YIPF3	-0.59599	7.42e-12	2.01e-07
Mac	ADK	-0.59772	5.35e-07	0.0145
Mac	TMX4	-0.60241	1.28e-07	0.00348
Mac	SRSF9	-0.60517	1.27e-12	3.45e-08
Mac	ETFB	-0.60764	1.86e-07	0.00503
Mac	GOLIM4	-0.60904	1.57e-09	4.24e-05
Mac	ODC1	-0.61576	2.12e-07	0.00574
Mac	SNRPE	-0.61631	5.53e-10	1.5e-05
Mac	MANF	-0.61687	2.19e-07	0.00595
Mac	PRDX6	-0.61918	3.24e-13	8.77e-09
Mac	SUCLG1	-0.62183	3.11e-11	8.43e-07
Mac	GSTP1	-0.62237	2.38e-11	6.45e-07
Mac	SET	-0.62283	1e-13	2.72e-09
Mac	PHF5A	-0.62898	1.89e-08	0.000513
Mac	CALM2	-0.63254	7.92e-09	0.000215
Mac	KIF22	-0.64077	9.31e-09	0.000252
Mac	ANP32B	-0.64418	1.35e-13	3.67e-09
Mac	RPL23A	-0.64602	8.23e-09	0.000223
Mac	IFITM2	-0.64614	2.35e-07	0.00636
Mac	RPS25	-0.64929	1.31e-10	3.54e-06
Mac	IFNGR2	-0.65051	3.35e-10	9.08e-06
Mac	EEF1A1	-0.65225	2.45e-12	6.65e-08
Mac	RABAC1	-0.65285	4.56e-07	0.0124
Mac	ACTL6A	-0.66208	1.45e-07	0.00393
Mac	NAPG	-0.66634	6.81e-09	0.000185
Mac	NDUFAF2	-0.66891	5.62e-11	1.52e-06
Mac	CDK2AP2	-0.67255	5.24e-12	1.42e-07
Mac	RPL12	-0.67447	6.27e-08	0.0017
Mac	RPL41	-0.67675	1.6e-12	4.33e-08
Mac	CFAP298	-0.67806	3e-08	0.000813
Mac	CIRBP	-0.68102	6.2e-11	1.68e-06
Mac	TMEM59	-0.68409	1.02e-10	2.76e-06
Mac	PDIA6	-0.68808	2.4e-11	6.51e-07
Mac	FAM3C	-0.689	3.83e-07	0.0104
Mac	MTHFD2	-0.69087	3.04e-07	0.00824
Mac	UBTF	-0.69102	3.64e-09	9.87e-05
Mac	SVIP	-0.69121	4.46e-09	0.000121
Mac	PTMS	-0.69488	2.02e-08	0.000547
Mac	HSPA1A	-0.69868	4.85e-08	0.00132
Mac	RPSA	-0.70477	2.64e-10	7.16e-06
Mac	RPS15A	-0.70566	1.47e-08	0.000398
Mac	BTG1	-0.70912	3.3e-10	8.95e-06
Mac	RPL24	-0.71214	4.24e-08	0.00115
Mac	EEF1B2	-0.7156	4.36e-08	0.00118
Mac	PTMA	-0.72392	8.5e-08	0.0023
Mac	RPL6	-0.72722	3.48e-09	9.42e-05
Mac	MAGED2	-0.7399	1.42e-08	0.000385
Mac	HLA-C	-0.74965	5.17e-08	0.0014
Mac	HLTF	-0.75658	1.3e-08	0.000353
Mac	SLC1A5	-0.75852	1.31e-08	0.000354
Mac	RPL30	-0.76142	3.57e-12	9.67e-08
Mac	RPL13	-0.76226	3.92e-09	0.000106
Mac	ABI3BP	-0.7631	4.17e-07	0.0113
Mac	FXYD5	-0.76502	3.04e-13	8.23e-09
Mac	RPL32	-0.77329	9.32e-08	0.00253
Mac	EIF3M	-0.77795	3.6e-18	9.76e-14
Mac	NDUFA4L2	-0.77964	5.31e-07	0.0144
Mac	CTNNB1	-0.7814	2.48e-10	6.71e-06
Mac	RPL4	-0.78265	5.4e-11	1.46e-06
Mac	CDON	-0.78462	2.36e-07	0.00639
Mac	RPS5	-0.79739	3.81e-08	0.00103
Mac	RPL34	-0.80112	1.01e-10	2.72e-06
Mac	RPL29	-0.80788	1.42e-10	3.84e-06
Mac	RPS23	-0.8213	1.71e-09	4.63e-05
Mac	PLAC9	-0.83174	2.12e-07	0.00575
Mac	ARRDC3	-0.83612	4.29e-11	1.16e-06
Mac	RPL8	-0.83785	3.89e-10	1.06e-05
Mac	RPS18	-0.85197	5.28e-09	0.000143
Mac	HTRA1	-0.85249	1.69e-10	4.57e-06
Mac	SEMA3E	-0.85521	4.16e-07	0.0113
Mac	ST6GALNAC4	-0.85575	2.79e-11	7.56e-07
Mac	HMGB2	-0.8575	2.96e-07	0.00801
Mac	FGFBP2	-0.86487	1.61e-11	4.37e-07
Mac	NPM1	-0.86557	1.01e-11	2.74e-07
Mac	RPS3A	-0.88928	3.86e-09	0.000105
Mac	DNAJB9	-0.89093	2.55e-09	6.92e-05
Mac	TNFRSF1A	-0.89189	7.97e-13	2.16e-08
Mac	RPL7	-0.90009	2.5e-10	6.78e-06
Mac	CALR	-0.90743	3.3e-09	8.93e-05
Mac	GBE1	-0.90842	1.49e-12	4.04e-08
Mac	DEFB1	-0.91208	8.41e-09	0.000228
Mac	YBX3	-0.91341	4.56e-09	0.000124
Mac	STAT1	-0.91606	2.76e-16	7.47e-12
Mac	SNORC	-0.91942	1.01e-10	2.74e-06
Mac	RPL7A	-0.91953	7.36e-10	1.99e-05
Mac	HSPA5	-0.92249	6.07e-07	0.0165
Mac	RPS6	-0.92341	2.12e-09	5.75e-05
Mac	RPL5	-0.92347	4.93e-08	0.00134
Mac	RPL10A	-0.92794	2.47e-10	6.68e-06
Mac	ITM2B	-0.93031	3.61e-09	9.79e-05
Mac	FRZB	-0.93117	9.14e-10	2.48e-05
Mac	ADAMTSL2	-0.9339	6.72e-08	0.00182
Mac	NUCB2	-0.93965	1.93e-09	5.23e-05
Mac	ID1	-0.94143	1.21e-08	0.000329
Mac	FOS	-0.94636	6.23e-07	0.0169
Mac	SCRG1	-0.94833	2.07e-08	0.00056
Mac	S100A13	-0.99018	2.38e-08	0.000645
Mac	RBP4	-0.9902	1.83e-10	4.95e-06
Mac	ZFP36	-0.99999	1.34e-07	0.00364
Mac	IFITM3	-1.00212	4.86e-08	0.00132
Mac	HNRNPH1	-1.02096	1.64e-08	0.000445
Mac	RPL3	-1.03379	3.66e-11	9.92e-07
Mac	HIGD1A	-1.04037	1.31e-12	3.55e-08
Mac	RPS3	-1.04051	1.27e-11	3.44e-07
Mac	MIA	-1.05468	3.79e-11	1.03e-06
Mac	PHGDH	-1.06437	4.82e-07	0.0131
Mac	GPX3	-1.076	5.26e-07	0.0143
Mac	PLA2G2A	-1.08442	1.02e-07	0.00278
Mac	PRDX4	-1.08656	1.29e-11	3.5e-07
Mac	HERPUD1	-1.09102	9.24e-10	2.5e-05
Mac	CRELD2	-1.10014	2.2e-09	5.97e-05
Mac	OGN	-1.11474	1.64e-11	4.45e-07
Mac	RPS4X	-1.12255	1.83e-11	4.96e-07
Mac	SSR4	-1.13709	5.14e-09	0.000139
Mac	PPA1	-1.15061	1.04e-08	0.000283
Mac	PCSK1N	-1.1723	5.63e-10	1.52e-05
Mac	CEBPD	-1.18132	6.55e-11	1.77e-06
Mac	RPS4Y1	-1.18411	7.12e-15	1.93e-10
Mac	ANGPTL2	-1.1851	1.08e-08	0.000294
Mac	C2orf40	-1.1934	2.01e-12	5.46e-08
Mac	ACAN	-1.19502	2.91e-09	7.88e-05
Mac	CHPF	-1.205	7.45e-10	2.02e-05
Mac	IGFBP2	-1.208	1.76e-08	0.000476
Mac	CES1	-1.21112	2.79e-08	0.000757
Mac	CDO1	-1.21268	1.8e-10	4.87e-06
Mac	ERRFI1	-1.22953	1.6e-07	0.00433
Mac	CD81	-1.2435	7.09e-15	1.92e-10
Mac	TIMP1	-1.25594	2.41e-11	6.54e-07
Mac	MFGE8	-1.27284	4.14e-09	0.000112
Mac	SPINT2	-1.27383	1.03e-11	2.8e-07
Mac	PAPPA	-1.27597	2.19e-09	5.94e-05
Mac	LDHB	-1.28614	4.25e-10	1.15e-05
Mac	SERPING1	-1.3285	2.73e-16	7.41e-12
Mac	HMGA1	-1.33254	9.58e-10	2.6e-05
Mac	ATOH8	-1.34536	5.15e-08	0.0014
Mac	CTGF	-1.36413	3.41e-07	0.00925
Mac	COL9A3	-1.38154	1.29e-09	3.48e-05
Mac	COL6A2	-1.4276	3.3e-11	8.94e-07
Mac	NNMT	-1.43373	1.53e-11	4.15e-07
Mac	CILP	-1.45801	4.68e-12	1.27e-07
Mac	MT2A	-1.4686	2.67e-08	0.000724
Mac	SOX4	-1.4974	2.17e-10	5.88e-06
Mac	FN1	-1.52394	6.46e-07	0.0175
Mac	S100A2	-1.53695	6.62e-09	0.000179
Mac	MGP	-1.61068	5.34e-13	1.45e-08
Mac	EMILIN1	-1.63701	4.14e-14	1.12e-09
Mac	THBS1	-1.63753	1.33e-09	3.6e-05
Mac	BGN	-1.64496	4.28e-14	1.16e-09
Mac	FMOD	-1.65608	4.97e-13	1.35e-08
Mac	BZW1	-1.68397	2.41e-19	6.53e-15
Mac	C11orf96	-1.70454	5.79e-10	1.57e-05
Mac	HAPLN1	-1.7301	7.82e-12	2.12e-07
Mac	RGCC	-1.73511	1.58e-14	4.29e-10
Mac	CFH	-1.73622	2.37e-12	6.43e-08
Mac	LUM	-1.83426	1.25e-17	3.4e-13
Mac	FST	-1.83569	6.7e-13	1.82e-08
Mac	COMP	-1.83665	4.02e-15	1.09e-10
Mac	EPYC	-1.88865	1.23e-12	3.34e-08
Mac	VCAM1	-1.92326	9.65e-16	2.61e-11
Mac	TNFRSF11B	-1.93388	2.34e-14	6.34e-10
Mac	SERPINA1	-1.95118	2.34e-15	6.33e-11
Mac	PRELP	-1.95473	7.08e-17	1.92e-12
Mac	PCOLCE2	-2.02483	2.41e-15	6.53e-11
Mac	CD55	-2.04095	1.07e-20	2.89e-16
Mac	DCN	-2.25915	6.8e-16	1.84e-11
Mac	SOD3	-2.26442	1.49e-18	4.04e-14
Mac	CLU	-2.28567	1.24e-14	3.35e-10
Mac	APOD	-2.32718	1.4e-18	3.81e-14
Mac	PRG4	-2.35136	1.1e-19	2.99e-15
Mac	DEPP1	-2.5372	1.37e-19	3.7e-15
Mac	TSC22D1	-2.61126	2.23e-28	6.04e-24
Mac	CHI3L1	-2.64748	2.78e-19	7.53e-15
Mac	CYTL1	-2.70297	5.75e-21	1.56e-16
Mac	SPP1	-3.29716	1.41e-19	3.83e-15
Mac	HBB	-5.52804	5.41e-07	0.0147
EndC	WLS	-0.83374	2.26e-07	0.00613
EndC	IQGAP1	1.04112	4.92e-07	0.0133
EC, effector chondrocytes; preHTC, prehypertrophic chondrocytes; RegC, regulatory chondrocytes; preFC, prefibrocartilage chondrocytes; FC, fibrocartilage chondrocytes; HTC, hypertrophic chondrocytes; InflamC, inflammatory chondrocytes; MTC, mitochondrial chondrocytes; HomC, homeostatic chondrocytes; CPC, cartilage progenitor cells; Mac, macrophages; EndC, endothelial cells.

## Sheet: Supplementary Table S5
Supplementary Table S5. Characteristics of the individuals involved in Mendelian randomization analysis
Characteristics
All subjects at recruitment, n	332668
Age, mean (SD), y	56.89±8.00
Female sex, n (%)	178,222 (53.60%)
Hand OA, n (%)	2,418 (0.73%)
n, number; OA, osteoarthritis; SD, standard deviation; y, years.

## Sheet: Supplementary Table S6
Supplementary Table S6. Single nucleotide polymorphisms robustly and independently related to FTH1 expression
SNP	Chr	Position	Effect allele	Other allele	Effect allele frequency	β	Standard error	P-value	Sample size
rs10160397	11	61749766	C	T	0.43	-0.046	0.008	1.25e-08	31260
rs10160516	11	61749778	C	G	0.06	-0.447	0.016	6.64e-164	30807
rs10736714	11	61748269	T	C	0.1	-0.239	0.013	8.63e-74	30807
rs10792322	11	61761552	T	C	0.29	0.081	0.009	5.32e-20	31260
rs10792328	11	61854361	C	G	0.32	-0.054	0.009	7.56e-10	29653
rs10792338	11	62058230	G	A	0.38	-0.058	0.009	5.62e-11	27061
rs10897190	11	61741977	C	A	0.1	-0.275	0.014	5.97e-91	30625
rs10897211	11	61823576	A	G	0.39	0.058	0.008	1.7e-12	30802
rs1109748	11	61722645	A	C	0.11	0.141	0.013	4.35e-26	28489
rs111509315	11	61728651	A	G	0.07	-0.377	0.016	7.16e-123	28579
rs111605165	11	61769814	A	G	0.05	-0.605	0.019	1e-200	28273
rs111658008	11	61750304	G	A	0.03	-0.408	0.029	1.03e-43	18331
rs111825210	11	61877411	T	C	0.03	-0.481	0.024	8.82e-88	28490
rs111980715	11	62055425	T	C	0.03	-0.454	0.026	1.87e-69	28435
rs112089537	11	61750368	T	C	0.03	-0.278	0.031	1.7e-19	15876
rs112272113	11	61386052	G	A	0.02	-0.377	0.029	2.14e-39	27331
rs11230827	11	61687454	A	G	0.05	0.118	0.019	4.74e-10	30931
rs11230856	11	61762195	T	C	0.33	0.048	0.009	1.39e-08	30807
rs11230872	11	61791631	C	T	0.04	0.12	0.02	4.02e-09	30478
rs11230882	11	61800812	G	A	0.33	-0.094	0.008	1.81e-28	31260
rs11230889	11	61823386	C	A	0.17	0.07	0.011	1.42e-10	30322
rs11230961	11	61949612	C	G	0.12	-0.148	0.013	1.25e-29	27313
rs11230996	11	62024299	T	C	0.38	-0.06	0.008	2.24e-13	31138
rs112374025	11	61846289	T	C	0.03	-0.594	0.027	3.12e-110	24895
rs112439830	11	61750288	C	T	0.04	-0.422	0.029	7.7e-49	15876
rs112482377	11	61750327	C	T	0.03	-0.383	0.029	4.65e-41	19252
rs112828253	11	61750419	A	C	0.02	-0.658	0.043	3.47e-52	11593
rs113017397	11	61738222	G	A	0.05	-0.542	0.018	1e-200	29736
rs113038217	11	61310122	T	C	0.03	-0.236	0.027	2.05e-18	20937
rs113140415	11	61750427	C	T	0.05	-0.236	0.022	5.4e-26	22496
rs113394924	11	62082293	G	T	0.03	-0.371	0.023	9.06e-60	29040
rs113441200	11	61750400	T	A	0.03	-0.328	0.028	3.71e-32	19465
rs113975175	11	62200603	A	G	0.04	-0.239	0.02	1.9e-32	29669
rs11602594	11	62048291	T	C	0.35	-0.06	0.008	1.62e-12	30803
rs11604528	11	62435668	A	G	0.03	-0.202	0.025	2.36e-16	25668
rs117832375	11	61742972	T	C	0.02	0.157	0.028	1.52e-08	29038
rs118108980	11	61978495	G	A	0.07	-0.111	0.017	4.51e-11	29033
rs118174611	11	61807927	A	G	0.06	0.099	0.017	1.27e-08	30801
rs12226389	11	61823630	C	T	0.19	0.069	0.01	1.28e-11	30809
rs12277563	11	61809694	T	C	0.47	0.1	0.008	9.22e-36	30931
rs12283800	11	61963953	A	G	0.11	-0.139	0.013	5.35e-28	31142
rs12295960	11	61804162	A	C	0.1	-0.285	0.013	1.6e-100	30478
rs12365888	11	61760966	C	G	0.24	0.072	0.01	1.18e-12	26791
rs12417747	11	61828394	A	G	0.16	0.062	0.011	2.2e-08	30812
rs12420131	11	61848276	C	A	0.07	-0.257	0.016	1.4e-60	30097
rs12420625	11	61690405	G	T	0.04	0.116	0.02	5.99e-09	30844
rs12421279	11	61777131	T	C	0.04	0.138	0.022	3.3e-10	26833
rs12575056	11	61766174	A	G	0.13	-0.195	0.012	3.73e-63	31260
rs12576538	11	61776306	A	G	0.49	-0.074	0.008	4.35e-20	31050
rs12787409	11	61697211	C	A	0.52	-0.054	0.008	2.31e-11	31059
rs145379784	11	61770303	T	C	0.03	0.132	0.023	1.55e-08	29102
rs1534842	11	61713590	G	A	0.14	0.124	0.012	3.61e-24	26886
rs1534843	11	61713495	C	G	0.06	0.108	0.018	4.92e-09	27867
rs1627693	11	61901889	A	C	0.43	-0.05	0.009	1.93e-08	26139
rs1629983	11	61915077	T	C	0.13	-0.121	0.012	3e-24	31145
rs1675123	11	61908672	G	A	0.17	-0.109	0.011	8.05e-24	30931
rs168959	11	61876289	T	C	0.08	-0.206	0.015	2.92e-43	30812
rs17156751	11	61783433	C	A	0.06	0.092	0.016	1.92e-08	30931
rs17157079	11	62032990	G	A	0.27	0.053	0.009	4.42e-09	31260
rs174449	11	61640379	G	A	0.35	0.055	0.008	6.4e-11	31259
rs174450	11	61641542	G	T	0.44	0.063	0.009	7.02e-13	26637
rs174452	11	61645892	A	G	0.09	-0.238	0.014	1.68e-63	29653
rs174455	11	61656117	G	A	0.34	0.059	0.008	3.19e-12	31260
rs174465	11	61658800	C	T	0.28	0.051	0.009	9.63e-09	30722
rs174468	11	61663691	A	G	0.42	-0.064	0.009	3.76e-13	26520
rs174475	11	61672645	C	G	0.49	-0.074	0.009	2.38e-17	26522
rs174592	11	61618608	G	A	0.35	0.049	0.008	8.74e-09	30931
rs174600	11	61622227	C	T	0.31	0.054	0.009	1.01e-09	30593
rs174602	11	61624414	C	T	0.2	0.062	0.011	5.23e-09	28164
rs174603	11	61626206	A	G	0.29	0.055	0.009	7.73e-10	29653
rs174604	11	61626270	G	C	0.34	0.061	0.009	1.75e-12	29653
rs174615	11	61628964	A	T	0.43	0.057	0.008	1.8e-12	30557
rs174620	11	61629747	G	A	0.4	0.053	0.009	1.88e-09	26859
rs174635	11	61647427	T	G	0.25	0.053	0.009	1.13e-08	30807
rs17762402	11	61553201	A	G	0.07	-0.219	0.018	5.43e-35	25307
rs1792949	11	61894993	T	G	0.37	-0.046	0.008	2.5e-08	31144
rs2028061	11	61745843	T	C	0.04	0.12	0.021	1.19e-08	30752
rs2028062	11	61745953	A	G	0.38	-0.05	0.008	1.59e-09	31141
rs2232955	11	62012291	T	G	0.03	-0.398	0.023	3.73e-65	28432
rs2260178	11	61867424	G	A	0.37	0.055	0.01	2.39e-08	21938
rs2511344	11	61862937	G	T	0.05	-0.513	0.023	1.87e-113	21736
rs2521561	11	61685989	C	T	0.46	0.048	0.008	2.92e-09	31145
rs2521572	11	61711475	T	G	0.05	0.14	0.019	1.01e-13	30931
rs2524293	11	61710538	A	C	0.48	0.052	0.008	1.1e-10	30478
rs259873	11	61811802	G	T	0.32	-0.071	0.009	1.47e-15	29043
rs259874	11	61811441	A	G	0.14	0.091	0.012	2.01e-13	27330
rs259876	11	61810183	T	C	0.39	-0.072	0.008	1.33e-18	30813
rs259879	11	61809326	C	A	0.3	-0.123	0.009	3.02e-45	30802
rs259889	11	61820365	C	T	0.59	0.076	0.009	4.98e-18	26974
rs2611759	11	61902506	C	G	0.13	-0.126	0.012	2.35e-26	30957
rs2727258	11	61690183	A	G	0.43	0.045	0.008	3.23e-08	31133
rs2727261	11	61712131	T	C	0.14	0.128	0.012	1.27e-26	28493
rs2727269	11	61710822	G	A	0.44	-0.055	0.008	5.24e-12	31260
rs2727272	11	61721198	A	C	0.35	-0.05	0.009	1.29e-08	27867
rs2736596	11	61719026	A	G	0.05	0.151	0.019	3.14e-16	28075
rs2903921	11	61885459	A	G	0.08	-0.201	0.015	1.8e-42	29653
rs3758970	11	61893690	T	C	0.11	-0.208	0.014	2.56e-48	25399
rs387137	11	61830169	C	G	0.39	0.053	0.008	1.36e-10	30916
rs3915314	11	61996850	G	A	0.16	-0.097	0.011	2.78e-19	31252
rs422249	11	61639488	T	C	0.3	0.048	0.009	2.93e-08	31260
rs427354	11	61806105	C	T	0.43	-0.063	0.008	1.28e-14	30478
rs4534592	11	61764068	G	A	0.04	0.125	0.02	3.9e-10	30749
rs4963281	11	61775384	A	G	0.04	0.116	0.02	3.32e-09	30811
rs4963452	11	61815803	C	T	0.15	0.096	0.011	1.24e-17	30922
rs509360	11	61548559	A	G	0.36	-0.067	0.009	1.59e-14	28493
rs61896663	11	61807589	G	A	0.36	0.077	0.009	1.44e-17	26971
rs61896703	11	61818461	A	G	0.13	0.081	0.012	1.89e-11	30814
rs61897792	11	61586886	T	C	0.09	-0.222	0.015	2.7e-48	26492
rs626828	11	62247475	A	G	0.04	-0.256	0.023	6.16e-29	24639
rs6591661	11	61635689	C	T	0.15	0.072	0.013	3.37e-08	23055
rs7121586	11	61710656	T	C	0.1	-0.263	0.013	8.55e-85	29653
rs73491252	11	61688705	T	G	0.15	-0.156	0.011	7.29e-43	30931
rs74744349	11	61898174	C	T	0.03	-0.426	0.023	8.06e-77	29098
rs74810260	11	62156328	T	C	0.03	-0.435	0.025	8.63e-68	28493
rs74958193	11	61750749	C	G	0.07	0.09	0.016	7.8e-09	30639
rs75483554	11	61694349	G	C	0.04	0.114	0.021	3.95e-08	30426
rs75927264	11	62255128	G	A	0.03	-0.342	0.028	6.81e-35	24505
rs76368648	11	61710872	T	C	0.06	0.101	0.018	4.06e-08	27957
rs77427577	11	61791010	A	G	0.06	0.102	0.017	2.82e-09	30811
rs78201011	11	61351882	G	A	0.03	-0.335	0.031	4.89e-27	16272
rs78243280	11	61688922	G	C	0.1	-0.242	0.014	3.85e-64	27849
rs78256861	11	61795357	T	C	0.09	-0.306	0.014	1.61e-104	31135
rs78763563	11	61441116	A	G	0.02	-0.276	0.028	1.46e-23	27465
rs7935835	11	61781117	A	G	0.32	-0.06	0.009	2.51e-12	31260
rs79370409	11	62218349	T	C	0.04	-0.249	0.022	1.31e-30	27072
rs7937198	11	61768973	G	A	0.41	-0.073	0.008	2.44e-19	31137
rs7944736	11	61832031	C	A	0.39	-0.054	0.008	1.32e-10	30299
[truncated: 7 more rows]

## Sheet: Supplementary Table S7
Supplementary Table S7. Characteristics of the individuals involved in cross-sectional analysis
[truncated: 8 more rows]

[truncated: 2 more sheets: Supplementary Table S8, Supplementary Table S9]
